# Supplementary material for: Identifying the lungs as a susceptible site for allele-specific regulatory changes associated with type 1 diabetes risk
Source: Commun Biol. 2021 Sep 14;4:1072. doi: 10.1038/s42003-021-02594-0 (PMC8440780; doi:10.1038/s42003-021-02594-0)
Supplement: Supplementary file 4 — Supplementary Data [file 42003_2021_2594_MOESM4_ESM.xlsx]

## Sheet: Table of contents
Supplementary Data for: Identifying the lungs as a susceptible site for allele-specific regulatory changes associated with type 1 diabetes risk Daniel Ho1*, Denis M. Nyaga1*, William Schierding1,2, Richard Saffery3, Jo K. Perry1,2, John A. Taylor2,4, Mark H. Vickers1, Andreas W. Kempa-Liehr5, Justin M. O'Sullivan1,2,4,6ǂ * These authors contributed equally ǂ To whom correspondence should be addre…
Table of contents
Supplementary Data 1	All genetic variants associated with the development of T1D used in the spatial eQTL analysis by CoDeS3D
Supplementary Data 2	Hi-C libraries used in the analysis
Supplementary Data 3	A summary of significant spatial eQTLs for T1D-associated SNPs analysed by CoDeS3D at FDR <0.05
Supplementary Data 4	Significant enrichments for T1D eGenes (significance threshold <0.05
Supplementary Data 5	Loss of function analysis for spatially regulated genes
Supplementary Data 6	T1D-associated SNPs present within the Wellcome Trust Case Control Consortium (WTCCC) genotypes
Supplementary Data 7	Tissue-specific weights from 50 model 1 predictors
Supplementary Data 8	Lung contributions from the 50 model 1 predictors
Supplementary Data 9	The lung eQTL (rs3087243-CTLA4) contribute an average of 4% to the disease risk
Supplementary Data 10	AUC results of the validating model 2 on the 30 UK Biobank test dataset
Supplementary Data 11	Ranking of eQTLs on tissue-specific contribution to T1D risk using T1D classification model 2
Supplementary Data 12	Regulatory effects of rs6679677 from the blood eQTL database (http://www.eqtlgen.org)
Supplementary Data 13	Spatial eQTLs involving variants within the HLA locus
Supplementary Data 14	Primer sequences used for DNA amplification and Sanger sequencing

## Sheet: Supplementary Data 1
Supplementary Data 1. All genetic variants associated with the development of T1D used in the spatial eQTL analysis by CoDeS3D
(T1D-associated SNPs were derived from the GWAS catalog (www.ebi.ac.uk/gwas; downloaded 8th February 2019; p-value < 5.0 x 10-6); https://linkinghub.elsevier.com/retrieve/pii/S0896841117307394; http://www.hindawi.com/journals/jir/2013/417657/; http://doi.wiley.com/10.1111/pedi.12092; http://diabetes.diabetesjournals.org/cgi/doi/10.2337/db11-0729; http://diabetes.diabetesjournals.org/cgi/doi/10.23…
rs7454108	rs3024505	rs9268645	rs2111485	rs4505848	rs2066363	rs755374	rs478222	rs1250563	rs4849135	rs9259118
rs1264813	rs9388489	rs7111341	rs1701704	rs2290400	rs7660520	rs6043409	rs947474	rs229541	rs11954020	rs9269173
rs2395029	rs1465788	rs653178	rs17696736	rs75793288	rs7100025	rs17466626	rs4900384	rs2523989	rs113010081	rs9271346
rs3129889	rs1990760	rs6679677	rs1265564	rs4820830	rs11580078	rs7679475	rs1689510	rs9976767	rs41295121	rs9273369
rs2476601	rs3825932	rs61839660	rs2647044	rs7020673	rs36001488	rs72727394	rs12598357	rs229533	rs402072	rs9275490
rs689	rs425105	rs3184504	rs11203202	rs56994090	rs4625	rs193778	rs7804356	rs3135002	rs602662	rs9378176
rs12722495	rs763361	rs705705	rs12416116	rs11171739	rs7725052	rs10517086	rs77150043	rs80028505	rs2836882	rs9388480
rs2292239	rs4788084	rs1270942	rs34536443	rs4763879	rs10822050	rs72853903	rs706778	rs62447205	rs3764021	rs9405117
rs10509540	rs17574546	rs2857595	rs2542151	rs2358994	rs17885785	rs1538171	rs924043	rs9585056	rs12863738	rs946487
rs4948088	rs11755527	rs1004446	rs886424	rs2611215	rs72743477	rs7221109	rs2664170	rs1456988	rs9260151	rs9469200
rs7202877	rs3788013	rs2251396	rs516246	rs1615504	rs117372389	rs115829748	rs7528684	rs62324212	rs1052553	rs9500974
rs12708716	rs2069762	rs12927355	rs72928038	rs151234	rs1332099	rs6476839	rs35667974	rs11145763	rs3761980	rs9924471
rs3087243	rs2281808	rs1015166	rs34593439	rs539514	rs941576	rs11203203	rs12453507	rs559047	rs2075184	rs9981624
rs1893217	rs5753037	rs1980493	rs12251307	rs10795791	rs2304256	rs7533564	rs2807264	rs4972593	rs4869313
rs11594656	rs9272346	rs8056814	rs657152	rs2903692	rs7731626	rs11741255	rs4246905	rs6691977	rs36051895
rs61211515	rs11154178	rs7831697	rs138760780	rs113306148	rs2990510	rs2040410	rs12527228	rs1794265	rs4851256
rs11258747	rs917911	rs143723948	rs836589	rs10758593	rs17206992	rs7574865	rs1281934	rs2069763	rs540653847
rs3842727	rs114846446	rs1326934	rs1534422	rs17388568	rs9354144	rs2187668	rs1281935	rs2289702	rs559242105
rs71597855	rs6689858	rs12928404	rs743777	rs2165738	rs571622299	rs660895	rs12982646	rs2327832	rs5763779
rs13415583	rs4676410	rs9810233	rs2872507	rs6931865	rs117826205	rs231775	rs13217044	rs2524277	rs579459
rs10277986	rs12232497	rs10988542	rs113517532	rs950146	rs28600853	rs10186458	rs144309607	rs2567287	rs5979785
rs757411	rs12679857	rs11052552	rs113114656	rs73043122	rs143537377	rs10492166	rs144530872	rs2608053	rs60888743
rs6518350	rs2269241	rs6547853	rs1983853	rs8035957	rs9934817	rs10947332	rs149663102	rs2793108	rs614226
rs7672495	rs2153977	rs10786436	rs72871627	rs2410601	rs1445898	rs11170466	rs1678536	rs2816316	rs62406889
rs7042370	rs28485846	rs11725853	rs12971201	rs9850225	rs6897932	rs116522341	rs16822632	rs28746898	rs6920220
rs12444268	rs12720356	rs2738774	rs6534347	rs78031527	rs12344245	rs11698685	rs16899379	rs317865	rs6934289
rs7171171	rs34884278	rs428595	rs4084127	rs10831551	rs67213764	rs11711054	rs17211699	rs371250843	rs72848653
rs73018809	rs62131887	rs3757247	rs416603	rs9653442	rs12482425	rs117806464	rs17214657	rs3842753	rs75658393
rs28641753	rs550448	rs11839053	rs61879614	rs17166496	rs373009901	rs12153924	rs1738074	rs45450798	rs7588550
rs3741208	rs16956936	rs55705316	rs34319244	rs10137082	rs11705721	rs12189871	rs17843689	rs4759229	rs917997

## Sheet: Supplementary Data 2
Supplementary Data 2. Hi-C libraries used in the analysis
*Restriction enzyme used in the Hi-C assay
№	Hi-C dataset	Replicate	Sample accession	Experiment accession	Sample link	Ref	Ref link	Restriction enzyme*
1	GM12878	replicate 1	GSM1551552	GSE63525	https://www.ncbi.nlm.nih.gov/sra?term=SRX764938	Rao SS, Huntley MH, Durand NC, Stamenova EK et al. A 3D map of the human genome at kilobase resolution reveals principles of chromatin looping. Cell 2014 Dec 18;159(7):1665-80. PMID: 25497547	https://www.ncbi.nlm.nih.gov/pubmed/25497547	MboI
		replicate 2	GSM1551553		https://www.ncbi.nlm.nih.gov/sra?term=SRX764939			MboI
		replicate 3	GSM1551554		https://www.ncbi.nlm.nih.gov/sra?term=SRX764940			MboI
		replicate 4	GSM1551555		https://www.ncbi.nlm.nih.gov/sra?term=SRX764941			MboI
		replicate 5	GSM1551556		https://www.ncbi.nlm.nih.gov/sra?term=SRX764942			MboI
		replicate 6	GSM1551557		https://www.ncbi.nlm.nih.gov/sra?term=SRX764943			MboI
		replicate 7	GSM1551558		https://www.ncbi.nlm.nih.gov/sra?term=SRX764944			MboI
		replicate 8	GSM1551559		https://www.ncbi.nlm.nih.gov/sra?term=SRX764945			MboI
		replicate 9	GSM1551560		https://www.ncbi.nlm.nih.gov/sra?term=SRX764946			MboI
		replicate 10	GSM1551561		https://www.ncbi.nlm.nih.gov/sra?term=SRX764947			MboI
		replicate 11	GSM1551562		https://www.ncbi.nlm.nih.gov/sra?term=SRX764948			MboI
		replicate 12	GSM1551563		https://www.ncbi.nlm.nih.gov/sra?term=SRX764949			MboI
		replicate 13	GSM1551564		https://www.ncbi.nlm.nih.gov/sra?term=SRX764950			MboI
		replicate 14	GSM1551565		https://www.ncbi.nlm.nih.gov/sra?term=SRX764951			MboI
		replicate 15	GSM1551566		https://www.ncbi.nlm.nih.gov/sra?term=SRX764952			MboI
		replicate 16	GSM1551567		https://www.ncbi.nlm.nih.gov/sra?term=SRX764953			MboI
		replicate 17	GSM1551568		https://www.ncbi.nlm.nih.gov/sra?term=SRX764954			MboI
		replicate 18	GSM1551569		https://www.ncbi.nlm.nih.gov/sra?term=SRX764955			MboI
		replicate 19	GSM1551570		https://www.ncbi.nlm.nih.gov/sra?term=SRX764956			MboI
		replicate 20	GSM1551571		https://www.ncbi.nlm.nih.gov/sra?term=SRX764957			MboI
		replicate 21	GSM1551572		https://www.ncbi.nlm.nih.gov/sra?term=SRX764958			MboI
		replicate 22	GSM1551573		https://www.ncbi.nlm.nih.gov/sra?term=SRX764959			MboI
		replicate 23	GSM1551574		https://www.ncbi.nlm.nih.gov/sra?term=SRX764960			MboI
2	GM12878	replicate 1	GSM1551575		https://www.ncbi.nlm.nih.gov/sra?term=SRX764961			HindIII
		replicate 2	GSM1551576		https://www.ncbi.nlm.nih.gov/sra?term=SRX764962			HindIII
		replicate 3	GSM1551577		https://www.ncbi.nlm.nih.gov/sra?term=SRX764963			HindIII
		replicate 4	GSM1551578		https://www.ncbi.nlm.nih.gov/sra?term=SRX764964			HindIII
3	HeLa	replicate 1	SRR3203901		https://www.ncbi.nlm.nih.gov/sra/?term=HIC084			MboI
		replicate 2	SRR3203905		https://www.ncbi.nlm.nih.gov/sra/SRX1613282			MboI
		replicate 3	SRR3203906		https://www.ncbi.nlm.nih.gov/sra/SRX1613283			MboI
		replicate 4	SRR3203902		https://www.ncbi.nlm.nih.gov/sra/SRX1613279			MboI
		replicate 5	SRR3203903		https://www.ncbi.nlm.nih.gov/sra/SRX1613280			MboI
		replicate 6	SRR3203904		https://www.ncbi.nlm.nih.gov/sra/SRX1613281			MboI
		replicate 7	SRR3203899		https://www.ncbi.nlm.nih.gov/sra/SRX1613276			MboI
		replicate 8	SRR3203900		https://www.ncbi.nlm.nih.gov/sra/SRX1613277			MboI
4	HMEC	replicate 1	GSM1551607		https://www.ncbi.nlm.nih.gov/sra?term=SRX764993			MboI
		replicate 2	GSM1551608		https://www.ncbi.nlm.nih.gov/sra?term=SRX764994			MboI
		replicate 3	GSM1551609		https://www.ncbi.nlm.nih.gov/sra?term=SRX764995			MboI
		replicate 4	GSM1551610		https://www.ncbi.nlm.nih.gov/sra?term=SRX764996			MboI
		replicate 5	GSM1551611		https://www.ncbi.nlm.nih.gov/sra?term=SRX764997			MboI
		replicate 6	GSM1551612		https://www.ncbi.nlm.nih.gov/sra?term=SRX764998			MboI
5	HUVEC	replicate 1	GSM1551629		https://www.ncbi.nlm.nih.gov/sra?term=SRX765015			MboI
		replicate 2	GSM1551630		https://www.ncbi.nlm.nih.gov/sra?term=SRX765016			MboI
		replicate 3	GSM1551631		https://www.ncbi.nlm.nih.gov/sra?term=SRX765017			MboI
6	IMR90	replicate 1	GSM1551599		https://www.ncbi.nlm.nih.gov/sra?term=SRX764985			MboI
		replicate 2	GSM1551600		https://www.ncbi.nlm.nih.gov/sra?term=SRX764986			MboI
		replicate 3	GSM1551601		https://www.ncbi.nlm.nih.gov/sra?term=SRX764987			MboI
		replicate 4	GSM1551602		https://www.ncbi.nlm.nih.gov/sra?term=SRX764988			MboI
		replicate 5	GSM1551603		https://www.ncbi.nlm.nih.gov/sra?term=SRX764989			MboI
		replicate 6	GSM1551604		https://www.ncbi.nlm.nih.gov/sra?term=SRX764990			MboI
		replicate 7	GSM1551605		https://www.ncbi.nlm.nih.gov/sra?term=SRX764991			MboI
7	K562	replicate 1	GSM1551618		https://www.ncbi.nlm.nih.gov/sra?term=SRX765004			MboI
		replicate 2	GSM1551619		https://www.ncbi.nlm.nih.gov/sra?term=SRX765005			MboI
		replicate 3	GSM1551620		https://www.ncbi.nlm.nih.gov/sra?term=SRX765006			MboI
		replicate 4	GSM1551621		https://www.ncbi.nlm.nih.gov/sra?term=SRX765007			MboI
		replicate 5	GSM1551622		https://www.ncbi.nlm.nih.gov/sra?term=SRX765008			MboI
		replicate 6	GSM1551623		https://www.ncbi.nlm.nih.gov/sra?term=SRX765009			MboI
8	KBM7	replicate 1	GSM1551624		https://www.ncbi.nlm.nih.gov/sra?term=SRX765010			MboI
		replicate 2	GSM1551625		https://www.ncbi.nlm.nih.gov/sra?term=SRX765011			MboI
		replicate 3	GSM1551626		https://www.ncbi.nlm.nih.gov/sra?term=SRX765012			MboI
		replicate 4	GSM1551627		https://www.ncbi.nlm.nih.gov/sra?term=SRX765013			MboI
		replicate 5	GSM1551628		https://www.ncbi.nlm.nih.gov/sra?term=SRX765014			MboI
9	NHEK	replicate 1	GSM1551614		https://www.ncbi.nlm.nih.gov/sra?term=SRX765000			MboI
		replicate 2	GSM1551615		https://www.ncbi.nlm.nih.gov/sra?term=SRX765001			MboI
		replicate 3	GSM1551616		https://www.ncbi.nlm.nih.gov/sra?term=SRX765002			MboI
10	Primary tissue (Pancreas)	replicate 1	GSM2322547	GSE87112	https://www.ncbi.nlm.nih.gov/sra?term=SRX2179254	Schmitt AD, Hu M, Jung I, Xu Z et al. A Compendium of Chromatin Contact Maps Reveals Spatially Active Regions in the Human Genome. Cell Rep 2016 Nov 15;17(8):2042-2059. PMID: 27851967	https://www.ncbi.nlm.nih.gov/pubmed/27851967	HindIII
		replicate 2	GSM2322548		https://www.ncbi.nlm.nih.gov/sra?term=SRX2179255			HindIII
		replicate 3	GSM2322549		https://www.ncbi.nlm.nih.gov/sra?term=SRX2179256			HindIII
		replicate 4	GSM2322550		https://www.ncbi.nlm.nih.gov/sra?term=SRX2179257			HindIII
11	Primary tissue (Spleen)	replicate 1	GSM2322556		https://www.ncbi.nlm.nih.gov/sra?term=SRX2179263			HindIII
		replicate 2	GSM2322557		https://www.ncbi.nlm.nih.gov/sra?term=SRX2179264			HindIII

## Sheet: Supplementary Data 3
Supplementary Data 3. A summary of significant spatial eQTLs for T1D-associated SNPs analysed by CoDeS3D at FDR <0.05
SNP	SNP_Chromosome	SNP_Locus	Gene_Name	GENCODE_Id	Gene_Chromosome	Gene_Start	Gene_End	Tissue	p-value	Adj_p-value	Effect_Size	Cell_Lines	Cell_Lines_HiC_scores	HiC_Contact_Score	cis_SNP-gene_interaction	SNP-gene_Distance	Expression_Level_In_eQTL_Tissue	Max_Expressed_Tissue	Maximum_Expression_Level	Min_Expressed_Tissue	Min_Expression_Level
rs1015166	6	32798730	TAP2	ENSG00000204267.9	6	32789610	32806557	Adipose_Subcutaneous	0.000109865	0.0281622	0.158406	GM12878_Rao2014, HMEC_Rao2014, HUVEC_Rao2014, HeLa_Rao2014, IMR90_Rao2014, K562_Rao2014, KBM7_Rao2014, NHEK_Rao2014, Pancreas_Schmitt2016, Spleen_Schmitt2016	1.30, 1.83, 4.33, 1.88, 3.71, 3.67, 3.20, 4.33, 1.00, 3.00	28.2603	TRUE	0	26.96	Cells_EBV-transformed_lymphocytes	78.48	Pancreas	5.01
rs10492166	12	9885998	CLECL1	ENSG00000184293.3	12	9868456	9885895	Adipose_Subcutaneous	3.14461e-33	2.02262e-29	-0.701833	GM12878_Rao2014, HMEC_Rao2014, HUVEC_Rao2014, HeLa_Rao2014, IMR90_Rao2014, K562_Rao2014, KBM7_Rao2014, NHEK_Rao2014, Pancreas_Schmitt2016, Spleen_Schmitt2016	1.17, 1.67, 3.33, 1.62, 2.29, 2.00, 2.20, 4.33, 0.50, 1.50	20.618	TRUE	103	0.38	Cells_EBV-transformed_lymphocytes	56.15	Brain_Anterior_cingulate_cortex_BA24	0.04
rs10492166	12	9885998	RP11-705C15.2	ENSG00000256594.3	12	9787188	9811008	Adipose_Subcutaneous	0.000110073	0.0282037	0.17793	GM12878_Rao2014, HMEC_Rao2014, HUVEC_Rao2014, HeLa_Rao2014, IMR90_Rao2014, K562_Rao2014, KBM7_Rao2014, NHEK_Rao2014, Spleen_Schmitt2016	1.35, 0.33, 1.33, 1.00, 0.86, 1.00, 1.40, 1.00, 1.00	9.2716	TRUE	74990	4.3	Cells_EBV-transformed_lymphocytes	14.85	Brain_Cerebellar_Hemisphere	0.37
rs1052553	17	44073888	CRHR1-IT1	ENSG00000204650.9	17	43697694	43725582	Adipose_Subcutaneous	3.6038e-128	9.33814e-123	1.2628	KBM7_Rao2014	0.4	0.4	TRUE	348306	1.98	Brain_Cerebellar_Hemisphere	25.55	Liver	0.7
rs1052553	17	44073888	KANSL1	ENSG00000120071.8	17	44107282	44302733	Adipose_Subcutaneous	1.83587e-06	0.000772434	0.27262	GM12878_Rao2014, HUVEC_Rao2014, HeLa_Rao2014, IMR90_Rao2014, K562_Rao2014, KBM7_Rao2014, Pancreas_Schmitt2016, Spleen_Schmitt2016	1.39, 0.33, 0.50, 0.57, 2.17, 0.80, 2.25, 3.50	11.5127	TRUE	33394	29.65	Brain_Cerebellar_Hemisphere	57.27	Heart_Left_Ventricle	6.8
rs1052553	17	44073888	KANSL1-AS1	ENSG00000214401.4	17	44270942	44274089	Adipose_Subcutaneous	1.23813e-75	4.15882e-71	1.17599	GM12878_Rao2014	0.09	0.087	TRUE	197054	7.1	Thyroid	7.89	Cells_EBV-transformed_lymphocytes	2.3
rs1052553	17	44073888	WNT3	ENSG00000108379.5	17	44839872	44910424	Adipose_Subcutaneous	2.17957e-07	0.000115091	0.368257	GM12878_Rao2014, IMR90_Rao2014, K562_Rao2014, KBM7_Rao2014	0.04, 0.14, 0.17, 0.60	0.953	TRUE	765984	0.97	Skin_Not_Sun_Exposed_Suprapubic	36.85	Whole_Blood	0.05
rs1052553	17	44073888	MAPT	ENSG00000186868.11	17	43971748	44105700	Adipose_Subcutaneous	0.000102552	0.0266112	0.131435	GM12878_Rao2014, HMEC_Rao2014, HUVEC_Rao2014, HeLa_Rao2014, IMR90_Rao2014, K562_Rao2014, KBM7_Rao2014, NHEK_Rao2014, Pancreas_Schmitt2016, Spleen_Schmitt2016	1.96, 1.00, 1.00, 1.88, 2.43, 4.33, 3.00, 4.00, 1.50, 4.50	25.5934	TRUE	0	3.68	Brain_Cerebellum	128.4	Whole_Blood	0.1
rs1052553	17	44073888	CRHR1	ENSG00000120088.10	17	43699267	43913194	Adipose_Subcutaneous	9.4222e-11	8.90584e-08	0.454216	GM12878_Rao2014, HUVEC_Rao2014, HeLa_Rao2014, IMR90_Rao2014, K562_Rao2014, KBM7_Rao2014, Pancreas_Schmitt2016, Spleen_Schmitt2016	0.39, 0.67, 0.12, 0.14, 0.50, 1.60, 0.25, 0.50	4.1758	TRUE	160694	0.09	Brain_Cerebellar_Hemisphere	61.55	Artery_Coronary	0.04
rs10947332	6	32677439	HLA-DQB1	ENSG00000179344.12	6	32627244	32636160	Adipose_Subcutaneous	1.94965e-09	1.50803e-06	0.530174	GM12878_Rao2014, HeLa_Rao2014, K562_Rao2014, KBM7_Rao2014, Pancreas_Schmitt2016, Spleen_Schmitt2016	0.13, 0.38, 0.17, 0.40, 0.25, 1.00	2.3221	TRUE	41279	77.55	Cells_EBV-transformed_lymphocytes	598.95	Cells_Transformed_fibroblasts	0.17
rs10947332	6	32677439	HLA-DQB2	ENSG00000232629.4	6	32723875	32731311	Adipose_Subcutaneous	1.14445e-13	1.60173e-10	-0.761277	GM12878_Rao2014, HMEC_Rao2014, HUVEC_Rao2014, K562_Rao2014, KBM7_Rao2014, Pancreas_Schmitt2016, Spleen_Schmitt2016	0.26, 0.17, 0.33, 0.33, 0.40, 0.25, 2.00	3.7442	TRUE	46436	6.79	Cells_EBV-transformed_lymphocytes	59.48	Brain_Cerebellum	0.11
rs10947332	6	32677439	XXbac-BPG254F23.6	ENSG00000241287.1	6	32630131	32630227	Adipose_Subcutaneous	4.67219e-06	0.00178563	-0.449682	K562_Rao2014, Pancreas_Schmitt2016, Spleen_Schmitt2016	0.17, 0.25, 0.50	0.9167	TRUE	47212	0.82	Cells_EBV-transformed_lymphocytes	3.86	Breast_Mammary_Tissue	0.61
rs10947332	6	32677439	HLA-DQA2	ENSG00000237541.3	6	32709119	32714992	Adipose_Subcutaneous	2.91594e-07	0.000149916	-0.565165	GM12878_Rao2014, HeLa_Rao2014, K562_Rao2014, Spleen_Schmitt2016	0.17, 0.12, 0.17, 0.50	0.9656	TRUE	31680	12.41	Cells_EBV-transformed_lymphocytes	159.1	Brain_Cerebellum	0.14
rs11052552	12	9855957	CLECL1	ENSG00000184293.3	12	9868456	9885895	Adipose_Subcutaneous	1.89471e-17	3.87015e-14	0.524463	GM12878_Rao2014, HUVEC_Rao2014, HeLa_Rao2014, IMR90_Rao2014, K562_Rao2014, KBM7_Rao2014, NHEK_Rao2014, Spleen_Schmitt2016	0.52, 0.67, 0.50, 0.14, 0.33, 0.40, 1.33, 0.50	4.3979	TRUE	12499	0.38	Cells_EBV-transformed_lymphocytes	56.15	Brain_Anterior_cingulate_cortex_BA24	0.04
rs11052552	12	9855957	RP11-705C15.2	ENSG00000256594.3	12	9787188	9811008	Adipose_Subcutaneous	8.15544e-05	0.0219566	-0.181345	GM12878_Rao2014, HMEC_Rao2014, HUVEC_Rao2014, HeLa_Rao2014, IMR90_Rao2014, K562_Rao2014, KBM7_Rao2014, NHEK_Rao2014, Pancreas_Schmitt2016, Spleen_Schmitt2016	0.70, 0.33, 0.33, 0.50, 0.86, 0.67, 0.20, 1.00, 0.25, 1.00	5.8361	TRUE	44949	4.3	Cells_EBV-transformed_lymphocytes	14.85	Brain_Cerebellar_Hemisphere	0.37
rs11145763	9	139263595	GPSM1	ENSG00000160360.7	9	139221932	139253931	Adipose_Subcutaneous	8.49031e-05	0.0227273	-0.112459	GM12878_Rao2014, HMEC_Rao2014, HUVEC_Rao2014, HeLa_Rao2014, IMR90_Rao2014, K562_Rao2014, KBM7_Rao2014, NHEK_Rao2014, Spleen_Schmitt2016	0.87, 0.67, 0.67, 0.62, 1.29, 2.00, 1.40, 0.33, 1.00	8.8469	TRUE	9664	10.73	Brain_Cerebellum	111.2	Cells_EBV-transformed_lymphocytes	0.18
rs11171739	12	56470624	IKZF4	ENSG00000123411.10	12	56401443	56432219	Adipose_Subcutaneous	0.000146072	0.035666	-0.186529	GM12878_Rao2014, HMEC_Rao2014, HUVEC_Rao2014, HeLa_Rao2014, IMR90_Rao2014, K562_Rao2014, KBM7_Rao2014, Pancreas_Schmitt2016, Spleen_Schmitt2016	0.57, 0.33, 0.67, 0.25, 0.43, 0.67, 0.80, 0.50, 2.00	6.2105	TRUE	38405	6.76	Ovary	15.32	Whole_Blood	0.59
rs11171739	12	56470624	RPS26	ENSG00000197728.5	12	56435637	56438116	Adipose_Subcutaneous	2.00823e-121	3.31145e-116	-1.11499	GM12878_Rao2014, HUVEC_Rao2014, K562_Rao2014, KBM7_Rao2014, NHEK_Rao2014, Spleen_Schmitt2016	0.13, 0.33, 0.17, 0.60, 0.33, 1.00	2.5638	TRUE	32508	411.4	Ovary	981	Brain_Hippocampus	132.3
rs11171739	12	56470624	SUOX	ENSG00000139531.8	12	56390964	56400425	Adipose_Subcutaneous	4.41227e-08	2.68111e-05	0.17601	GM12878_Rao2014, HUVEC_Rao2014, KBM7_Rao2014, Pancreas_Schmitt2016, Spleen_Schmitt2016	0.22, 0.33, 0.60, 0.25, 0.50	1.9007	TRUE	70199	18.3	Adrenal_Gland	30.88	Whole_Blood	3.89
rs116522341	6	32367696	TAP2	ENSG00000204267.9	6	32789610	32806557	Adipose_Subcutaneous	3.14886e-07	0.000160166	-0.493587	GM12878_Rao2014, HeLa_Rao2014, IMR90_Rao2014, K562_Rao2014, KBM7_Rao2014, Pancreas_Schmitt2016, Spleen_Schmitt2016	0.48, 0.25, 0.29, 0.50, 0.20, 0.50, 0.50	2.714	TRUE	421914	26.96	Cells_EBV-transformed_lymphocytes	78.48	Pancreas	5.01
rs116522341	6	32367696	HLA-DRB6	ENSG00000229391.3	6	32520490	32527799	Adipose_Subcutaneous	7.14604e-05	0.0196301	0.669567	GM12878_Rao2014, HUVEC_Rao2014, HeLa_Rao2014, IMR90_Rao2014, KBM7_Rao2014	0.04, 0.33, 0.12, 0.14, 0.20	0.8447	TRUE	152794	52.63	Cells_EBV-transformed_lymphocytes	145.35	Cells_Transformed_fibroblasts	0.1
rs116522341	6	32367696	HLA-DOB	ENSG00000241106.2	6	32780540	32784825	Adipose_Subcutaneous	4.45852e-09	3.22577e-06	0.783713	GM12878_Rao2014, IMR90_Rao2014, KBM7_Rao2014, Pancreas_Schmitt2016, Spleen_Schmitt2016	0.26, 0.14, 0.40, 0.50, 0.50	1.8037	TRUE	412844	2.79	Spleen	89.56	Pancreas	0.34
rs116522341	6	32367696	HLA-DQA2	ENSG00000237541.3	6	32709119	32714992	Adipose_Subcutaneous	6.47623e-08	3.7991e-05	0.938882	GM12878_Rao2014, HUVEC_Rao2014, IMR90_Rao2014, K562_Rao2014, KBM7_Rao2014, NHEK_Rao2014, Spleen_Schmitt2016	0.17, 0.33, 0.14, 0.17, 0.20, 1.00, 1.00	3.0168	TRUE	341423	12.41	Cells_EBV-transformed_lymphocytes	159.1	Brain_Cerebellum	0.14
rs116522341	6	32367696	HLA-DQA1	ENSG00000196735.7	6	32595956	32611429	Adipose_Subcutaneous	3.21534e-05	0.00984818	-0.464983	GM12878_Rao2014, HMEC_Rao2014, HeLa_Rao2014, K562_Rao2014, Pancreas_Schmitt2016, Spleen_Schmitt2016	0.13, 0.17, 0.12, 0.17, 0.25, 0.50	1.3388	TRUE	228260	32.8	Cells_EBV-transformed_lymphocytes	485.15	Cells_Transformed_fibroblasts	0.06
rs11705721	3	58400413	PXK	ENSG00000168297.11	3	58318607	58411748	Adipose_Subcutaneous	8.50131e-11	8.08174e-08	-0.278027	GM12878_Rao2014, HMEC_Rao2014, HUVEC_Rao2014, HeLa_Rao2014, IMR90_Rao2014, K562_Rao2014, KBM7_Rao2014, NHEK_Rao2014, Pancreas_Schmitt2016, Spleen_Schmitt2016	6.13, 4.50, 12.00, 4.50, 10.57, 8.83, 10.00, 14.67, 3.00, 8.00	82.2019	TRUE	0	17.4	Brain_Spinal_cord_cervical_c-1	80.07	Heart_Left_Ventricle	3.45
rs11741255	5	131811181	PDLIM4	ENSG00000131435.8	5	131593364	131609147	Adipose_Subcutaneous	0.000171876	0.0407735	-0.103191	GM12878_Rao2014, HUVEC_Rao2014, K562_Rao2014, KBM7_Rao2014, Pancreas_Schmitt2016, Spleen_Schmitt2016	0.09, 0.33, 0.33, 0.20, 0.25, 0.50	1.7036	TRUE	202034	19.91	Colon_Sigmoid	115	Whole_Blood	0.17
rs11741255	5	131811181	SLC22A5	ENSG00000197375.8	5	131705444	131731306	Adipose_Subcutaneous	2.76888e-06	0.0011126	-0.261244	GM12878_Rao2014, HUVEC_Rao2014, HeLa_Rao2014, IMR90_Rao2014, K562_Rao2014, KBM7_Rao2014, Pancreas_Schmitt2016, Spleen_Schmitt2016	0.48, 0.33, 0.38, 1.14, 0.67, 0.60, 0.25, 1.50	5.3461	TRUE	79875	7.63	Muscle_Skeletal	48.72	Whole_Blood	1.5
rs11741255	5	131811181	AC034220.3	ENSG00000233006.2	5	131646978	131705340	Adipose_Subcutaneous	5.05287e-08	3.02977e-05	0.267948	GM12878_Rao2014, HMEC_Rao2014, HUVEC_Rao2014, HeLa_Rao2014, IMR90_Rao2014, K562_Rao2014, NHEK_Rao2014, Pancreas_Schmitt2016, Spleen_Schmitt2016	0.57, 0.67, 0.33, 0.12, 0.71, 0.50, 0.33, 1.25, 2.00	6.4878	TRUE	105841	1.86	Pituitary	15.68	Cells_Transformed_fibroblasts	0.25
rs12153924	6	29914088	MICD	ENSG00000229390.1	6	29938578	29940241	Adipose_Subcutaneous	7.23606e-05	0.0198411	0.311648	GM12878_Rao2014, HUVEC_Rao2014, IMR90_Rao2014, K562_Rao2014, KBM7_Rao2014, Spleen_Schmitt2016	0.17, 0.33, 0.14, 0.33, 0.20, 0.50	1.6834	TRUE	24490	0.16	Spleen	0.44	Cells_EBV-transformed_lymphocytes	0.12
rs12153924	6	29914088	HCG4	ENSG00000176998.3	6	29758816	29760213	Adipose_Subcutaneous	2.34236e-16	4.35313e-13	0.578592	GM12878_Rao2014, K562_Rao2014	0.13, 0.17	0.2971	TRUE	153875	0.57	Pituitary	15.15	Cells_EBV-transformed_lymphocytes	0.3
rs12153924	6	29914088	HLA-K	ENSG00000230795.2	6	29894955	29897009	Adipose_Subcutaneous	1.67608e-09	1.31721e-06	0.460683	GM12878_Rao2014, IMR90_Rao2014, K562_Rao2014, Spleen_Schmitt2016	0.26, 0.29, 0.33, 0.50	1.3799	TRUE	17079	11.12	Ovary	28.52	Muscle_Skeletal	1.61
rs12153924	6	29914088	HLA-J	ENSG00000204622.6	6	29975174	29977733	Adipose_Subcutaneous	6.37051e-15	1.04287e-11	0.539119	GM12878_Rao2014, IMR90_Rao2014, KBM7_Rao2014	0.22, 0.14, 0.20	0.5602	TRUE	61086	5.57	Whole_Blood	17.38	Brain_Anterior_cingulate_cortex_BA24	0.71
rs12153924	6	29914088	HLA-A	ENSG00000206503.7	6	29909037	29913661	Adipose_Subcutaneous	1.96826e-14	3.02551e-11	0.30897	GM12878_Rao2014, HMEC_Rao2014, HUVEC_Rao2014, HeLa_Rao2014, IMR90_Rao2014, K562_Rao2014, KBM7_Rao2014, NHEK_Rao2014, Pancreas_Schmitt2016, Spleen_Schmitt2016	0.61, 0.50, 0.67, 0.50, 0.57, 0.83, 0.60, 0.67, 0.50, 1.00	6.4468	TRUE	427	1068.5	Whole_Blood	3151	Pancreas	119.2
rs12153924	6	29914088	GABBR1	ENSG00000204681.6	6	29570005	29601753	Adipose_Subcutaneous	5.25088e-06	0.00198132	0.150868	GM12878_Rao2014, IMR90_Rao2014, KBM7_Rao2014, Spleen_Schmitt2016	0.22, 0.14, 0.40, 0.50	1.2602	TRUE	312335	43.56	Brain_Cerebellar_Hemisphere	336.25	Liver	4.15
rs12153924	6	29914088	IFITM4P	ENSG00000235821.1	6	29718506	29718925	Adipose_Subcutaneous	1.13845e-16	2.17593e-13	0.543881	GM12878_Rao2014, Spleen_Schmitt2016	0.04, 0.50	0.5435	TRUE	195163	1.04	Uterus	2.39	Brain_Anterior_cingulate_cortex_BA24	0.15
rs12153924	6	29914088	ZFP57	ENSG00000204644.5	6	29640169	29648887	Adipose_Subcutaneous	0.000116606	0.0295611	-0.296818	GM12878_Rao2014, HMEC_Rao2014, K562_Rao2014, Pancreas_Schmitt2016	0.04, 0.33, 0.17, 0.25	0.7935	TRUE	265201	0.11	Brain_Spinal_cord_cervical_c-1	17.98	Liver	0.02
rs12189871	6	31251923	MICB	ENSG00000204516.5	6	31462658	31478901	Adipose_Subcutaneous	5.30827e-06	0.00200048	-0.449271	GM12878_Rao2014, IMR90_Rao2014, KBM7_Rao2014	0.26, 0.14, 0.20	0.6037	TRUE	210735	4.32	Cells_EBV-transformed_lymphocytes	33.44	Muscle_Skeletal	0.43
rs12189871	6	31251923	PSORS1C1	ENSG00000204540.6	6	31082527	31107869	Adipose_Subcutaneous	5.67079e-06	0.00212255	0.463227	GM12878_Rao2014, HMEC_Rao2014, HUVEC_Rao2014, HeLa_Rao2014, K562_Rao2014, KBM7_Rao2014, NHEK_Rao2014, Pancreas_Schmitt2016, Spleen_Schmitt2016	0.96, 0.50, 0.33, 0.88, 1.33, 1.00, 0.33, 0.25, 1.00	6.5815	TRUE	144054	1.04	Testis	46.73	Liver	0.05
rs12189871	6	31251923	HLA-C	ENSG00000204525.10	6	31236526	31239882	Adipose_Subcutaneous	7.43338e-07	0.000347321	0.368146	GM12878_Rao2014, HMEC_Rao2014, HeLa_Rao2014, IMR90_Rao2014, K562_Rao2014, KBM7_Rao2014, NHEK_Rao2014, Pancreas_Schmitt2016, Spleen_Schmitt2016	0.26, 0.50, 0.25, 0.43, 0.67, 0.40, 0.33, 0.25, 0.50	3.5894	TRUE	12041	1106.5	Whole_Blood	5046	Brain_Cerebellar_Hemisphere	88.72
rs12189871	6	31251923	HLA-S	ENSG00000225851.1	6	31349851	31350065	Adipose_Subcutaneous	8.78243e-16	1.55262e-12	0.948418	GM12878_Rao2014, K562_Rao2014, KBM7_Rao2014, Pancreas_Schmitt2016, Spleen_Schmitt2016	0.04, 0.17, 0.20, 0.25, 0.50	1.1601	TRUE	97928	4.13	Spleen	24.54	Pituitary	0.93
rs12189871	6	31251923	HLA-B	ENSG00000234745.5	6	31321649	31324219	Adipose_Subcutaneous	3.2331e-06	0.00128126	0.262013	GM12878_Rao2014, HUVEC_Rao2014, HeLa_Rao2014, IMR90_Rao2014, K562_Rao2014, Pancreas_Schmitt2016, Spleen_Schmitt2016	0.17, 0.67, 0.12, 0.29, 0.33, 0.25, 0.50	2.3346	TRUE	69726	2174.5	Whole_Blood	8644	Brain_Anterior_cingulate_cortex_BA24	157.7
rs12189871	6	31251923	PSORS1C2	ENSG00000204538.3	6	31105313	31107127	Adipose_Subcutaneous	8.18402e-10	6.71391e-07	0.712329	GM12878_Rao2014, HMEC_Rao2014, HUVEC_Rao2014, KBM7_Rao2014, Pancreas_Schmitt2016, Spleen_Schmitt2016	0.22, 0.17, 0.33, 0.20, 0.25, 0.50	1.6674	TRUE	144796	0.42	Skin_Sun_Exposed_Lower_leg	163.9	Brain_Putamen_basal_ganglia	0.06
rs12189871	6	31251923	POU5F1	ENSG00000204531.11	6	31132119	31148508	Adipose_Subcutaneous	2.59102e-09	1.96804e-06	0.584793	GM12878_Rao2014, HMEC_Rao2014, HUVEC_Rao2014, HeLa_Rao2014, IMR90_Rao2014, K562_Rao2014, KBM7_Rao2014, NHEK_Rao2014, Pancreas_Schmitt2016, Spleen_Schmitt2016	0.57, 0.17, 0.67, 0.12, 0.57, 0.67, 0.40, 0.33, 0.25, 1.00	4.745	TRUE	103415	1.08	Small_Intestine_Terminal_Ileum	8.29	Adrenal_Gland	0.08
rs12189871	6	31251923	CCHCR1	ENSG00000204536.9	6	31110216	31126015	Adipose_Subcutaneous	3.72436e-08	2.29853e-05	0.380542	GM12878_Rao2014, HMEC_Rao2014, HUVEC_Rao2014, HeLa_Rao2014, IMR90_Rao2014, K562_Rao2014, KBM7_Rao2014, Pancreas_Schmitt2016, Spleen_Schmitt2016	0.65, 0.50, 1.33, 0.25, 0.29, 1.00, 0.60, 0.50, 1.00	6.1212	TRUE	125908	12.51	Testis	191.1	Whole_Blood	4.18
rs12189871	6	31251923	HLA-L	ENSG00000243753.1	6	30227361	30234728	Adipose_Subcutaneous	1.24403e-23	4.26552e-20	0.844277	GM12878_Rao2014, HeLa_Rao2014	0.04, 0.12	0.1685	FALSE	1017195	3.68	Cells_EBV-transformed_lymphocytes	10.57	Muscle_Skeletal	0.47
rs12189871	6	31251923	HLA-V	ENSG00000181126.9	6	29758731	29765588	Adipose_Subcutaneous	2.75101e-06	0.0011064	0.558155	GM12878_Rao2014	0.09	0.087	FALSE	1486335	0.08	Testis	7.09	Heart_Left_Ventricle	0.03
rs12232497	17	38040118	GSDMA	ENSG00000167914.6	17	38119226	38134019	Adipose_Subcutaneous	4.31412e-11	4.27835e-08	0.436747	GM12878_Rao2014, HMEC_Rao2014, HUVEC_Rao2014, HeLa_Rao2014, IMR90_Rao2014, K562_Rao2014, KBM7_Rao2014, NHEK_Rao2014, Pancreas_Schmitt2016, Spleen_Schmitt2016	0.57, 0.50, 0.33, 0.38, 0.71, 0.83, 0.60, 0.33, 0.25, 0.50	5.0045	TRUE	79108	0.97	Skin_Sun_Exposed_Lower_leg	93.09	Pancreas	0.04
rs12232497	17	38040118	GSDMB	ENSG00000073605.14	17	38060848	38074903	Adipose_Subcutaneous	0.000216524	0.0492092	0.139514	GM12878_Rao2014, HMEC_Rao2014, HUVEC_Rao2014, HeLa_Rao2014, IMR90_Rao2014, K562_Rao2014, KBM7_Rao2014, NHEK_Rao2014, Pancreas_Schmitt2016	1.04, 0.83, 1.67, 0.62, 0.71, 1.17, 0.80, 1.33, 0.25	8.4328	TRUE	20730	24.05	Small_Intestine_Terminal_Ileum	86.94	Muscle_Skeletal	2.02
rs12232497	17	38040118	ORMDL3	ENSG00000172057.5	17	38077294	38083854	Adipose_Subcutaneous	1.35798e-08	9.07572e-06	0.137832	GM12878_Rao2014, HUVEC_Rao2014, IMR90_Rao2014, K562_Rao2014, NHEK_Rao2014, Pancreas_Schmitt2016, Spleen_Schmitt2016	0.35, 0.33, 0.29, 0.33, 0.33, 0.25, 0.50	2.3835	TRUE	37176	66.43	Liver	89.31	Muscle_Skeletal	13.57
rs12232497	17	38040118	RP11-387H17.4	ENSG00000264968.1	17	38083995	38095854	Adipose_Subcutaneous	2.37118e-07	0.000124018	0.267482	GM12878_Rao2014, HMEC_Rao2014, HUVEC_Rao2014, HeLa_Rao2014, IMR90_Rao2014, K562_Rao2014, KBM7_Rao2014, NHEK_Rao2014, Spleen_Schmitt2016	0.74, 0.50, 0.33, 0.38, 0.57, 0.33, 0.40, 0.33, 0.50	4.0856	TRUE	43877	0.75	Testis	9.67	Adrenal_Gland	0.07
rs12453507	17	38053206	GSDMA	ENSG00000167914.6	17	38119226	38134019	Adipose_Subcutaneous	4.80792e-11	4.73183e-08	0.436504	GM12878_Rao2014, HMEC_Rao2014, HUVEC_Rao2014, HeLa_Rao2014, IMR90_Rao2014, K562_Rao2014, Pancreas_Schmitt2016, Spleen_Schmitt2016	0.52, 0.33, 0.33, 0.25, 0.14, 0.50, 0.25, 0.50	2.8313	TRUE	66020	0.97	Skin_Sun_Exposed_Lower_leg	93.09	Pancreas	0.04
rs12453507	17	38053206	ORMDL3	ENSG00000172057.5	17	38077294	38083854	Adipose_Subcutaneous	1.83055e-06	0.000770911	0.116866	GM12878_Rao2014, HUVEC_Rao2014, IMR90_Rao2014, KBM7_Rao2014, NHEK_Rao2014, Pancreas_Schmitt2016, Spleen_Schmitt2016	0.26, 0.67, 0.29, 0.40, 0.33, 0.75, 1.50	4.1966	TRUE	24088	66.43	Liver	89.31	Muscle_Skeletal	13.57
rs12453507	17	38053206	RP11-387H17.4	ENSG00000264968.1	17	38083995	38095854	Adipose_Subcutaneous	5.68574e-08	3.36806e-05	0.280864	GM12878_Rao2014, HMEC_Rao2014, HeLa_Rao2014, K562_Rao2014, KBM7_Rao2014, Pancreas_Schmitt2016, Spleen_Schmitt2016	0.43, 0.33, 0.25, 1.17, 0.20, 0.25, 0.50	3.1348	TRUE	30789	0.75	Testis	9.67	Adrenal_Gland	0.07
rs12527228	6	32679991	HLA-DRB1	ENSG00000196126.6	6	32546546	32557625	Adipose_Subcutaneous	9.13553e-06	0.00324146	-0.505542	GM12878_Rao2014, HUVEC_Rao2014, HeLa_Rao2014, K562_Rao2014, KBM7_Rao2014	0.26, 0.33, 0.25, 0.17, 0.20	1.2109	TRUE	122366	581.45	Cells_EBV-transformed_lymphocytes	1999.5	Cells_Transformed_fibroblasts	1.11
rs12598357	16	28340944	SH2B1	ENSG00000178188.10	16	28857921	28885526	Adipose_Subcutaneous	2.35375e-06	0.000962858	-0.133409	IMR90_Rao2014	0.14	0.1429	TRUE	516977	28.57	Brain_Cerebellum	78.6	Whole_Blood	12.46
rs12598357	16	28340944	SULT1A2	ENSG00000197165.6	16	28603264	28608430	Adipose_Subcutaneous	4.31761e-31	2.50205e-27	0.587969	GM12878_Rao2014, IMR90_Rao2014	0.13, 0.14	0.2733	TRUE	262320	0.98	Small_Intestine_Terminal_Ileum	21.35	Cells_Transformed_fibroblasts	0.06
rs1264813	6	29939899	MICE	ENSG00000273340.1	6	29709508	29713011	Adipose_Subcutaneous	1.55977e-05	0.00520833	-0.388025	GM12878_Rao2014, IMR90_Rao2014, K562_Rao2014, KBM7_Rao2014, NHEK_Rao2014	0.09, 0.14, 0.17, 0.20, 0.33	0.9298	TRUE	226888	1.27	Uterus	2.61	Brain_Putamen_basal_ganglia	0.11
rs1264813	6	29939899	HLA-K	ENSG00000230795.2	6	29894955	29897009	Adipose_Subcutaneous	5.51324e-17	1.08815e-13	-0.814672	GM12878_Rao2014, HMEC_Rao2014, K562_Rao2014, Spleen_Schmitt2016	0.17, 0.17, 0.33, 0.50	1.1739	TRUE	42890	11.12	Ovary	28.52	Muscle_Skeletal	1.61
rs1264813	6	29939899	HLA-H	ENSG00000206341.6	6	29856244	29858259	Adipose_Subcutaneous	7.9844e-10	6.58589e-07	0.570625	GM12878_Rao2014, HMEC_Rao2014, HeLa_Rao2014, K562_Rao2014, Spleen_Schmitt2016	0.13, 0.17, 0.12, 0.17, 0.50	1.0888	TRUE	81640	33.37	Whole_Blood	87.87	Brain_Frontal_Cortex_BA9	4.02
rs1264813	6	29939899	HLA-W	ENSG00000235290.1	6	29924373	29926347	Adipose_Subcutaneous	2.50604e-11	2.5783e-08	0.674714	GM12878_Rao2014, HMEC_Rao2014, HUVEC_Rao2014, HeLa_Rao2014, IMR90_Rao2014, K562_Rao2014, NHEK_Rao2014, Spleen_Schmitt2016	0.13, 0.17, 0.33, 0.12, 0.43, 0.33, 0.33, 0.50	2.3507	TRUE	13552	1.38	Whole_Blood	12	Brain_Putamen_basal_ganglia	0.11
rs1264813	6	29939899	HLA-U	ENSG00000228078.1	6	29901878	29902063	Adipose_Subcutaneous	3.72433e-08	2.29853e-05	0.591674	GM12878_Rao2014, K562_Rao2014, Pancreas_Schmitt2016	0.04, 0.17, 0.25	0.4601	TRUE	37836	10.15	Whole_Blood	40.1	Brain_Anterior_cingulate_cortex_BA24	0.95
rs1264813	6	29939899	HCG4P3	ENSG00000237669.1	6	29973898	29974893	Adipose_Subcutaneous	1.78803e-12	2.15781e-09	0.583637	GM12878_Rao2014, IMR90_Rao2014	0.04, 0.14	0.1863	TRUE	33999	1.81	Testis	12.66	Muscle_Skeletal	0.2
rs1264813	6	29939899	HCG4P7	ENSG00000230521.1	6	29855071	29856045	Adipose_Subcutaneous	3.26797e-21	9.33473e-18	-0.895823	GM12878_Rao2014, Spleen_Schmitt2016	0.04, 0.50	0.5435	TRUE	83854	2.16	Ovary	6.65	Muscle_Skeletal	0.25
rs12708716	16	11179872	RP11-876N24.5	ENSG00000263013.1	16	11032743	11033901	Adipose_Subcutaneous	0.000115248	0.0292815	0.229644	GM12878_Rao2014, KBM7_Rao2014, NHEK_Rao2014	0.09, 0.20, 0.33	0.6203	TRUE	145971	2.2	Cells_EBV-transformed_lymphocytes	14.75	Whole_Blood	0.59
rs1270942	6	31918859	C4A	ENSG00000244731.3	6	31949801	31970458	Adipose_Subcutaneous	6.82883e-26	2.79602e-22	-0.990192	GM12878_Rao2014, HUVEC_Rao2014, K562_Rao2014, KBM7_Rao2014, Spleen_Schmitt2016	0.09, 0.33, 0.17, 0.20, 0.50	1.287	TRUE	30942	1.64	Liver	49.85	Muscle_Skeletal	0.21
rs1270942	6	31918859	C4B	ENSG00000224389.4	6	31982539	32003195	Adipose_Subcutaneous	4.99629e-07	0.000242052	0.470662	GM12878_Rao2014, Spleen_Schmitt2016	0.04, 0.50	0.5435	TRUE	63680	1.13	Adrenal_Gland	66.46	Whole_Blood	0.09
rs1270942	6	31918859	MICB	ENSG00000204516.5	6	31462658	31478901	Adipose_Subcutaneous	3.42101e-05	0.0103834	0.460453	GM12878_Rao2014, HeLa_Rao2014, IMR90_Rao2014, K562_Rao2014, KBM7_Rao2014	0.30, 0.12, 0.14, 0.50, 0.80	1.8722	TRUE	439958	4.32	Cells_EBV-transformed_lymphocytes	33.44	Muscle_Skeletal	0.43
rs1270942	6	31918859	CLIC1	ENSG00000213719.4	6	31698395	31707540	Adipose_Subcutaneous	5.09004e-06	0.00192665	-0.215676	GM12878_Rao2014, HMEC_Rao2014, HeLa_Rao2014, IMR90_Rao2014, K562_Rao2014, KBM7_Rao2014, NHEK_Rao2014, Spleen_Schmitt2016	0.57, 0.33, 0.38, 0.29, 1.00, 0.40, 0.33, 1.50	4.7926	TRUE	211319	300.35	Whole_Blood	631.1	Brain_Cerebellar_Hemisphere	8.12
rs1270942	6	31918859	CCHCR1	ENSG00000204536.9	6	31110216	31126015	Adipose_Subcutaneous	2.06943e-07	0.00010998	0.404237	GM12878_Rao2014, HUVEC_Rao2014, K562_Rao2014, Pancreas_Schmitt2016	0.17, 0.33, 0.17, 0.25	0.9239	TRUE	792844	12.51	Testis	191.1	Whole_Blood	4.18
rs1270942	6	31918859	CYP21A2	ENSG00000231852.2	6	32006042	32009447	Adipose_Subcutaneous	1.12596e-09	9.09307e-07	0.753087	HeLa_Rao2014, K562_Rao2014, KBM7_Rao2014, Spleen_Schmitt2016	0.12, 0.33, 0.20, 0.50	1.1583	TRUE	87183	0.56	Adrenal_Gland	1639.5	Muscle_Skeletal	0.1
rs1270942	6	31918859	NOTCH4	ENSG00000204301.5	6	32162620	32191844	Adipose_Subcutaneous	3.52866e-09	2.60285e-06	-0.360501	GM12878_Rao2014, HMEC_Rao2014, HeLa_Rao2014, IMR90_Rao2014, K562_Rao2014, KBM7_Rao2014, NHEK_Rao2014, Pancreas_Schmitt2016, Spleen_Schmitt2016	0.43, 0.17, 0.50, 0.14, 1.00, 0.20, 0.33, 0.75, 1.50	5.0276	TRUE	243761	62.1	Lung	70.71	Cells_Transformed_fibroblasts	0.41
rs1270942	6	31918859	HLA-DQB2	ENSG00000232629.4	6	32723875	32731311	Adipose_Subcutaneous	0.000166651	0.0396846	0.503382	GM12878_Rao2014, HUVEC_Rao2014	0.17, 0.33	0.5072	TRUE	805016	6.79	Cells_EBV-transformed_lymphocytes	59.48	Brain_Cerebellum	0.11
rs1270942	6	31918859	SKIV2L	ENSG00000204351.7	6	31926888	31937532	Adipose_Subcutaneous	2.36435e-05	0.00750007	-0.350914	GM12878_Rao2014, HMEC_Rao2014, HUVEC_Rao2014, HeLa_Rao2014, IMR90_Rao2014, K562_Rao2014, KBM7_Rao2014, NHEK_Rao2014, Spleen_Schmitt2016	1.30, 1.17, 2.33, 1.75, 1.86, 3.83, 2.40, 1.67, 0.50	16.8115	TRUE	8029	35.02	Pituitary	65.06	Brain_Amygdala	11.46
rs1270942	6	31918859	GPANK1	ENSG00000204438.6	6	31629006	31634060	Adipose_Subcutaneous	6.14464e-05	0.0172475	-0.267114	GM12878_Rao2014, HMEC_Rao2014, HUVEC_Rao2014, IMR90_Rao2014, K562_Rao2014, KBM7_Rao2014, NHEK_Rao2014, Pancreas_Schmitt2016, Spleen_Schmitt2016	0.26, 0.33, 0.67, 0.29, 0.33, 0.20, 0.33, 0.25, 1.00	3.6633	TRUE	284799	13.37	Testis	48.14	Brain_Hippocampus	5.6
rs1281934	6	32584381	HLA-DQA2	ENSG00000237541.3	6	32709119	32714992	Adipose_Subcutaneous	1.11107e-06	0.000494384	1.12579	GM12878_Rao2014, HUVEC_Rao2014, IMR90_Rao2014	0.13, 0.33, 0.14	0.6066	TRUE	124738	12.41	Cells_EBV-transformed_lymphocytes	159.1	Brain_Cerebellum	0.14
rs1281935	6	32583819	HLA-DQA2	ENSG00000237541.3	6	32709119	32714992	Adipose_Subcutaneous	1.99479e-10	1.801e-07	1.02868	GM12878_Rao2014, HUVEC_Rao2014, IMR90_Rao2014	0.13, 0.33, 0.14	0.6066	TRUE	125300	12.41	Cells_EBV-transformed_lymphocytes	159.1	Brain_Cerebellum	0.14
rs12928404	16	28847245	RP11-1348G14.4	ENSG00000251417.1	16	28814097	28829149	Adipose_Subcutaneous	4.18689e-19	1.00057e-15	-0.534491	GM12878_Rao2014, HMEC_Rao2014, HUVEC_Rao2014, HeLa_Rao2014, IMR90_Rao2014, K562_Rao2014, KBM7_Rao2014, NHEK_Rao2014, Pancreas_Schmitt2016, Spleen_Schmitt2016	0.43, 0.50, 0.33, 0.38, 1.00, 0.50, 0.40, 0.67, 0.75, 0.50	5.4598	TRUE	18096	0.82	Thyroid	2.32	Muscle_Skeletal	0.17
rs12928404	16	28847245	SULT1A2	ENSG00000197165.6	16	28603264	28608430	Adipose_Subcutaneous	3.24248e-22	9.93466e-19	0.494587	HeLa_Rao2014, KBM7_Rao2014, NHEK_Rao2014	0.12, 0.40, 0.33	0.8583	TRUE	238815	0.98	Small_Intestine_Terminal_Ileum	21.35	Cells_Transformed_fibroblasts	0.06
rs12928404	16	28847245	SH2B1	ENSG00000178188.10	16	28857921	28885526	Adipose_Subcutaneous	1.66105e-10	1.51782e-07	-0.173852	GM12878_Rao2014, HMEC_Rao2014, HUVEC_Rao2014, HeLa_Rao2014, IMR90_Rao2014, K562_Rao2014, KBM7_Rao2014, NHEK_Rao2014, Pancreas_Schmitt2016, Spleen_Schmitt2016	2.22, 0.50, 2.33, 1.00, 2.29, 1.83, 2.00, 2.00, 0.25, 2.50	16.9198	TRUE	10676	28.57	Brain_Cerebellum	78.6	Whole_Blood	12.46
rs12928404	16	28847245	ATXN2L	ENSG00000168488.14	16	28834369	28848558	Adipose_Subcutaneous	8.05145e-05	0.0217418	-0.115232	GM12878_Rao2014, HMEC_Rao2014, HUVEC_Rao2014, HeLa_Rao2014, IMR90_Rao2014, K562_Rao2014, KBM7_Rao2014, NHEK_Rao2014, Pancreas_Schmitt2016, Spleen_Schmitt2016	1.65, 3.50, 6.00, 2.12, 4.00, 4.33, 4.00, 3.33, 0.50, 1.50	30.9438	TRUE	0	77.7	Testis	266.5	Heart_Left_Ventricle	22.93
rs12928404	16	28847245	NFATC2IP	ENSG00000176953.6	16	28962128	28978418	Adipose_Subcutaneous	1.18131e-05	0.00407978	0.164483	GM12878_Rao2014, HMEC_Rao2014, HUVEC_Rao2014, HeLa_Rao2014, IMR90_Rao2014, K562_Rao2014, KBM7_Rao2014, Pancreas_Schmitt2016, Spleen_Schmitt2016	0.91, 0.17, 0.33, 0.25, 1.14, 0.50, 0.80, 0.25, 1.50	5.8559	TRUE	114883	30.02	Brain_Cerebellar_Hemisphere	61.83	Brain_Putamen_basal_ganglia	7.33
rs12928404	16	28847245	TUFM	ENSG00000178952.4	16	28853732	28857729	Adipose_Subcutaneous	3.47222e-19	8.38619e-16	0.250877	GM12878_Rao2014, HMEC_Rao2014, HUVEC_Rao2014, HeLa_Rao2014, IMR90_Rao2014, K562_Rao2014, KBM7_Rao2014, NHEK_Rao2014, Pancreas_Schmitt2016, Spleen_Schmitt2016	0.39, 0.50, 1.67, 0.38, 1.14, 1.17, 0.60, 0.67, 0.50, 1.00	8.0092	TRUE	6487	138.35	Cells_Transformed_fibroblasts	222.7	Whole_Blood	58.89
rs12982646	19	499977	SHC2	ENSG00000129946.6	19	416583	460996	Adipose_Subcutaneous	1.61448e-15	2.78365e-12	0.489472	GM12878_Rao2014, HMEC_Rao2014, HUVEC_Rao2014, HeLa_Rao2014, IMR90_Rao2014, K562_Rao2014, KBM7_Rao2014, NHEK_Rao2014, Spleen_Schmitt2016	1.52, 0.50, 2.33, 0.75, 1.86, 2.17, 3.40, 1.33, 2.50	16.3622	TRUE	38981	29.86	Pituitary	136.9	Cells_EBV-transformed_lymphocytes	0.14
rs12982646	19	499977	AC005775.2	ENSG00000266933.1	19	490046	501624	Adipose_Subcutaneous	9.24302e-08	5.29208e-05	0.460732	GM12878_Rao2014, HMEC_Rao2014, HUVEC_Rao2014, HeLa_Rao2014, IMR90_Rao2014, K562_Rao2014, KBM7_Rao2014, NHEK_Rao2014, Pancreas_Schmitt2016, Spleen_Schmitt2016	1.13, 2.83, 3.67, 2.25, 3.14, 3.67, 4.20, 4.00, 0.25, 0.50	25.64	TRUE	0	0.8	Testis	4.04	Pancreas	0.2
rs13217044	6	8226996	RREB1	ENSG00000124782.15	6	7107830	7252213	Adipose_Subcutaneous	0.000202399	0.0466596	-0.162068	GM12878_Rao2014, HMEC_Rao2014, HUVEC_Rao2014, HeLa_Rao2014, IMR90_Rao2014, KBM7_Rao2014, NHEK_Rao2014, Pancreas_Schmitt2016	0.26, 0.17, 0.67, 0.12, 0.14, 0.20, 0.67, 0.25	2.4787	TRUE	974783	20.61	Esophagus_Mucosa	36.95	Brain_Cerebellar_Hemisphere	0.69
rs144530872	6	29863886	HLA-A	ENSG00000206503.7	6	29909037	29913661	Adipose_Subcutaneous	3.48142e-10	3.04617e-07	-0.514169	GM12878_Rao2014, HUVEC_Rao2014, Pancreas_Schmitt2016, Spleen_Schmitt2016	0.26, 0.33, 0.25, 1.00	1.8442	TRUE	45151	1068.5	Whole_Blood	3151	Pancreas	119.2
rs144530872	6	29863886	HCG18	ENSG00000231074.4	6	30255174	30294927	Adipose_Subcutaneous	1.25135e-05	0.00429927	0.493665	GM12878_Rao2014	0.17	0.1739	TRUE	391288	4.78	Pituitary	11.04	Whole_Blood	1.39
rs149663102	6	31344182	MICB	ENSG00000204516.5	6	31462658	31478901	Adipose_Subcutaneous	1.36963e-14	2.14347e-11	-1.14375	GM12878_Rao2014, HMEC_Rao2014, IMR90_Rao2014, K562_Rao2014, Pancreas_Schmitt2016, Spleen_Schmitt2016	0.26, 0.17, 0.43, 0.17, 0.25, 0.50	1.7728	TRUE	118476	4.32	Cells_EBV-transformed_lymphocytes	33.44	Muscle_Skeletal	0.43
rs149663102	6	31344182	HLA-S	ENSG00000225851.1	6	31349851	31350065	Adipose_Subcutaneous	1.00765e-06	0.000454541	0.922677	GM12878_Rao2014, HeLa_Rao2014, IMR90_Rao2014, K562_Rao2014, Pancreas_Schmitt2016, Spleen_Schmitt2016	0.04, 0.12, 0.14, 0.17, 0.25, 0.50	1.228	TRUE	5669	4.13	Spleen	24.54	Pituitary	0.93
rs149663102	6	31344182	NOTCH4	ENSG00000204301.5	6	32162620	32191844	Adipose_Subcutaneous	4.42696e-05	0.01301	-0.349217	GM12878_Rao2014, IMR90_Rao2014, KBM7_Rao2014, NHEK_Rao2014	0.04, 0.14, 0.20, 0.33	0.7197	TRUE	818438	62.1	Lung	70.71	Cells_Transformed_fibroblasts	0.41
rs149663102	6	31344182	CCHCR1	ENSG00000204536.9	6	31110216	31126015	Adipose_Subcutaneous	0.000204723	0.0471116	0.403271	GM12878_Rao2014, HMEC_Rao2014, HUVEC_Rao2014, HeLa_Rao2014, IMR90_Rao2014, K562_Rao2014, KBM7_Rao2014, NHEK_Rao2014, Pancreas_Schmitt2016, Spleen_Schmitt2016	0.65, 0.67, 0.67, 0.12, 1.14, 0.83, 1.00, 0.33, 0.75, 1.00	7.17	TRUE	218167	12.51	Testis	191.1	Whole_Blood	4.18
rs149663102	6	31344182	POU5F1	ENSG00000204531.11	6	31132119	31148508	Adipose_Subcutaneous	2.84734e-08	1.79638e-05	0.848189	GM12878_Rao2014, HMEC_Rao2014, HUVEC_Rao2014, HeLa_Rao2014, IMR90_Rao2014, K562_Rao2014, KBM7_Rao2014, NHEK_Rao2014, Pancreas_Schmitt2016, Spleen_Schmitt2016	0.61, 0.17, 0.67, 0.12, 0.71, 0.83, 0.60, 0.67, 0.25, 1.00	5.6313	TRUE	195674	1.08	Small_Intestine_Terminal_Ileum	8.29	Adrenal_Gland	0.08
rs149663102	6	31344182	XXbac-BPG181B23.7	ENSG00000272221.1	6	31362066	31363272	Adipose_Subcutaneous	6.39403e-08	3.75356e-05	-0.955787	GM12878_Rao2014, HUVEC_Rao2014, HeLa_Rao2014, K562_Rao2014, Pancreas_Schmitt2016, Spleen_Schmitt2016	0.09, 0.33, 0.12, 0.33, 0.50, 0.50	1.8786	TRUE	17884	5.71	Ovary	11.24	Brain_Hippocampus	0.84
rs149663102	6	31344182	HLA-L	ENSG00000243753.1	6	30227361	30234728	Adipose_Subcutaneous	1.4229e-08	9.47121e-06	0.780346	GM12878_Rao2014, K562_Rao2014, KBM7_Rao2014	0.09, 0.17, 0.20	0.4536	FALSE	1109454	3.68	Cells_EBV-transformed_lymphocytes	10.57	Muscle_Skeletal	0.47
rs151234	16	28505659	SULT1A2	ENSG00000197165.6	16	28603264	28608430	Adipose_Subcutaneous	7.77685e-05	0.021104	-0.309013	GM12878_Rao2014, HUVEC_Rao2014, HeLa_Rao2014, IMR90_Rao2014, K562_Rao2014, KBM7_Rao2014, Pancreas_Schmitt2016	0.22, 0.33, 0.12, 0.14, 0.17, 0.20, 0.25	1.4352	TRUE	97605	0.98	Small_Intestine_Terminal_Ileum	21.35	Cells_Transformed_fibroblasts	0.06
rs1538171	6	126752883	CENPW	ENSG00000203760.4	6	126661320	126670021	Adipose_Subcutaneous	2.32804e-06	0.000953846	-0.231402	GM12878_Rao2014, HMEC_Rao2014, HUVEC_Rao2014, K562_Rao2014, KBM7_Rao2014, NHEK_Rao2014	0.22, 0.17, 0.33, 0.17, 0.20, 0.67	1.7507	TRUE	82862	5.54	Testis	58.04	Heart_Left_Ventricle	0.42
rs1678536	12	57979189	CYP27B1	ENSG00000111012.5	12	58156122	58161034	Adipose_Subcutaneous	5.86999e-06	0.00219078	-0.219622	GM12878_Rao2014, HeLa_Rao2014, IMR90_Rao2014, K562_Rao2014, KBM7_Rao2014, NHEK_Rao2014	0.17, 0.12, 0.29, 0.33, 0.20, 0.67	1.7846	TRUE	176933	0.59	Thyroid	6.55	Whole_Blood	0.07
rs1678536	12	57979189	TSFM	ENSG00000123297.12	12	58176372	58201854	Adipose_Subcutaneous	6.06264e-08	3.57149e-05	-0.225519	GM12878_Rao2014, HMEC_Rao2014, HUVEC_Rao2014, HeLa_Rao2014, IMR90_Rao2014, K562_Rao2014, KBM7_Rao2014, NHEK_Rao2014, Spleen_Schmitt2016	0.52, 0.33, 0.67, 0.25, 0.29, 1.33, 1.00, 0.33, 0.50	5.2241	TRUE	197183	12.71	Adrenal_Gland	38.38	Whole_Blood	2.91
rs1678536	12	57979189	METTL21B	ENSG00000123427.11	12	58165389	58176324	Adipose_Subcutaneous	4.11469e-12	4.66169e-09	0.314778	GM12878_Rao2014, HMEC_Rao2014, HUVEC_Rao2014, IMR90_Rao2014, K562_Rao2014, KBM7_Rao2014, NHEK_Rao2014, Pancreas_Schmitt2016	0.52, 0.50, 0.33, 0.71, 1.00, 0.20, 0.33, 0.25	3.8527	TRUE	186200	14.1	Ovary	21.72	Whole_Blood	0.89
rs16956936	17	7633691	EFNB3	ENSG00000108947.4	17	7608520	7614696	Adipose_Subcutaneous	0.000122611	0.0308767	0.28538	GM12878_Rao2014, HMEC_Rao2014, HUVEC_Rao2014, HeLa_Rao2014, IMR90_Rao2014, K562_Rao2014, KBM7_Rao2014, NHEK_Rao2014, Pancreas_Schmitt2016, Spleen_Schmitt2016	0.48, 0.17, 1.00, 0.38, 0.71, 0.33, 0.40, 0.67, 0.50, 1.00	5.6342	TRUE	18995	1.07	Brain_Nucleus_accumbens_basal_ganglia	57.09	Cells_EBV-transformed_lymphocytes	0.07
rs1701704	12	56412486	RPS26	ENSG00000197728.5	12	56435637	56438116	Adipose_Subcutaneous	2.51295e-62	5.12143e-58	1.00698	GM12878_Rao2014, HUVEC_Rao2014, HeLa_Rao2014, IMR90_Rao2014, K562_Rao2014, Spleen_Schmitt2016	0.13, 0.67, 0.12, 0.43, 0.17, 1.00	2.5173	TRUE	23151	411.4	Ovary	981	Brain_Hippocampus	132.3
rs1701704	12	56412486	PDE1B	ENSG00000123360.7	12	54943134	54973023	Adipose_Subcutaneous	0.000160892	0.0385969	0.154498	GM12878_Rao2014, K562_Rao2014, KBM7_Rao2014, Pancreas_Schmitt2016, Spleen_Schmitt2016	0.09, 0.17, 0.40, 0.25, 0.50	1.4036	FALSE	1439463	37.37	Brain_Caudate_basal_ganglia	208.75	Cells_Transformed_fibroblasts	0.14
rs17211699	6	32626036	SKIV2L	ENSG00000204351.7	6	31926888	31937532	Adipose_Subcutaneous	4.65683e-05	0.0135865	0.308955	GM12878_Rao2014, HeLa_Rao2014	0.09, 0.12	0.212	TRUE	688504	35.02	Pituitary	65.06	Brain_Amygdala	11.46
rs17211699	6	32626036	HLA-DRB6	ENSG00000229391.3	6	32520490	32527799	Adipose_Subcutaneous	7.67146e-12	8.41279e-09	0.822359	GM12878_Rao2014, HUVEC_Rao2014, KBM7_Rao2014	0.26, 0.33, 0.60	1.1942	TRUE	98237	52.63	Cells_EBV-transformed_lymphocytes	145.35	Cells_Transformed_fibroblasts	0.1
rs17211699	6	32626036	HCG23	ENSG00000228962.1	6	32358287	32361463	Adipose_Subcutaneous	0.000114708	0.0291811	0.39294	GM12878_Rao2014, K562_Rao2014	0.26, 0.17	0.4275	TRUE	264573	0.48	Brain_Spinal_cord_cervical_c-1	7.69	Heart_Left_Ventricle	0.1
rs17211699	6	32626036	HLA-DQB2	ENSG00000232629.4	6	32723875	32731311	Adipose_Subcutaneous	1.37466e-18	3.12457e-15	1.02327	GM12878_Rao2014, HUVEC_Rao2014, IMR90_Rao2014, K562_Rao2014, KBM7_Rao2014, Spleen_Schmitt2016	0.30, 0.33, 0.29, 0.83, 0.40, 0.50	2.6567	TRUE	97839	6.79	Cells_EBV-transformed_lymphocytes	59.48	Brain_Cerebellum	0.11
rs17211699	6	32626036	HLA-DRA	ENSG00000204287.9	6	32407619	32412823	Adipose_Subcutaneous	1.35181e-06	0.000588988	0.342447	GM12878_Rao2014, HeLa_Rao2014, IMR90_Rao2014, K562_Rao2014, KBM7_Rao2014, Spleen_Schmitt2016	0.43, 0.12, 0.14, 0.17, 0.20, 1.00	2.0693	TRUE	213213	796.8	Cells_EBV-transformed_lymphocytes	4789	Cells_Transformed_fibroblasts	1.52
rs17211699	6	32626036	HLA-DQA2	ENSG00000237541.3	6	32709119	32714992	Adipose_Subcutaneous	1.5325e-05	0.00512765	0.552786	GM12878_Rao2014, HeLa_Rao2014, IMR90_Rao2014, K562_Rao2014, NHEK_Rao2014	0.17, 0.12, 0.29, 0.33, 0.33	1.2513	TRUE	83083	12.41	Cells_EBV-transformed_lymphocytes	159.1	Brain_Cerebellum	0.14
rs17214657	6	33047172	HLA-DPB2	ENSG00000224557.3	6	33080228	33102442	Adipose_Subcutaneous	1.92625e-11	2.01726e-08	0.884588	GM12878_Rao2014, HMEC_Rao2014, HUVEC_Rao2014, HeLa_Rao2014, IMR90_Rao2014, K562_Rao2014, KBM7_Rao2014, NHEK_Rao2014, Pancreas_Schmitt2016, Spleen_Schmitt2016	1.52, 0.67, 1.33, 0.88, 1.14, 1.67, 0.80, 1.33, 1.25, 1.50	12.0896	TRUE	33056	0.13	Cells_EBV-transformed_lymphocytes	2.15	Skin_Not_Sun_Exposed_Suprapubic	0.06
rs17214657	6	33047172	HLA-DPA1	ENSG00000231389.3	6	33032346	33041549	Adipose_Subcutaneous	6.05795e-06	0.00225166	-0.370711	GM12878_Rao2014, HMEC_Rao2014, HUVEC_Rao2014, HeLa_Rao2014, IMR90_Rao2014, K562_Rao2014, KBM7_Rao2014, NHEK_Rao2014, Pancreas_Schmitt2016, Spleen_Schmitt2016	1.00, 1.00, 1.67, 0.75, 1.57, 2.33, 1.40, 3.00, 0.25, 2.00	14.9714	TRUE	5623	167.3	Cells_EBV-transformed_lymphocytes	873.2	Cells_Transformed_fibroblasts	3.46
rs17214657	6	33047172	RPL32P1	ENSG00000224796.1	6	33047228	33047637	Adipose_Subcutaneous	1.50428e-10	1.38013e-07	-0.728163	GM12878_Rao2014, HMEC_Rao2014, HUVEC_Rao2014, HeLa_Rao2014, IMR90_Rao2014, K562_Rao2014, KBM7_Rao2014, NHEK_Rao2014, Pancreas_Schmitt2016, Spleen_Schmitt2016	0.17, 0.50, 1.00, 0.50, 0.57, 0.50, 0.80, 1.33, 0.25, 0.50	6.1287	TRUE	56	1.88	Lung	4.31	Heart_Atrial_Appendage	0.19
rs1794265	6	32674736	HLA-DQB1-AS1	ENSG00000223534.1	6	32628132	32628506	Adipose_Subcutaneous	3.9847e-10	3.45322e-07	1.15689	HeLa_Rao2014, K562_Rao2014, Spleen_Schmitt2016	0.12, 0.17, 0.50	0.7917	TRUE	46230	11.47	Spleen	28.16	Brain_Putamen_basal_ganglia	0.2
rs1980493	6	32363214	MICB	ENSG00000204516.5	6	31462658	31478901	Adipose_Subcutaneous	3.56319e-05	0.0107699	0.368072	HMEC_Rao2014, KBM7_Rao2014	0.17, 0.20	0.3667	TRUE	884313	4.32	Cells_EBV-transformed_lymphocytes	33.44	Muscle_Skeletal	0.43
rs1980493	6	32363214	NOTCH4	ENSG00000204301.5	6	32162620	32191844	Adipose_Subcutaneous	2.89123e-09	2.17783e-06	-0.290323	GM12878_Rao2014, HMEC_Rao2014, HUVEC_Rao2014, HeLa_Rao2014, IMR90_Rao2014, K562_Rao2014, KBM7_Rao2014, NHEK_Rao2014, Pancreas_Schmitt2016, Spleen_Schmitt2016	0.78, 0.17, 1.00, 0.38, 0.14, 0.83, 0.80, 1.33, 0.25, 1.00	6.6838	TRUE	171370	62.1	Lung	70.71	Cells_Transformed_fibroblasts	0.41
rs2165738	2	24692808	DAAM1	ENSG00000100592.11	14	59655398	59838123	Adipose_Subcutaneous	5.23703e-05	0.0150184	0.176499	K562_Rao2014, Pancreas_Schmitt2016	0.17, 0.25	0.4167	FALSE	NA	19.68	Skin_Sun_Exposed_Lower_leg	44.07	Whole_Blood	0.77
rs2251396	6	31364706	MICA	ENSG00000204520.8	6	31371356	31383092	Adipose_Subcutaneous	4.85923e-16	8.77872e-13	0.442646	GM12878_Rao2014, HMEC_Rao2014, HUVEC_Rao2014, HeLa_Rao2014, IMR90_Rao2014, K562_Rao2014, KBM7_Rao2014, NHEK_Rao2014, Pancreas_Schmitt2016, Spleen_Schmitt2016	0.91, 1.00, 1.33, 0.62, 1.71, 1.83, 1.40, 1.67, 0.25, 0.50	11.2357	TRUE	6650	58.8	Ovary	101.4	Brain_Hippocampus	6.07
rs2251396	6	31364706	PSORS1C1	ENSG00000204540.6	6	31082527	31107869	Adipose_Subcutaneous	1.32882e-09	1.06226e-06	-0.421702	GM12878_Rao2014, HUVEC_Rao2014, HeLa_Rao2014, IMR90_Rao2014, K562_Rao2014, KBM7_Rao2014, NHEK_Rao2014, Spleen_Schmitt2016	1.22, 1.33, 0.62, 0.86, 2.17, 1.00, 0.33, 1.00	8.5329	TRUE	256837	1.04	Testis	46.73	Liver	0.05
rs2289702	15	79237292	CTSH	ENSG00000103811.11	15	79213400	79241916	Adipose_Subcutaneous	6.4967e-23	2.10427e-19	-0.816701	GM12878_Rao2014, HMEC_Rao2014, HUVEC_Rao2014, HeLa_Rao2014, IMR90_Rao2014, K562_Rao2014, KBM7_Rao2014, NHEK_Rao2014, Pancreas_Schmitt2016, Spleen_Schmitt2016	1.91, 2.83, 3.33, 1.50, 3.43, 4.50, 4.20, 4.33, 1.00, 2.50	29.5416	TRUE	0	55.81	Cells_EBV-transformed_lymphocytes	256.7	Cells_Transformed_fibroblasts	3.96
rs2290400	17	38066239	GSDMA	ENSG00000167914.6	17	38119226	38134019	Adipose_Subcutaneous	1.18582e-12	1.46718e-09	0.462259	GM12878_Rao2014, HMEC_Rao2014, HUVEC_Rao2014, HeLa_Rao2014, IMR90_Rao2014, K562_Rao2014, KBM7_Rao2014, NHEK_Rao2014, Spleen_Schmitt2016	0.52, 0.50, 0.33, 0.50, 0.57, 0.83, 0.20, 0.33, 0.50	4.2932	TRUE	52987	0.97	Skin_Sun_Exposed_Lower_leg	93.09	Pancreas	0.04
rs2290400	17	38066239	ORMDL3	ENSG00000172057.5	17	38077294	38083854	Adipose_Subcutaneous	4.49071e-06	0.00172317	0.110875	GM12878_Rao2014, HUVEC_Rao2014, HeLa_Rao2014, IMR90_Rao2014, K562_Rao2014, NHEK_Rao2014, Pancreas_Schmitt2016, Spleen_Schmitt2016	0.39, 1.00, 0.75, 1.14, 1.00, 0.67, 0.75, 1.50	7.2008	TRUE	11055	66.43	Liver	89.31	Muscle_Skeletal	13.57
rs2290400	17	38066239	RP11-387H17.4	ENSG00000264968.1	17	38083995	38095854	Adipose_Subcutaneous	3.57676e-09	2.63191e-06	0.299715	GM12878_Rao2014, HMEC_Rao2014, HUVEC_Rao2014, HeLa_Rao2014, IMR90_Rao2014, K562_Rao2014, KBM7_Rao2014, NHEK_Rao2014, Pancreas_Schmitt2016, Spleen_Schmitt2016	0.39, 0.83, 0.33, 0.25, 0.14, 0.83, 0.20, 0.33, 0.25, 0.50	4.0675	TRUE	17756	0.75	Testis	9.67	Adrenal_Gland	0.07
rs2292239	12	56482179	RPS26	ENSG00000197728.5	12	56435637	56438116	Adipose_Subcutaneous	2.71074e-61	5.40311e-57	-0.961576	GM12878_Rao2014, HeLa_Rao2014, Pancreas_Schmitt2016	0.09, 0.38, 0.25	0.712	TRUE	44063	411.4	Ovary	981	Brain_Hippocampus	132.3
rs2304256	19	10475651	TYK2	ENSG00000105397.9	19	10461209	10491352	Adipose_Subcutaneous	0.000179729	0.0422661	0.10512	GM12878_Rao2014, HMEC_Rao2014, HUVEC_Rao2014, HeLa_Rao2014, IMR90_Rao2014, K562_Rao2014, KBM7_Rao2014, NHEK_Rao2014, Pancreas_Schmitt2016, Spleen_Schmitt2016	3.83, 5.50, 9.00, 3.88, 7.43, 9.50, 7.40, 8.33, 0.75, 2.00	57.613	TRUE	0	45.7	Spleen	104.45	Brain_Putamen_basal_ganglia	12.71
rs2395029	6	31431779	MICB	ENSG00000204516.5	6	31462658	31478901	Adipose_Subcutaneous	6.63201e-15	1.08081e-11	-1.11579	GM12878_Rao2014, HMEC_Rao2014, HUVEC_Rao2014, HeLa_Rao2014, IMR90_Rao2014, K562_Rao2014, KBM7_Rao2014, NHEK_Rao2014, Pancreas_Schmitt2016, Spleen_Schmitt2016	1.09, 0.17, 1.33, 0.88, 0.71, 1.67, 0.60, 0.67, 0.25, 1.00	8.3596	TRUE	30879	4.32	Cells_EBV-transformed_lymphocytes	33.44	Muscle_Skeletal	0.43
rs2395029	6	31431779	NOTCH4	ENSG00000204301.5	6	32162620	32191844	Adipose_Subcutaneous	2.40421e-05	0.00761585	-0.348224	GM12878_Rao2014, IMR90_Rao2014, K562_Rao2014, KBM7_Rao2014	0.39, 0.43, 0.17, 0.20	1.1865	TRUE	730841	62.1	Lung	70.71	Cells_Transformed_fibroblasts	0.41
rs2395029	6	31431779	POU5F1	ENSG00000204531.11	6	31132119	31148508	Adipose_Subcutaneous	2.4909e-07	0.000129681	0.763203	GM12878_Rao2014, HMEC_Rao2014, HUVEC_Rao2014, IMR90_Rao2014, K562_Rao2014, KBM7_Rao2014, NHEK_Rao2014, Spleen_Schmitt2016	0.61, 0.33, 0.33, 0.29, 0.67, 0.60, 0.33, 1.50	4.6611	TRUE	283271	1.08	Small_Intestine_Terminal_Ileum	8.29	Adrenal_Gland	0.08
rs2395029	6	31431779	HLA-C	ENSG00000204525.10	6	31236526	31239882	Adipose_Subcutaneous	0.000111534	0.0284935	0.433303	GM12878_Rao2014, KBM7_Rao2014	0.17, 0.20	0.3739	TRUE	191897	1106.5	Whole_Blood	5046	Brain_Cerebellar_Hemisphere	88.72
rs2395029	6	31431779	HLA-S	ENSG00000225851.1	6	31349851	31350065	Adipose_Subcutaneous	3.63461e-06	0.00142388	0.844922	GM12878_Rao2014, HMEC_Rao2014, HeLa_Rao2014, IMR90_Rao2014, K562_Rao2014, KBM7_Rao2014, Spleen_Schmitt2016	0.04, 0.17, 0.12, 0.14, 0.17, 0.20, 0.50	1.3447	TRUE	81714	4.13	Spleen	24.54	Pituitary	0.93
rs2395029	6	31431779	XXbac-BPG181B23.7	ENSG00000272221.1	6	31362066	31363272	Adipose_Subcutaneous	2.80126e-07	0.000144388	-0.878104	GM12878_Rao2014, HUVEC_Rao2014, K562_Rao2014, KBM7_Rao2014, Pancreas_Schmitt2016, Spleen_Schmitt2016	0.04, 0.33, 0.17, 0.20, 0.25, 1.00	1.9935	TRUE	68507	5.71	Ovary	11.24	Brain_Hippocampus	0.84
rs2395029	6	31431779	HLA-L	ENSG00000243753.1	6	30227361	30234728	Adipose_Subcutaneous	1.40609e-07	7.75674e-05	0.701557	GM12878_Rao2014, K562_Rao2014	0.04, 0.17	0.2101	FALSE	1197051	3.68	Cells_EBV-transformed_lymphocytes	10.57	Muscle_Skeletal	0.47
rs2523989	6	30078274	HCG4	ENSG00000176998.3	6	29758816	29760213	Adipose_Subcutaneous	6.01969e-07	0.000286656	-0.508085	GM12878_Rao2014, Spleen_Schmitt2016	0.13, 0.50	0.6304	TRUE	318061	0.57	Pituitary	15.15	Cells_EBV-transformed_lymphocytes	0.3
rs2523989	6	30078274	ZFP57	ENSG00000204644.5	6	29640169	29648887	Adipose_Subcutaneous	4.16534e-06	0.00161092	0.492955	GM12878_Rao2014, HUVEC_Rao2014, K562_Rao2014	0.09, 0.33, 0.50	0.9203	TRUE	429387	0.11	Brain_Spinal_cord_cervical_c-1	17.98	Liver	0.02
rs2524277	6	31407578	SKIV2L	ENSG00000204351.7	6	31926888	31937532	Adipose_Subcutaneous	1.20273e-05	0.00414823	0.413429	GM12878_Rao2014, HMEC_Rao2014, KBM7_Rao2014, NHEK_Rao2014	0.17, 0.17, 0.20, 0.33	0.8739	TRUE	519310	35.02	Pituitary	65.06	Brain_Amygdala	11.46
rs2524277	6	31407578	ATP6V1G2	ENSG00000213760.6	6	31512239	31514625	Adipose_Subcutaneous	0.000186687	0.0436234	0.454845	GM12878_Rao2014, IMR90_Rao2014, Pancreas_Schmitt2016	0.04, 0.14, 0.25	0.4363	TRUE	104661	1.28	Brain_Cerebellar_Hemisphere	1030.5	Pancreas	0.44
rs2567287	6	33049184	RPS18	ENSG00000231500.2	6	33239825	33244287	Adipose_Subcutaneous	1.85028e-06	0.000777775	-0.569897	GM12878_Rao2014, IMR90_Rao2014, K562_Rao2014, KBM7_Rao2014, NHEK_Rao2014	0.09, 0.29, 0.17, 0.40, 0.33	1.2727	TRUE	190641	3259.5	Cells_EBV-transformed_lymphocytes	8409.5	Heart_Left_Ventricle	597.2
rs2567287	6	33049184	VPS53	ENSG00000141252.15	17	411908	624957	Adipose_Subcutaneous	4.01432e-06	0.00155783	-0.698679	GM12878_Rao2014	0.09	0.087	FALSE	NA	5.78	Brain_Cerebellar_Hemisphere	33.85	Heart_Left_Ventricle	1.95
rs2664170	X	153945601	F8	ENSG00000185010.9	X	154064063	154251028	Adipose_Subcutaneous	1.04077e-05	0.00364156	0.167744	GM12878_Rao2014, HMEC_Rao2014, HUVEC_Rao2014, HeLa_Rao2014, IMR90_Rao2014, K562_Rao2014, KBM7_Rao2014, NHEK_Rao2014, Pancreas_Schmitt2016, Spleen_Schmitt2016	1.83, 0.33, 0.67, 0.75, 0.86, 3.00, 2.60, 2.33, 1.25, 0.50	14.1166	TRUE	118462	15.8	Adipose_Visceral_Omentum	19.99	Whole_Blood	0.79
rs2664170	X	153945601	TMLHE	ENSG00000185973.6	X	154719776	154899605	Adipose_Subcutaneous	3.21351e-06	0.00127479	-0.196085	GM12878_Rao2014, HMEC_Rao2014, IMR90_Rao2014, K562_Rao2014, KBM7_Rao2014, NHEK_Rao2014, Pancreas_Schmitt2016	0.17, 0.17, 0.14, 0.17, 0.40, 0.33, 0.25	1.6334	TRUE	774175	5.51	Cells_EBV-transformed_lymphocytes	7.7	Testis	1.6
rs2738774	20	62269337	RTEL1	ENSG00000258366.3	20	62289163	62327606	Adipose_Subcutaneous	3.99085e-06	0.00155025	-0.187786	GM12878_Rao2014, HeLa_Rao2014, IMR90_Rao2014, K562_Rao2014, Pancreas_Schmitt2016, Spleen_Schmitt2016	0.04, 0.38, 0.14, 0.33, 1.25, 3.00	5.1447	TRUE	19826	17.83	Brain_Cerebellum	64.85	Heart_Left_Ventricle	4.47
rs2816316	1	192536812	RGS1	ENSG00000090104.7	1	192544857	192549161	Adipose_Subcutaneous	0.000100211	0.0260858	-0.198093	GM12878_Rao2014, HMEC_Rao2014, HeLa_Rao2014, K562_Rao2014, KBM7_Rao2014, NHEK_Rao2014, Spleen_Schmitt2016	0.22, 0.33, 0.38, 0.33, 0.20, 0.33, 0.50	2.2924	TRUE	8045	23.48	Cells_EBV-transformed_lymphocytes	445.7	Cells_Transformed_fibroblasts	0.13
rs2857595	6	31568468	NOTCH4	ENSG00000204301.5	6	32162620	32191844	Adipose_Subcutaneous	4.78825e-08	2.89021e-05	-0.232463	GM12878_Rao2014, HeLa_Rao2014, Pancreas_Schmitt2016, Spleen_Schmitt2016	0.22, 0.12, 0.25, 0.50	1.0924	TRUE	594152	62.1	Lung	70.71	Cells_Transformed_fibroblasts	0.41
rs2857595	6	31568468	CCHCR1	ENSG00000204536.9	6	31110216	31126015	Adipose_Subcutaneous	0.000166235	0.0396167	0.205688	GM12878_Rao2014, IMR90_Rao2014, K562_Rao2014	0.13, 0.14, 0.17	0.44	TRUE	442453	12.51	Testis	191.1	Whole_Blood	4.18
rs2872507	17	38040762	GSDMA	ENSG00000167914.6	17	38119226	38134019	Adipose_Subcutaneous	7.86537e-12	8.59944e-09	0.441229	GM12878_Rao2014, HMEC_Rao2014, HUVEC_Rao2014, HeLa_Rao2014, IMR90_Rao2014, K562_Rao2014, KBM7_Rao2014, Pancreas_Schmitt2016, Spleen_Schmitt2016	0.87, 0.17, 1.00, 0.50, 0.86, 0.83, 0.20, 0.25, 0.50	5.1767	TRUE	78464	0.97	Skin_Sun_Exposed_Lower_leg	93.09	Pancreas	0.04
rs2872507	17	38040762	ORMDL3	ENSG00000172057.5	17	38077294	38083854	Adipose_Subcutaneous	5.76687e-08	3.41277e-05	0.128833	GM12878_Rao2014, HMEC_Rao2014, HeLa_Rao2014, IMR90_Rao2014, K562_Rao2014, KBM7_Rao2014, NHEK_Rao2014, Pancreas_Schmitt2016, Spleen_Schmitt2016	0.39, 0.33, 0.12, 0.57, 0.33, 0.40, 1.00, 0.25, 0.50	3.9044	TRUE	36532	66.43	Liver	89.31	Muscle_Skeletal	13.57
rs2872507	17	38040762	RP11-387H17.4	ENSG00000264968.1	17	38083995	38095854	Adipose_Subcutaneous	1.07133e-06	0.000479688	0.247024	GM12878_Rao2014, HMEC_Rao2014, HUVEC_Rao2014, HeLa_Rao2014, IMR90_Rao2014, K562_Rao2014, KBM7_Rao2014, NHEK_Rao2014, Spleen_Schmitt2016	0.61, 0.50, 0.67, 0.12, 0.29, 1.00, 0.40, 0.67, 0.50	4.7527	TRUE	43233	0.75	Testis	9.67	Adrenal_Gland	0.07
rs3129889	6	32413544	HLA-DRB9	ENSG00000196301.3	6	32427598	32441277	Adipose_Subcutaneous	1.73442e-13	2.37969e-10	0.75317	GM12878_Rao2014, HMEC_Rao2014, HUVEC_Rao2014, HeLa_Rao2014, IMR90_Rao2014, K562_Rao2014, KBM7_Rao2014, NHEK_Rao2014, Pancreas_Schmitt2016, Spleen_Schmitt2016	0.91, 0.17, 1.00, 0.50, 0.57, 1.50, 1.60, 0.67, 0.25, 2.50	9.6678	TRUE	14054	0.77	Cells_EBV-transformed_lymphocytes	3.7	Brain_Spinal_cord_cervical_c-1	0.27
rs3129889	6	32413544	HLA-DRB1	ENSG00000196126.6	6	32546546	32557625	Adipose_Subcutaneous	3.0684e-10	2.70436e-07	-0.395301	GM12878_Rao2014, K562_Rao2014, Pancreas_Schmitt2016, Spleen_Schmitt2016	0.35, 0.17, 0.25, 1.00	1.7645	TRUE	133002	581.45	Cells_EBV-transformed_lymphocytes	1999.5	Cells_Transformed_fibroblasts	1.11
rs3129889	6	32413544	HLA-DRB6	ENSG00000229391.3	6	32520490	32527799	Adipose_Subcutaneous	4.3816e-28	2.09696e-24	1.10663	GM12878_Rao2014, HUVEC_Rao2014, HeLa_Rao2014, IMR90_Rao2014, K562_Rao2014, KBM7_Rao2014, Spleen_Schmitt2016	0.35, 0.67, 0.25, 0.14, 0.17, 0.20, 0.50	2.274	TRUE	106946	52.63	Cells_EBV-transformed_lymphocytes	145.35	Cells_Transformed_fibroblasts	0.1
rs3129889	6	32413544	HLA-DRB5	ENSG00000198502.5	6	32485120	32498064	Adipose_Subcutaneous	2.74488e-42	2.72063e-38	-1.20461	GM12878_Rao2014, K562_Rao2014, Pancreas_Schmitt2016	0.09, 0.17, 0.25	0.5036	TRUE	71576	124.65	Cells_EBV-transformed_lymphocytes	433.05	Cells_Transformed_fibroblasts	0.28
rs3129889	6	32413544	HLA-DQB1	ENSG00000179344.12	6	32627244	32636160	Adipose_Subcutaneous	4.23301e-08	2.58431e-05	-0.497129	GM12878_Rao2014, HeLa_Rao2014, K562_Rao2014, KBM7_Rao2014, Pancreas_Schmitt2016, Spleen_Schmitt2016	0.48, 0.12, 0.33, 0.40, 0.25, 0.50	2.0866	TRUE	213700	77.55	Cells_EBV-transformed_lymphocytes	598.95	Cells_Transformed_fibroblasts	0.17
rs3129889	6	32413544	HLA-DQB2	ENSG00000232629.4	6	32723875	32731311	Adipose_Subcutaneous	3.53849e-09	2.60798e-06	0.62861	GM12878_Rao2014, HUVEC_Rao2014, HeLa_Rao2014, IMR90_Rao2014, Pancreas_Schmitt2016	0.35, 1.00, 0.38, 0.29, 0.25	2.2585	TRUE	310331	6.79	Cells_EBV-transformed_lymphocytes	59.48	Brain_Cerebellum	0.11
rs3129889	6	32413544	C2	ENSG00000166278.10	6	31865562	31913426	Adipose_Subcutaneous	8.15784e-05	0.0219572	0.162268	GM12878_Rao2014, K562_Rao2014, KBM7_Rao2014	0.13, 0.17, 0.80	1.0971	TRUE	500118	21.25	Liver	191.9	Cells_EBV-transformed_lymphocytes	0.36
rs3129889	6	32413544	NOTCH4	ENSG00000204301.5	6	32162620	32191844	Adipose_Subcutaneous	0.000162568	0.0389115	-0.189306	GM12878_Rao2014, HMEC_Rao2014, HUVEC_Rao2014, HeLa_Rao2014, IMR90_Rao2014, K562_Rao2014, KBM7_Rao2014, Spleen_Schmitt2016	0.39, 0.17, 0.33, 0.25, 0.14, 0.83, 0.40, 0.50	3.0175	TRUE	221700	62.1	Lung	70.71	Cells_Transformed_fibroblasts	0.41
rs3129889	6	32413544	XXbac-BPG254F23.6	ENSG00000241287.1	6	32630131	32630227	Adipose_Subcutaneous	2.55677e-12	3.00393e-09	-0.687566	KBM7_Rao2014, Pancreas_Schmitt2016	0.20, 0.25	0.45	TRUE	216587	0.82	Cells_EBV-transformed_lymphocytes	3.86	Breast_Mammary_Tissue	0.61
rs3129889	6	32413544	HLA-DQA2	ENSG00000237541.3	6	32709119	32714992	Adipose_Subcutaneous	4.37513e-09	3.1743e-06	0.656889	GM12878_Rao2014, HUVEC_Rao2014, HeLa_Rao2014, IMR90_Rao2014, K562_Rao2014, KBM7_Rao2014	0.26, 0.33, 0.12, 0.14, 0.33, 0.40	1.5954	TRUE	295575	12.41	Cells_EBV-transformed_lymphocytes	159.1	Brain_Cerebellum	0.14
rs3135002	6	32668438	HLA-DRB9	ENSG00000196301.3	6	32427598	32441277	Adipose_Subcutaneous	1.08501e-06	0.000484497	0.423364	GM12878_Rao2014, HMEC_Rao2014, K562_Rao2014, KBM7_Rao2014, NHEK_Rao2014, Spleen_Schmitt2016	0.26, 0.33, 0.50, 0.40, 0.33, 1.00	2.8275	TRUE	227161	0.77	Cells_EBV-transformed_lymphocytes	3.7	Brain_Spinal_cord_cervical_c-1	0.27
rs3135002	6	32668438	HLA-DRB6	ENSG00000229391.3	6	32520490	32527799	Adipose_Subcutaneous	7.68457e-20	1.9715e-16	0.783537	GM12878_Rao2014	0.3	0.3043	TRUE	140639	52.63	Cells_EBV-transformed_lymphocytes	145.35	Cells_Transformed_fibroblasts	0.1
rs3135002	6	32668438	HLA-DQB1	ENSG00000179344.12	6	32627244	32636160	Adipose_Subcutaneous	8.20331e-20	2.09865e-16	-0.65841	GM12878_Rao2014, HeLa_Rao2014, K562_Rao2014, KBM7_Rao2014, NHEK_Rao2014, Pancreas_Schmitt2016	0.30, 0.25, 0.17, 0.20, 0.33, 0.25	1.5043	TRUE	32278	77.55	Cells_EBV-transformed_lymphocytes	598.95	Cells_Transformed_fibroblasts	0.17
rs3135002	6	32668438	HLA-DQB2	ENSG00000232629.4	6	32723875	32731311	Adipose_Subcutaneous	1.35377e-22	4.27046e-19	0.824947	GM12878_Rao2014, HUVEC_Rao2014, IMR90_Rao2014, K562_Rao2014, KBM7_Rao2014, NHEK_Rao2014, Pancreas_Schmitt2016	0.30, 0.67, 0.43, 0.33, 0.60, 1.00, 0.25	3.5829	TRUE	55437	6.79	Cells_EBV-transformed_lymphocytes	59.48	Brain_Cerebellum	0.11
rs3135002	6	32668438	HLA-DRB1	ENSG00000196126.6	6	32546546	32557625	Adipose_Subcutaneous	1.05983e-07	6.00474e-05	-0.27941	GM12878_Rao2014, HUVEC_Rao2014, K562_Rao2014, Spleen_Schmitt2016	0.26, 0.33, 0.33, 0.50	1.4275	TRUE	110813	581.45	Cells_EBV-transformed_lymphocytes	1999.5	Cells_Transformed_fibroblasts	1.11
rs3135002	6	32668438	HLA-DQB1-AS1	ENSG00000223534.1	6	32628132	32628506	Adipose_Subcutaneous	5.63502e-25	2.14727e-21	-0.695553	GM12878_Rao2014, NHEK_Rao2014	0.04, 0.33	0.3768	TRUE	39932	11.47	Spleen	28.16	Brain_Putamen_basal_ganglia	0.2
rs3135002	6	32668438	HLA-DQA1	ENSG00000196735.7	6	32595956	32611429	Adipose_Subcutaneous	2.44967e-05	0.00774228	-0.253182	GM12878_Rao2014, HMEC_Rao2014, HeLa_Rao2014, IMR90_Rao2014, KBM7_Rao2014, NHEK_Rao2014, Spleen_Schmitt2016	0.39, 0.17, 0.25, 0.14, 0.80, 0.33, 1.00	3.0842	TRUE	57009	32.8	Cells_EBV-transformed_lymphocytes	485.15	Cells_Transformed_fibroblasts	0.06
rs3135002	6	32668438	HLA-DQA2	ENSG00000237541.3	6	32709119	32714992	Adipose_Subcutaneous	1.61394e-11	1.70298e-08	0.620346	GM12878_Rao2014, HUVEC_Rao2014, IMR90_Rao2014, K562_Rao2014, Pancreas_Schmitt2016	0.09, 0.33, 0.14, 0.33, 0.25	1.1465	TRUE	40681	12.41	Cells_EBV-transformed_lymphocytes	159.1	Brain_Cerebellum	0.14
rs34593439	15	79234956	CTSH	ENSG00000103811.11	15	79213400	79241916	Adipose_Subcutaneous	1.13312e-20	3.11408e-17	-0.732566	GM12878_Rao2014, HMEC_Rao2014, HUVEC_Rao2014, HeLa_Rao2014, IMR90_Rao2014, K562_Rao2014, KBM7_Rao2014, NHEK_Rao2014, Pancreas_Schmitt2016, Spleen_Schmitt2016	2.17, 3.83, 6.67, 3.75, 4.71, 6.17, 4.40, 7.33, 1.00, 2.50	42.5382	TRUE	0	55.81	Cells_EBV-transformed_lymphocytes	256.7	Cells_Transformed_fibroblasts	3.96
rs34884278	1	172838847	RP1-15D23.2	ENSG00000224228.2	1	172745045	173033155	Adipose_Subcutaneous	2.63832e-05	0.00828223	0.240164	GM12878_Rao2014, HMEC_Rao2014, HUVEC_Rao2014, HeLa_Rao2014, IMR90_Rao2014, K562_Rao2014, KBM7_Rao2014, NHEK_Rao2014, Pancreas_Schmitt2016, Spleen_Schmitt2016	4.65, 3.67, 6.33, 5.88, 9.00, 5.83, 3.20, 9.67, 2.75, 9.50	60.4772	TRUE	0	0.16	Lung	0.65	Vagina	0.07
rs36001488	2	234185266	ATG16L1	ENSG00000085978.17	2	234118697	234204320	Adipose_Subcutaneous	4.97851e-07	0.000241449	-0.22898	GM12878_Rao2014, HMEC_Rao2014, HUVEC_Rao2014, HeLa_Rao2014, IMR90_Rao2014, K562_Rao2014, KBM7_Rao2014, NHEK_Rao2014, Pancreas_Schmitt2016, Spleen_Schmitt2016	5.39, 4.33, 9.00, 3.25, 8.29, 5.67, 6.80, 8.00, 3.75, 9.50	63.977	TRUE	0	20.11	Brain_Cerebellar_Hemisphere	57.06	Brain_Amygdala	7.22
rs3761980	6	35993905	SLC26A8	ENSG00000112053.9	6	35911291	35992645	Adipose_Subcutaneous	8.89345e-22	2.62724e-18	0.949355	GM12878_Rao2014, HMEC_Rao2014, HUVEC_Rao2014, HeLa_Rao2014, IMR90_Rao2014, K562_Rao2014, KBM7_Rao2014, NHEK_Rao2014, Pancreas_Schmitt2016, Spleen_Schmitt2016	4.30, 3.50, 5.67, 2.88, 5.14, 8.50, 3.60, 8.67, 0.75, 2.00	45.0055	TRUE	1260	0.28	Testis	63.01	Heart_Atrial_Appendage	0.07
rs3764021	12	9833627	CLECL1	ENSG00000184293.3	12	9868456	9885895	Adipose_Subcutaneous	6.23245e-19	1.47388e-15	-0.535896	GM12878_Rao2014, HMEC_Rao2014, HUVEC_Rao2014, HeLa_Rao2014, IMR90_Rao2014, K562_Rao2014, KBM7_Rao2014, NHEK_Rao2014, Spleen_Schmitt2016	0.78, 0.67, 0.33, 0.12, 0.71, 0.67, 1.20, 1.00, 0.50	5.9886	TRUE	34829	0.38	Cells_EBV-transformed_lymphocytes	56.15	Brain_Anterior_cingulate_cortex_BA24	0.04
rs3764021	12	9833627	RP11-705C15.2	ENSG00000256594.3	12	9787188	9811008	Adipose_Subcutaneous	8.26935e-07	0.000380981	0.221321	GM12878_Rao2014, HMEC_Rao2014, HUVEC_Rao2014, HeLa_Rao2014, IMR90_Rao2014, K562_Rao2014, KBM7_Rao2014, NHEK_Rao2014, Pancreas_Schmitt2016, Spleen_Schmitt2016	1.48, 0.67, 2.00, 1.12, 1.29, 2.00, 1.20, 3.33, 1.25, 0.50	14.839	TRUE	22619	4.3	Cells_EBV-transformed_lymphocytes	14.85	Brain_Cerebellar_Hemisphere	0.37
rs3764021	12	9833627	RP11-599J14.2	ENSG00000256673.1	12	9550951	9567447	Adipose_Subcutaneous	0.0002119	0.0483704	-0.219377	GM12878_Rao2014, K562_Rao2014, Pancreas_Schmitt2016	0.13, 0.17, 0.25	0.5471	TRUE	266180	5.05	Testis	52.16	Cells_Transformed_fibroblasts	0.25
rs3764021	12	9833627	RP11-75L1.2	ENSG00000213443.2	12	9848414	9848823	Adipose_Subcutaneous	0.000111698	0.0285314	-0.173638	GM12878_Rao2014, HMEC_Rao2014, IMR90_Rao2014, K562_Rao2014, KBM7_Rao2014, Spleen_Schmitt2016	0.04, 0.17, 0.14, 0.17, 0.20, 0.50	1.2197	TRUE	14787	16.45	Cells_EBV-transformed_lymphocytes	140.45	Muscle_Skeletal	2.25
rs402072	19	47219121	PRKD2	ENSG00000105287.8	19	47177532	47220384	Adipose_Subcutaneous	9.49215e-09	6.53156e-06	0.228212	GM12878_Rao2014, HMEC_Rao2014, HUVEC_Rao2014, HeLa_Rao2014, IMR90_Rao2014, K562_Rao2014, KBM7_Rao2014, NHEK_Rao2014, Pancreas_Schmitt2016, Spleen_Schmitt2016	4.57, 3.50, 7.67, 2.25, 5.43, 8.00, 5.20, 4.33, 1.25, 4.50	46.6938	TRUE	0	41.78	Spleen	83.45	Brain_Cerebellar_Hemisphere	2.44
rs402072	19	47219121	FKRP	ENSG00000181027.6	19	47249303	47280231	Adipose_Subcutaneous	2.40709e-14	3.65055e-11	0.500478	GM12878_Rao2014, HMEC_Rao2014, HUVEC_Rao2014, HeLa_Rao2014, IMR90_Rao2014, K562_Rao2014, KBM7_Rao2014, NHEK_Rao2014, Pancreas_Schmitt2016, Spleen_Schmitt2016	1.43, 0.17, 0.67, 0.50, 1.43, 2.50, 0.80, 0.33, 0.75, 3.00	11.58	TRUE	30182	9.43	Pituitary	19.84	Whole_Blood	3.12
rs416603	16	11364078	RMI2	ENSG00000175643.7	16	11343506	11445619	Adipose_Subcutaneous	8.03516e-12	8.76922e-09	0.343618	GM12878_Rao2014, HMEC_Rao2014, HUVEC_Rao2014, HeLa_Rao2014, IMR90_Rao2014, K562_Rao2014, KBM7_Rao2014, NHEK_Rao2014, Pancreas_Schmitt2016, Spleen_Schmitt2016	6.57, 4.67, 8.67, 5.12, 11.00, 11.00, 6.20, 7.00, 2.75, 7.00	69.9736	TRUE	0	0.76	Cells_EBV-transformed_lymphocytes	28.63	Brain_Cerebellar_Hemisphere	0.18
rs425105	19	47208480	PRKD2	ENSG00000105287.8	19	47177532	47220384	Adipose_Subcutaneous	8.04781e-09	5.59287e-06	0.219691	GM12878_Rao2014, HMEC_Rao2014, HUVEC_Rao2014, HeLa_Rao2014, IMR90_Rao2014, K562_Rao2014, KBM7_Rao2014, NHEK_Rao2014, Pancreas_Schmitt2016, Spleen_Schmitt2016	3.61, 3.50, 8.33, 2.25, 6.14, 8.33, 5.20, 7.67, 1.00, 4.00	50.0349	TRUE	0	41.78	Spleen	83.45	Brain_Cerebellar_Hemisphere	2.44
rs425105	19	47208480	FKRP	ENSG00000181027.6	19	47249303	47280231	Adipose_Subcutaneous	1.89027e-12	2.26762e-09	0.445746	GM12878_Rao2014, HeLa_Rao2014, IMR90_Rao2014, K562_Rao2014, KBM7_Rao2014, NHEK_Rao2014, Pancreas_Schmitt2016, Spleen_Schmitt2016	0.83, 0.25, 0.71, 1.17, 1.00, 1.00, 0.50, 2.00	7.457	TRUE	40823	9.43	Pituitary	19.84	Whole_Blood	3.12
rs4625	3	49572139	APEH	ENSG00000164062.8	3	49711435	49721379	Adipose_Subcutaneous	1.0955e-09	8.86215e-07	0.144859	GM12878_Rao2014, HMEC_Rao2014, HUVEC_Rao2014, HeLa_Rao2014, IMR90_Rao2014, K562_Rao2014, KBM7_Rao2014, NHEK_Rao2014, Spleen_Schmitt2016	0.39, 0.17, 1.00, 0.50, 0.14, 0.50, 1.20, 0.33, 1.00	5.2342	TRUE	139296	35.09	Pituitary	88.47	Brain_Hippocampus	19.59
rs4625	3	49572139	MST1	ENSG00000173531.11	3	49721397	49726931	Adipose_Subcutaneous	0.000176633	0.0416785	0.12469	GM12878_Rao2014, IMR90_Rao2014, K562_Rao2014, KBM7_Rao2014, Spleen_Schmitt2016	0.09, 0.14, 0.33, 0.20, 0.50	1.2631	TRUE	149258	10.62	Liver	395.8	Heart_Left_Ventricle	1.47
rs4625	3	49572139	AMT	ENSG00000145020.10	3	49454211	49460186	Adipose_Subcutaneous	3.75346e-11	3.76141e-08	0.20604	GM12878_Rao2014, HMEC_Rao2014, HeLa_Rao2014, K562_Rao2014, KBM7_Rao2014, Spleen_Schmitt2016	0.26, 0.17, 0.25, 0.33, 0.40, 0.50	1.9109	TRUE	111953	27.05	Brain_Cerebellum	78.71	Whole_Blood	5.41
rs4625	3	49572139	RNF123	ENSG00000164068.11	3	49726935	49753910	Adipose_Subcutaneous	1.17e-08	7.9186e-06	-0.213474	GM12878_Rao2014, HMEC_Rao2014, HeLa_Rao2014, IMR90_Rao2014, K562_Rao2014, KBM7_Rao2014, NHEK_Rao2014, Spleen_Schmitt2016	0.91, 0.33, 0.12, 0.71, 1.17, 2.20, 0.67, 0.50	6.619	TRUE	154796	16.63	Muscle_Skeletal	74.31	Brain_Substantia_nigra	5.7
rs4625	3	49572139	RBM6	ENSG00000004534.10	3	49977440	50114683	Adipose_Subcutaneous	5.0904e-09	3.6538e-06	0.239732	GM12878_Rao2014, HUVEC_Rao2014, HeLa_Rao2014, IMR90_Rao2014, K562_Rao2014, KBM7_Rao2014, Pancreas_Schmitt2016, Spleen_Schmitt2016	1.43, 1.33, 0.25, 0.43, 0.67, 1.80, 0.50, 2.50	8.9134	TRUE	405301	77.31	Uterus	172.9	Muscle_Skeletal	26.32
rs4625	3	49572139	QRICH1	ENSG00000198218.6	3	49067140	49131796	Adipose_Subcutaneous	6.97705e-06	0.00255197	-0.168371	GM12878_Rao2014, HUVEC_Rao2014, HeLa_Rao2014, K562_Rao2014, KBM7_Rao2014, NHEK_Rao2014, Pancreas_Schmitt2016, Spleen_Schmitt2016	0.70, 0.33, 0.25, 0.50, 1.00, 0.33, 0.25, 1.50	4.8623	TRUE	440343	54.41	Testis	79.21	Brain_Amygdala	12.35
rs4625	3	49572139	NICN1	ENSG00000145029.7	3	49460959	49466759	Adipose_Subcutaneous	1.74407e-06	0.000740335	0.160488	GM12878_Rao2014, HMEC_Rao2014, K562_Rao2014	0.17, 0.33, 0.33	0.8406	TRUE	105380	20.25	Brain_Cerebellum	55.21	Whole_Blood	4.98
rs4759229	12	56474479	RPS26	ENSG00000197728.5	12	56435637	56438116	Adipose_Subcutaneous	2.99215e-57	5.07221e-53	-0.953471	GM12878_Rao2014, HUVEC_Rao2014, HeLa_Rao2014, IMR90_Rao2014, K562_Rao2014, KBM7_Rao2014, Spleen_Schmitt2016	0.22, 0.67, 0.38, 0.43, 0.50, 0.40, 1.00	3.5876	TRUE	36363	411.4	Ovary	981	Brain_Hippocampus	132.3
rs4763879	12	9910163	CLECL1	ENSG00000184293.3	12	9868456	9885895	Adipose_Subcutaneous	6.27505e-09	4.44085e-06	0.395329	GM12878_Rao2014, HMEC_Rao2014, HUVEC_Rao2014, HeLa_Rao2014, IMR90_Rao2014, K562_Rao2014, KBM7_Rao2014, Pancreas_Schmitt2016, Spleen_Schmitt2016	0.74, 0.17, 0.67, 0.25, 0.57, 0.67, 1.20, 0.75, 1.50	6.5106	TRUE	24268	0.38	Cells_EBV-transformed_lymphocytes	56.15	Brain_Anterior_cingulate_cortex_BA24	0.04
rs478222	2	25301754	CENPO	ENSG00000138092.6	2	25016252	25045245	Adipose_Subcutaneous	0.000216591	0.0492183	-0.152638	GM12878_Rao2014, HMEC_Rao2014, HeLa_Rao2014, K562_Rao2014, KBM7_Rao2014, Spleen_Schmitt2016	0.17, 0.50, 0.12, 0.17, 0.20, 0.50	1.6656	TRUE	256509	10	Cells_EBV-transformed_lymphocytes	20.73	Pancreas	1.25
rs478222	2	25301754	ADCY3	ENSG00000138031.10	2	25042038	25142708	Adipose_Subcutaneous	8.3821e-06	0.00300826	-0.155024	GM12878_Rao2014, HMEC_Rao2014, HUVEC_Rao2014, HeLa_Rao2014, IMR90_Rao2014, K562_Rao2014, KBM7_Rao2014, NHEK_Rao2014, Pancreas_Schmitt2016, Spleen_Schmitt2016	1.87, 1.33, 4.33, 0.75, 2.00, 1.33, 3.00, 1.33, 0.25, 2.00	18.2029	TRUE	159046	65.7	Nerve_Tibial	107.35	Liver	1.28
rs4788084	16	28539847	RP11-1348G14.4	ENSG00000251417.1	16	28814097	28829149	Adipose_Subcutaneous	9.62598e-15	1.52355e-11	-0.504872	IMR90_Rao2014, K562_Rao2014, Spleen_Schmitt2016	0.14, 0.17, 0.50	0.8095	TRUE	274250	0.82	Thyroid	2.32	Muscle_Skeletal	0.17
rs4788084	16	28539847	SULT1A2	ENSG00000197165.6	16	28603264	28608430	Adipose_Subcutaneous	4.21036e-38	3.51931e-34	0.670065	GM12878_Rao2014, HeLa_Rao2014, IMR90_Rao2014, K562_Rao2014, Pancreas_Schmitt2016, Spleen_Schmitt2016	0.22, 0.12, 0.29, 0.17, 0.25, 0.50	1.5448	TRUE	63417	0.98	Small_Intestine_Terminal_Ileum	21.35	Cells_Transformed_fibroblasts	0.06
rs4788084	16	28539847	SH2B1	ENSG00000178188.10	16	28857921	28885526	Adipose_Subcutaneous	4.2774e-10	3.67912e-07	-0.182571	GM12878_Rao2014, HUVEC_Rao2014, HeLa_Rao2014, IMR90_Rao2014, K562_Rao2014, KBM7_Rao2014, NHEK_Rao2014	0.13, 0.33, 0.12, 0.14, 0.67, 0.20, 0.33	1.9316	TRUE	318074	28.57	Brain_Cerebellum	78.6	Whole_Blood	12.46
rs4788084	16	28539847	NPIPB7	ENSG00000233232.2	16	28467693	28481868	Adipose_Subcutaneous	1.73416e-09	1.35698e-06	-0.446139	Pancreas_Schmitt2016, Spleen_Schmitt2016	0.25, 0.50	0.75	TRUE	57979	0.21	Testis	6.42	Cells_Transformed_fibroblasts	0.08
rs4788084	16	28539847	NFATC2IP	ENSG00000176953.6	16	28962128	28978418	Adipose_Subcutaneous	9.35503e-05	0.0246635	0.1579	GM12878_Rao2014, HUVEC_Rao2014, HeLa_Rao2014, KBM7_Rao2014	0.04, 0.33, 0.12, 0.20	0.7018	TRUE	422281	30.02	Brain_Cerebellar_Hemisphere	61.83	Brain_Putamen_basal_ganglia	7.33
rs4788084	16	28539847	TUFM	ENSG00000178952.4	16	28853732	28857729	Adipose_Subcutaneous	2.71716e-10	2.40648e-07	0.19582	HeLa_Rao2014, K562_Rao2014, KBM7_Rao2014	0.12, 0.17, 0.40	0.6917	TRUE	313885	138.35	Cells_Transformed_fibroblasts	222.7	Whole_Blood	58.89
rs4869313	5	96223879	ERAP2	ENSG00000164308.12	5	96211643	96255420	Adipose_Subcutaneous	2.29293e-117	2.97071e-112	-1.03625	GM12878_Rao2014, HMEC_Rao2014, HUVEC_Rao2014, HeLa_Rao2014, IMR90_Rao2014, K562_Rao2014, KBM7_Rao2014, NHEK_Rao2014, Pancreas_Schmitt2016, Spleen_Schmitt2016	2.87, 1.67, 4.00, 2.12, 4.29, 3.50, 2.40, 5.67, 2.75, 5.50	34.7636	TRUE	0	11.53	Cells_EBV-transformed_lymphocytes	36.1	Brain_Cerebellar_Hemisphere	0.75
rs4869313	5	96223879	CTD-2260A17.1	ENSG00000248734.2	5	96120481	96121703	Adipose_Subcutaneous	5.34426e-05	0.0152775	-0.260059	GM12878_Rao2014, IMR90_Rao2014	0.04, 0.14	0.1863	TRUE	102176	3.31	Testis	8.79	Brain_Amygdala	0.25
rs4869313	5	96223879	LNPEP	ENSG00000113441.11	5	96271514	96373219	Adipose_Subcutaneous	8.23871e-06	0.00296383	-0.105293	GM12878_Rao2014, HMEC_Rao2014, HUVEC_Rao2014, HeLa_Rao2014, IMR90_Rao2014, K562_Rao2014, KBM7_Rao2014, NHEK_Rao2014, Pancreas_Schmitt2016, Spleen_Schmitt2016	2.09, 0.33, 0.67, 0.62, 1.57, 1.33, 1.00, 2.00, 1.25, 4.50	15.3667	TRUE	47635	9.06	Cells_EBV-transformed_lymphocytes	33.14	Liver	1.36
rs516246	19	49206171	SEC1P	ENSG00000232871.4	19	49141402	49184461	Adipose_Subcutaneous	0.000102733	0.0266467	0.239947	GM12878_Rao2014, HMEC_Rao2014, HUVEC_Rao2014, HeLa_Rao2014, IMR90_Rao2014, K562_Rao2014, KBM7_Rao2014, NHEK_Rao2014, Pancreas_Schmitt2016, Spleen_Schmitt2016	2.48, 1.50, 4.33, 1.25, 3.71, 6.00, 4.00, 3.00, 0.50, 1.00	27.7759	TRUE	21710	0.29	Testis	9.37	Liver	0.05
rs559047	1	238753915	KCNT2	ENSG00000162687.12	1	196194909	196578355	Adipose_Subcutaneous	0.000209264	0.0478954	0.195282	GM12878_Rao2014, NHEK_Rao2014	0.04, 0.33	0.3768	FALSE	42175560	2.35	Ovary	13.13	Muscle_Skeletal	0.11
rs579459	9	136154167	SURF1	ENSG00000148290.5	9	136218610	136223552	Adipose_Subcutaneous	0.00010741	0.0276935	-0.208845	GM12878_Rao2014, IMR90_Rao2014, K562_Rao2014, KBM7_Rao2014, Spleen_Schmitt2016	0.09, 0.14, 0.33, 0.40, 0.50	1.4631	TRUE	64443	49.13	Thyroid	66.29	Brain_Cerebellum	25.92
rs579459	9	136154167	ABO	ENSG00000175164.9	9	136130951	136150617	Adipose_Subcutaneous	2.20625e-09	1.69366e-06	0.382147	GM12878_Rao2014, HMEC_Rao2014, HUVEC_Rao2014, HeLa_Rao2014, IMR90_Rao2014, K562_Rao2014, KBM7_Rao2014, NHEK_Rao2014, Pancreas_Schmitt2016, Spleen_Schmitt2016	1.04, 1.33, 2.33, 1.25, 1.43, 2.50, 3.00, 3.00, 0.50, 2.50	18.8887	TRUE	3550	2.61	Ovary	39.23	Liver	0.07
rs614226	12	120974509	GATC	ENSG00000257218.1	12	120884241	120899389	Adipose_Subcutaneous	0.000104788	0.0271138	0.204375	GM12878_Rao2014, HMEC_Rao2014, HUVEC_Rao2014, HeLa_Rao2014, IMR90_Rao2014, K562_Rao2014, KBM7_Rao2014, NHEK_Rao2014, Pancreas_Schmitt2016, Spleen_Schmitt2016	0.87, 0.33, 0.67, 0.38, 0.29, 1.50, 0.20, 0.67, 0.25, 0.50	5.6469	TRUE	75120	14.41	Cells_Transformed_fibroblasts	31.36	Heart_Left_Ventricle	3.42
rs62131887	19	10587595	TYK2	ENSG00000105397.9	19	10461209	10491352	Adipose_Subcutaneous	5.65615e-09	4.03117e-06	0.163104	GM12878_Rao2014, HMEC_Rao2014, K562_Rao2014, Spleen_Schmitt2016	0.09, 0.17, 0.17, 0.50	0.9203	TRUE	96243	45.7	Spleen	104.45	Brain_Putamen_basal_ganglia	12.71
rs62406889	6	32672213	HLA-DQB1	ENSG00000179344.12	6	32627244	32636160	Adipose_Subcutaneous	6.18293e-05	0.0173374	0.520438	GM12878_Rao2014, HeLa_Rao2014, IMR90_Rao2014, K562_Rao2014, KBM7_Rao2014, Pancreas_Schmitt2016	0.17, 0.12, 0.14, 0.17, 0.20, 0.25	1.0584	TRUE	36053	77.55	Cells_EBV-transformed_lymphocytes	598.95	Cells_Transformed_fibroblasts	0.17
rs62406889	6	32672213	HLA-DQB2	ENSG00000232629.4	6	32723875	32731311	Adipose_Subcutaneous	2.40292e-06	0.000981202	-0.718432	GM12878_Rao2014, HeLa_Rao2014, IMR90_Rao2014, K562_Rao2014, Pancreas_Schmitt2016	0.09, 0.25, 0.14, 0.33, 0.25	1.0631	TRUE	51662	6.79	Cells_EBV-transformed_lymphocytes	59.48	Brain_Cerebellum	0.11
rs62447205	7	50465829	FIGNL1	ENSG00000132436.7	7	50511831	50518088	Adipose_Subcutaneous	6.66791e-06	0.00245374	-0.270542	GM12878_Rao2014, HMEC_Rao2014, IMR90_Rao2014, K562_Rao2014, KBM7_Rao2014, NHEK_Rao2014	0.39, 0.33, 0.14, 0.50, 0.20, 0.33	1.9008	TRUE	46002	3.09	Cells_EBV-transformed_lymphocytes	18.48	Whole_Blood	0.36
rs6518350	21	45621816	ICOSLG	ENSG00000160223.12	21	45642874	45660849	Adipose_Subcutaneous	4.63368e-05	0.0135298	0.233284	GM12878_Rao2014, HMEC_Rao2014, HUVEC_Rao2014, HeLa_Rao2014, IMR90_Rao2014, K562_Rao2014, KBM7_Rao2014, NHEK_Rao2014, Pancreas_Schmitt2016, Spleen_Schmitt2016	1.39, 0.67, 1.33, 1.00, 3.00, 2.67, 2.80, 1.00, 1.00, 2.00	16.858	TRUE	21058	5.09	Cells_EBV-transformed_lymphocytes	29.11	Cells_Transformed_fibroblasts	0.65
rs657152	9	136139264	ABO	ENSG00000175164.9	9	136130951	136150617	Adipose_Subcutaneous	1.32075e-16	2.51377e-13	0.445809	GM12878_Rao2014, HMEC_Rao2014, HUVEC_Rao2014, HeLa_Rao2014, IMR90_Rao2014, K562_Rao2014, KBM7_Rao2014, NHEK_Rao2014, Pancreas_Schmitt2016, Spleen_Schmitt2016	1.26, 1.83, 3.67, 3.12, 3.57, 3.83, 2.00, 3.33, 1.00, 2.50	26.124	TRUE	0	2.61	Ovary	39.23	Liver	0.07
rs660895	6	32577379	HLA-DRB6	ENSG00000229391.3	6	32520490	32527799	Adipose_Subcutaneous	2.06737e-09	1.59365e-06	0.512903	GM12878_Rao2014	0.17	0.1739	TRUE	49580	52.63	Cells_EBV-transformed_lymphocytes	145.35	Cells_Transformed_fibroblasts	0.1
rs660895	6	32577379	HLA-DQB1	ENSG00000179344.12	6	32627244	32636160	Adipose_Subcutaneous	9.93187e-12	1.06786e-08	-0.486026	GM12878_Rao2014, HMEC_Rao2014, HeLa_Rao2014, IMR90_Rao2014, K562_Rao2014, KBM7_Rao2014, Pancreas_Schmitt2016, Spleen_Schmitt2016	0.26, 0.17, 0.12, 0.29, 0.50, 0.40, 0.50, 2.00	4.2383	TRUE	49865	77.55	Cells_EBV-transformed_lymphocytes	598.95	Cells_Transformed_fibroblasts	0.17
rs660895	6	32577379	PFDN6	ENSG00000204220.5	6	33257305	33266178	Adipose_Subcutaneous	9.72531e-05	0.0254327	0.137928	GM12878_Rao2014	0.09	0.087	TRUE	679926	20.54	Testis	62.54	Whole_Blood	8.01
rs660895	6	32577379	HLA-DRB1	ENSG00000196126.6	6	32546546	32557625	Adipose_Subcutaneous	3.53138e-11	3.55852e-08	-0.330398	GM12878_Rao2014, HMEC_Rao2014, HUVEC_Rao2014, HeLa_Rao2014, K562_Rao2014, Spleen_Schmitt2016	0.39, 0.67, 0.67, 0.62, 0.17, 1.00	3.5163	TRUE	19754	581.45	Cells_EBV-transformed_lymphocytes	1999.5	Cells_Transformed_fibroblasts	1.11
rs660895	6	32577379	HLA-DQB1-AS1	ENSG00000223534.1	6	32628132	32628506	Adipose_Subcutaneous	0.000211052	0.0482298	-0.257495	HMEC_Rao2014, Pancreas_Schmitt2016, Spleen_Schmitt2016	0.17, 0.25, 0.50	0.9167	TRUE	50753	11.47	Spleen	28.16	Brain_Putamen_basal_ganglia	0.2
rs660895	6	32577379	HLA-DQA1	ENSG00000196735.7	6	32595956	32611429	Adipose_Subcutaneous	7.22919e-11	6.96365e-08	-0.368516	GM12878_Rao2014, HMEC_Rao2014, HUVEC_Rao2014, HeLa_Rao2014, IMR90_Rao2014, K562_Rao2014, KBM7_Rao2014, Pancreas_Schmitt2016, Spleen_Schmitt2016	0.70, 0.33, 0.33, 0.50, 0.29, 0.33, 0.20, 0.25, 2.50	5.4314	TRUE	18577	32.8	Cells_EBV-transformed_lymphocytes	485.15	Cells_Transformed_fibroblasts	0.06
rs660895	6	32577379	HLA-DQA2	ENSG00000237541.3	6	32709119	32714992	Adipose_Subcutaneous	1.77413e-35	1.29236e-31	1.01364	GM12878_Rao2014, Pancreas_Schmitt2016	0.04, 0.25	0.2935	TRUE	131740	12.41	Cells_EBV-transformed_lymphocytes	159.1	Brain_Cerebellum	0.14
rs6691977	1	200814958	CAMSAP2	ENSG00000118200.10	1	200708686	200829832	Adipose_Subcutaneous	1.76897e-06	0.000749677	0.157733	GM12878_Rao2014, HMEC_Rao2014, HUVEC_Rao2014, HeLa_Rao2014, IMR90_Rao2014, K562_Rao2014, KBM7_Rao2014, NHEK_Rao2014, Pancreas_Schmitt2016, Spleen_Schmitt2016	5.13, 4.17, 11.00, 5.38, 7.71, 9.50, 6.20, 8.67, 1.75, 6.00	65.5031	TRUE	0	22.09	Brain_Cerebellar_Hemisphere	47.02	Whole_Blood	0.26
rs6691977	1	200814958	RP11-92G12.3	ENSG00000260088.1	1	200638635	200663378	Adipose_Subcutaneous	6.55315e-06	0.00241592	0.376902	GM12878_Rao2014, HMEC_Rao2014, HUVEC_Rao2014, HeLa_Rao2014, IMR90_Rao2014, K562_Rao2014, KBM7_Rao2014, NHEK_Rao2014	0.70, 0.33, 0.33, 0.88, 1.00, 0.67, 0.60, 0.33	4.8373	TRUE	151580	0.22	Brain_Nucleus_accumbens_basal_ganglia	2.89	Liver	0.09
rs6934289	6	33044955	HLA-DPB2	ENSG00000224557.3	6	33080228	33102442	Adipose_Subcutaneous	0.000102666	0.026637	-0.388027	GM12878_Rao2014, HeLa_Rao2014, K562_Rao2014, KBM7_Rao2014, NHEK_Rao2014, Pancreas_Schmitt2016, Spleen_Schmitt2016	0.65, 0.12, 0.67, 0.60, 0.33, 0.75, 1.00	4.1272	TRUE	35273	0.13	Cells_EBV-transformed_lymphocytes	2.15	Skin_Not_Sun_Exposed_Suprapubic	0.06
rs6934289	6	33044955	RPL32P1	ENSG00000224796.1	6	33047228	33047637	Adipose_Subcutaneous	1.92111e-09	1.48977e-06	0.507457	GM12878_Rao2014, IMR90_Rao2014, K562_Rao2014, KBM7_Rao2014, Pancreas_Schmitt2016, Spleen_Schmitt2016	0.09, 0.29, 0.17, 0.20, 0.25, 0.50	1.4893	TRUE	2273	1.88	Lung	4.31	Heart_Atrial_Appendage	0.19
rs7100025	10	37592537	ZNF25	ENSG00000175395.11	10	38238500	38265561	Adipose_Subcutaneous	9.46265e-06	0.00334444	-0.148248	GM12878_Rao2014, IMR90_Rao2014, NHEK_Rao2014	0.04, 0.14, 0.33	0.5197	TRUE	645963	20.36	Brain_Cerebellar_Hemisphere	63.94	Whole_Blood	1.52
rs71597855	4	54656436	UNC5C	ENSG00000182168.10	4	96083655	96470279	Adipose_Subcutaneous	6.27057e-05	0.0175359	0.590685	GM12878_Rao2014, NHEK_Rao2014, Pancreas_Schmitt2016, Spleen_Schmitt2016	0.04, 0.33, 0.25, 0.50	1.1268	FALSE	41427219	0.52	Thyroid	11.68	Muscle_Skeletal	0.08
rs71597855	4	54656436	SRD5A3	ENSG00000128039.6	4	56212276	56239263	Adipose_Subcutaneous	9.00133e-05	0.0238802	0.620118	GM12878_Rao2014	0.09	0.087	FALSE	1555840	9.32	Cells_Transformed_fibroblasts	14.48	Whole_Blood	1.66
rs7202877	16	75247244	CFDP1	ENSG00000153774.4	16	75327596	75467383	Adipose_Subcutaneous	1.53876e-09	1.21668e-06	0.244259	GM12878_Rao2014, HMEC_Rao2014, HUVEC_Rao2014, HeLa_Rao2014, IMR90_Rao2014, K562_Rao2014, KBM7_Rao2014, NHEK_Rao2014, Pancreas_Schmitt2016, Spleen_Schmitt2016	5.65, 1.33, 6.00, 2.62, 7.57, 5.33, 4.20, 5.67, 2.75, 5.50	46.6319	TRUE	80352	36.69	Ovary	84.75	Whole_Blood	8.26
rs7221109	17	38770285	SMARCE1	ENSG00000073584.14	17	38781214	38804760	Adipose_Subcutaneous	2.24433e-15	3.80453e-12	-0.3107	GM12878_Rao2014, HMEC_Rao2014, HUVEC_Rao2014, HeLa_Rao2014, IMR90_Rao2014, K562_Rao2014, KBM7_Rao2014, NHEK_Rao2014, Pancreas_Schmitt2016, Spleen_Schmitt2016	1.70, 0.50, 1.67, 0.50, 1.57, 2.50, 0.80, 3.67, 1.25, 3.50	17.6504	TRUE	10929	35.81	Uterus	56.04	Whole_Blood	7.45
rs72848653	6	29836601	HLA-K	ENSG00000230795.2	6	29894955	29897009	Adipose_Subcutaneous	1.84954e-18	4.14168e-15	-0.872712	GM12878_Rao2014, HMEC_Rao2014, HeLa_Rao2014, IMR90_Rao2014, K562_Rao2014, NHEK_Rao2014	0.04, 0.17, 0.25, 0.14, 0.17, 0.33	1.103	TRUE	58354	11.12	Ovary	28.52	Muscle_Skeletal	1.61
rs72848653	6	29836601	HLA-H	ENSG00000206341.6	6	29856244	29858259	Adipose_Subcutaneous	1.89426e-15	3.23529e-12	0.744549	GM12878_Rao2014, HMEC_Rao2014, HUVEC_Rao2014, IMR90_Rao2014, K562_Rao2014, NHEK_Rao2014	0.22, 0.17, 0.33, 0.43, 0.17, 0.33	1.646	TRUE	19643	33.37	Whole_Blood	87.87	Brain_Frontal_Cortex_BA9	4.02
rs72848653	6	29836601	HLA-G	ENSG00000204632.7	6	29794744	29798902	Adipose_Subcutaneous	7.70157e-05	0.0209373	0.392109	GM12878_Rao2014, HUVEC_Rao2014, HeLa_Rao2014, IMR90_Rao2014, K562_Rao2014, Spleen_Schmitt2016	0.09, 0.33, 0.12, 0.29, 0.33, 0.50	1.6643	TRUE	37699	3.89	Pituitary	27.78	Brain_Cerebellar_Hemisphere	0.33
rs72848653	6	29836601	HLA-W	ENSG00000235290.1	6	29924373	29926347	Adipose_Subcutaneous	7.14698e-15	1.15539e-11	0.79952	GM12878_Rao2014	0.13	0.1304	TRUE	87772	1.38	Whole_Blood	12	Brain_Putamen_basal_ganglia	0.11
rs72848653	6	29836601	HLA-U	ENSG00000228078.1	6	29901878	29902063	Adipose_Subcutaneous	7.73731e-12	8.47081e-09	0.747225	GM12878_Rao2014, K562_Rao2014, Spleen_Schmitt2016	0.04, 0.17, 0.50	0.7101	TRUE	65277	10.15	Whole_Blood	40.1	Brain_Anterior_cingulate_cortex_BA24	0.95
rs72848653	6	29836601	HCG4P3	ENSG00000237669.1	6	29973898	29974893	Adipose_Subcutaneous	1.29368e-10	1.19965e-07	0.550932	GM12878_Rao2014, Pancreas_Schmitt2016	0.04, 0.25	0.2935	TRUE	137297	1.81	Testis	12.66	Muscle_Skeletal	0.2
rs72848653	6	29836601	HCG4P5	ENSG00000227766.1	6	29909874	29910844	Adipose_Subcutaneous	0.000144476	0.035346	-0.357607	GM12878_Rao2014, HMEC_Rao2014, Pancreas_Schmitt2016, Spleen_Schmitt2016	0.04, 0.17, 0.25, 0.50	0.9601	TRUE	73273	0.69	Spleen	2.09	Heart_Atrial_Appendage	0.25
rs72848653	6	29836601	HCG4P7	ENSG00000230521.1	6	29855071	29856045	Adipose_Subcutaneous	2.219e-31	1.31104e-27	-1.09746	GM12878_Rao2014	0.09	0.087	TRUE	18470	2.16	Ovary	6.65	Muscle_Skeletal	0.25
rs7454108	6	32681482	TAP2	ENSG00000204267.9	6	32789610	32806557	Adipose_Subcutaneous	2.74951e-09	2.08145e-06	-0.390641	GM12878_Rao2014, HUVEC_Rao2014, HeLa_Rao2014, IMR90_Rao2014, K562_Rao2014, KBM7_Rao2014, Pancreas_Schmitt2016, Spleen_Schmitt2016	0.52, 0.33, 0.12, 0.29, 0.17, 0.40, 0.25, 0.50	2.5825	TRUE	108128	26.96	Cells_EBV-transformed_lymphocytes	78.48	Pancreas	5.01
rs7454108	6	32681482	HLA-DRB1	ENSG00000196126.6	6	32546546	32557625	Adipose_Subcutaneous	2.15201e-06	0.000890169	-0.319569	GM12878_Rao2014, HUVEC_Rao2014, HeLa_Rao2014, IMR90_Rao2014, K562_Rao2014	0.17, 0.33, 0.12, 0.14, 0.33	1.1084	TRUE	123857	581.45	Cells_EBV-transformed_lymphocytes	1999.5	Cells_Transformed_fibroblasts	1.11
rs7454108	6	32681482	HLA-DRB6	ENSG00000229391.3	6	32520490	32527799	Adipose_Subcutaneous	2.40449e-12	2.83573e-09	0.789516	GM12878_Rao2014, HUVEC_Rao2014, HeLa_Rao2014	0.13, 0.33, 0.12	0.5888	TRUE	153683	52.63	Cells_EBV-transformed_lymphocytes	145.35	Cells_Transformed_fibroblasts	0.1
rs7454108	6	32681482	HLA-DQB1	ENSG00000179344.12	6	32627244	32636160	Adipose_Subcutaneous	5.04887e-08	3.02838e-05	-0.523989	GM12878_Rao2014, HMEC_Rao2014, HUVEC_Rao2014, HeLa_Rao2014, K562_Rao2014, KBM7_Rao2014, Spleen_Schmitt2016	0.26, 0.17, 0.33, 0.62, 0.17, 0.20, 0.50	2.2525	TRUE	45322	77.55	Cells_EBV-transformed_lymphocytes	598.95	Cells_Transformed_fibroblasts	0.17
rs7454108	6	32681482	HLA-DOB	ENSG00000241106.2	6	32780540	32784825	Adipose_Subcutaneous	1.52642e-10	1.39832e-07	0.583493	GM12878_Rao2014, HMEC_Rao2014, HUVEC_Rao2014, HeLa_Rao2014, IMR90_Rao2014, K562_Rao2014	0.30, 0.17, 0.33, 0.25, 0.14, 0.50	1.6972	TRUE	99058	2.79	Spleen	89.56	Pancreas	0.34
rs7454108	6	32681482	HLA-DQA1	ENSG00000196735.7	6	32595956	32611429	Adipose_Subcutaneous	1.50283e-09	1.18982e-06	-0.45657	GM12878_Rao2014, HeLa_Rao2014, IMR90_Rao2014, K562_Rao2014, KBM7_Rao2014, NHEK_Rao2014, Spleen_Schmitt2016	0.35, 0.25, 0.29, 0.50, 0.80, 0.67, 0.50	3.3502	TRUE	70053	32.8	Cells_EBV-transformed_lymphocytes	485.15	Cells_Transformed_fibroblasts	0.06
rs7454108	6	32681482	HLA-DQA2	ENSG00000237541.3	6	32709119	32714992	Adipose_Subcutaneous	3.28211e-20	8.66551e-17	1.05115	GM12878_Rao2014, HMEC_Rao2014, HeLa_Rao2014, IMR90_Rao2014, K562_Rao2014, KBM7_Rao2014, NHEK_Rao2014, Spleen_Schmitt2016	0.35, 0.17, 0.38, 0.43, 0.50, 0.40, 1.00, 1.00	4.2181	TRUE	27637	12.41	Cells_EBV-transformed_lymphocytes	159.1	Brain_Cerebellum	0.14
rs7528684	1	157670815	FCRL3	ENSG00000160856.16	1	157644111	157670647	Adipose_Subcutaneous	3.81837e-09	2.79608e-06	0.319904	GM12878_Rao2014, HMEC_Rao2014, HUVEC_Rao2014, HeLa_Rao2014, IMR90_Rao2014, K562_Rao2014, KBM7_Rao2014, NHEK_Rao2014, Pancreas_Schmitt2016, Spleen_Schmitt2016	0.22, 0.17, 0.33, 0.12, 0.14, 0.17, 0.40, 0.67, 0.50, 1.50	4.2186	TRUE	168	0.14	Spleen	35.94	Heart_Atrial_Appendage	0.07
rs75658393	6	32395516	HLA-DRB9	ENSG00000196301.3	6	32427598	32441277	Adipose_Subcutaneous	2.0764e-06	0.000861644	1.06955	GM12878_Rao2014, HMEC_Rao2014, HeLa_Rao2014, IMR90_Rao2014, K562_Rao2014, KBM7_Rao2014, NHEK_Rao2014, Pancreas_Schmitt2016	0.52, 0.17, 0.12, 0.86, 1.17, 0.20, 0.67, 0.25	3.9539	TRUE	32082	0.77	Cells_EBV-transformed_lymphocytes	3.7	Brain_Spinal_cord_cervical_c-1	0.27
rs75658393	6	32395516	HLA-DRB6	ENSG00000229391.3	6	32520490	32527799	Adipose_Subcutaneous	2.77729e-09	2.1016e-06	1.37371	GM12878_Rao2014, HeLa_Rao2014	0.30, 0.12	0.4293	TRUE	124974	52.63	Cells_EBV-transformed_lymphocytes	145.35	Cells_Transformed_fibroblasts	0.1
rs75658393	6	32395516	HLA-DQA2	ENSG00000237541.3	6	32709119	32714992	Adipose_Subcutaneous	4.9932e-05	0.0144217	0.99028	GM12878_Rao2014, HMEC_Rao2014, IMR90_Rao2014, K562_Rao2014, KBM7_Rao2014, NHEK_Rao2014, Pancreas_Schmitt2016	0.35, 0.17, 0.14, 0.17, 0.20, 0.67, 0.25	1.9407	TRUE	313603	12.41	Cells_EBV-transformed_lymphocytes	159.1	Brain_Cerebellum	0.14
rs757411	17	38775149	SMARCE1	ENSG00000073584.14	17	38781214	38804760	Adipose_Subcutaneous	1.9041e-15	3.24903e-12	-0.305818	GM12878_Rao2014, HUVEC_Rao2014, HeLa_Rao2014, IMR90_Rao2014, Pancreas_Schmitt2016, Spleen_Schmitt2016	0.09, 0.33, 0.38, 0.43, 1.25, 3.50	5.9739	TRUE	6065	35.81	Uterus	56.04	Whole_Blood	7.45
rs7804356	7	26891664	HOXA7	ENSG00000122592.6	7	27195586	27197555	Adipose_Subcutaneous	9.20558e-06	0.00326248	0.290539	GM12878_Rao2014, HeLa_Rao2014, IMR90_Rao2014, KBM7_Rao2014, NHEK_Rao2014, Spleen_Schmitt2016	0.04, 0.12, 0.14, 0.20, 0.33, 0.50	1.3447	TRUE	303922	5.26	Adrenal_Gland	10.49	Ovary	0.32
rs7804356	7	26891664	HOXA5	ENSG00000106004.4	7	27180671	27183287	Adipose_Subcutaneous	0.000115043	0.0292417	0.224678	HMEC_Rao2014, HUVEC_Rao2014, HeLa_Rao2014, IMR90_Rao2014, KBM7_Rao2014, NHEK_Rao2014, Pancreas_Schmitt2016, Spleen_Schmitt2016	0.33, 0.33, 0.25, 0.29, 0.40, 0.33, 0.25, 0.50	2.6857	TRUE	289007	8.99	Adrenal_Gland	52.73	Brain_Substantia_nigra	0.04
rs80028505	6	35998387	SLC26A8	ENSG00000112053.9	6	35911291	35992645	Adipose_Subcutaneous	5.82346e-25	2.20979e-21	1.02972	GM12878_Rao2014, HUVEC_Rao2014, HeLa_Rao2014, IMR90_Rao2014, K562_Rao2014, NHEK_Rao2014, Pancreas_Schmitt2016, Spleen_Schmitt2016	0.26, 0.33, 0.25, 1.00, 0.33, 0.67, 0.25, 2.50	5.5942	TRUE	5742	0.28	Testis	63.01	Heart_Atrial_Appendage	0.07
rs8056814	16	75252326	CFDP1	ENSG00000153774.4	16	75327596	75467383	Adipose_Subcutaneous	7.72317e-08	4.47557e-05	0.219548	GM12878_Rao2014, HMEC_Rao2014, HUVEC_Rao2014, HeLa_Rao2014, IMR90_Rao2014, K562_Rao2014, KBM7_Rao2014, NHEK_Rao2014, Pancreas_Schmitt2016, Spleen_Schmitt2016	5.78, 0.67, 5.33, 2.00, 6.43, 6.33, 3.60, 3.33, 2.75, 5.50	41.7278	TRUE	75270	36.69	Ovary	84.75	Whole_Blood	8.26
rs886424	6	30782001	MICB	ENSG00000204516.5	6	31462658	31478901	Adipose_Subcutaneous	0.000148947	0.0362346	0.394894	GM12878_Rao2014, IMR90_Rao2014	0.13, 0.14	0.2733	TRUE	680657	4.32	Cells_EBV-transformed_lymphocytes	33.44	Muscle_Skeletal	0.43
rs886424	6	30782001	PSORS1C1	ENSG00000204540.6	6	31082527	31107869	Adipose_Subcutaneous	3.08132e-05	0.00950026	-0.447653	GM12878_Rao2014, HMEC_Rao2014, HUVEC_Rao2014, HeLa_Rao2014, IMR90_Rao2014, K562_Rao2014, KBM7_Rao2014, NHEK_Rao2014, Pancreas_Schmitt2016, Spleen_Schmitt2016	0.48, 0.17, 0.67, 0.50, 0.29, 0.83, 0.60, 0.33, 0.25, 0.50	4.614	TRUE	300526	1.04	Testis	46.73	Liver	0.05
rs886424	6	30782001	FLOT1	ENSG00000137312.10	6	30695486	30710510	Adipose_Subcutaneous	1.63109e-05	0.00541359	0.223881	GM12878_Rao2014, HMEC_Rao2014, HUVEC_Rao2014, HeLa_Rao2014, IMR90_Rao2014, K562_Rao2014, KBM7_Rao2014, NHEK_Rao2014, Pancreas_Schmitt2016, Spleen_Schmitt2016	1.26, 0.50, 2.00, 1.12, 1.57, 2.67, 0.60, 1.33, 0.25, 1.50	12.8073	TRUE	71491	216.8	Whole_Blood	442.9	Pancreas	56.09
rs886424	6	30782001	VARS2	ENSG00000137411.12	6	30881982	30894236	Adipose_Subcutaneous	5.2881e-05	0.0151409	-0.378145	GM12878_Rao2014, HUVEC_Rao2014, HeLa_Rao2014, IMR90_Rao2014, K562_Rao2014, KBM7_Rao2014, Spleen_Schmitt2016	0.65, 0.33, 0.38, 0.71, 1.17, 0.40, 1.00	4.6415	TRUE	99981	21.59	Brain_Cerebellum	100.5	Whole_Blood	6.29
rs886424	6	30782001	CCHCR1	ENSG00000204536.9	6	31110216	31126015	Adipose_Subcutaneous	1.71879e-09	1.34786e-06	0.435121	GM12878_Rao2014, HeLa_Rao2014, K562_Rao2014, KBM7_Rao2014, Pancreas_Schmitt2016	0.39, 0.25, 0.17, 0.40, 0.25	1.458	TRUE	328215	12.51	Testis	191.1	Whole_Blood	4.18
rs886424	6	30782001	POU5F1	ENSG00000204531.11	6	31132119	31148508	Adipose_Subcutaneous	3.44964e-05	0.0104546	0.433015	GM12878_Rao2014, HeLa_Rao2014, IMR90_Rao2014, K562_Rao2014, KBM7_Rao2014	0.17, 0.12, 0.57, 0.17, 0.40	1.437	TRUE	350118	1.08	Small_Intestine_Terminal_Ileum	8.29	Adrenal_Gland	0.08
rs886424	6	30782001	BTN3A2	ENSG00000186470.9	6	26365387	26378546	Adipose_Subcutaneous	2.84097e-12	3.31173e-09	-0.519451	GM12878_Rao2014, KBM7_Rao2014	0.04, 0.20	0.2435	FALSE	4403455	18.46	Spleen	95.36	Muscle_Skeletal	2.54
rs917911	12	9905850	CLECL1	ENSG00000184293.3	12	9868456	9885895	Adipose_Subcutaneous	1.18659e-08	8.02191e-06	0.387084	GM12878_Rao2014, HMEC_Rao2014, HUVEC_Rao2014, HeLa_Rao2014, IMR90_Rao2014, K562_Rao2014, KBM7_Rao2014, NHEK_Rao2014, Pancreas_Schmitt2016, Spleen_Schmitt2016	0.83, 0.33, 1.00, 0.25, 0.86, 0.33, 1.40, 0.67, 0.75, 1.50	7.9166	TRUE	19955	0.38	Cells_EBV-transformed_lymphocytes	56.15	Brain_Anterior_cingulate_cortex_BA24	0.04
rs917997	2	103070567	IL18RAP	ENSG00000115607.5	2	103035149	103069025	Adipose_Subcutaneous	0.000197976	0.0458205	0.189136	GM12878_Rao2014, HMEC_Rao2014, HUVEC_Rao2014, HeLa_Rao2014, IMR90_Rao2014, K562_Rao2014, KBM7_Rao2014, NHEK_Rao2014, Pancreas_Schmitt2016, Spleen_Schmitt2016	1.96, 1.67, 4.33, 1.50, 4.14, 4.00, 2.20, 5.67, 1.25, 3.50	30.216	TRUE	1542	2.63	Whole_Blood	170.3	Cells_Transformed_fibroblasts	0.09
rs9259118	6	29850908	HLA-H	ENSG00000206341.6	6	29856244	29858259	Adipose_Subcutaneous	5.06858e-22	1.52971e-18	0.798924	GM12878_Rao2014, K562_Rao2014, Spleen_Schmitt2016	0.09, 0.33, 0.50	0.9203	TRUE	5336	33.37	Whole_Blood	87.87	Brain_Frontal_Cortex_BA9	4.02
rs9259118	6	29850908	ABCF1	ENSG00000204574.8	6	30539153	30564956	Adipose_Subcutaneous	1.4277e-05	0.00481878	0.165802	Pancreas_Schmitt2016, Spleen_Schmitt2016	0.25, 0.50	0.75	TRUE	688245	46.2	Cells_EBV-transformed_lymphocytes	78.94	Brain_Amygdala	12.94
rs9259118	6	29850908	HCG4P7	ENSG00000230521.1	6	29855071	29856045	Adipose_Subcutaneous	1.38058e-16	2.6194e-13	-0.740296	K562_Rao2014, Spleen_Schmitt2016	0.17, 0.50	0.6667	TRUE	4163	2.16	Ovary	6.65	Muscle_Skeletal	0.25
rs9259118	6	29850908	HLA-A	ENSG00000206503.7	6	29909037	29913661	Adipose_Subcutaneous	0.000202381	0.0466596	-0.188653	GM12878_Rao2014, Spleen_Schmitt2016	0.04, 0.50	0.5435	TRUE	58129	1068.5	Whole_Blood	3151	Pancreas	119.2
rs9260151	6	29911029	MICE	ENSG00000273340.1	6	29709508	29713011	Adipose_Subcutaneous	1.94535e-09	1.50599e-06	0.502964	GM12878_Rao2014, HMEC_Rao2014, K562_Rao2014, Spleen_Schmitt2016	0.09, 0.17, 0.17, 0.50	0.9203	TRUE	198018	1.27	Uterus	2.61	Brain_Putamen_basal_ganglia	0.11
rs9260151	6	29911029	HLA-A	ENSG00000206503.7	6	29909037	29913661	Adipose_Subcutaneous	4.37611e-22	1.32735e-18	-0.469178	GM12878_Rao2014, HMEC_Rao2014, HUVEC_Rao2014, HeLa_Rao2014, IMR90_Rao2014, K562_Rao2014, KBM7_Rao2014, NHEK_Rao2014, Pancreas_Schmitt2016, Spleen_Schmitt2016	0.43, 0.67, 0.67, 0.62, 0.29, 1.33, 0.80, 0.67, 0.50, 1.00	6.9788	TRUE	0	1068.5	Whole_Blood	3151	Pancreas	119.2
rs9260151	6	29911029	HLA-F-AS1	ENSG00000214922.5	6	29702805	29716770	Adipose_Subcutaneous	2.53131e-06	0.00102669	0.270116	GM12878_Rao2014, HMEC_Rao2014, HUVEC_Rao2014, HeLa_Rao2014, K562_Rao2014, Spleen_Schmitt2016	0.22, 0.17, 0.33, 0.25, 0.17, 0.50	1.6341	TRUE	194259	2.28	Uterus	4.52	Muscle_Skeletal	0.31
rs9260151	6	29911029	ZNRD1-AS1	ENSG00000204623.4	6	29968788	30029030	Adipose_Subcutaneous	4.39927e-09	3.18927e-06	-0.258834	GM12878_Rao2014, HMEC_Rao2014, HUVEC_Rao2014, HeLa_Rao2014, IMR90_Rao2014, K562_Rao2014, KBM7_Rao2014, NHEK_Rao2014, Spleen_Schmitt2016	1.26, 0.33, 1.00, 0.38, 0.14, 0.67, 0.40, 0.33, 1.50	6.0121	TRUE	57759	1.55	Testis	9.31	Whole_Blood	0.31
rs9260151	6	29911029	HCG18	ENSG00000231074.4	6	30255174	30294927	Adipose_Subcutaneous	9.33275e-05	0.0246191	0.273478	GM12878_Rao2014	0.13	0.1304	TRUE	344145	4.78	Pituitary	11.04	Whole_Blood	1.39
rs9260151	6	29911029	HLA-V	ENSG00000181126.9	6	29758731	29765588	Adipose_Subcutaneous	2.92634e-16	5.40519e-13	0.758845	GM12878_Rao2014, HMEC_Rao2014, HUVEC_Rao2014, IMR90_Rao2014, NHEK_Rao2014	0.04, 0.17, 0.33, 0.14, 0.33	1.0197	TRUE	145441	0.08	Testis	7.09	Heart_Left_Ventricle	0.03
rs9260151	6	29911029	HCG4P5	ENSG00000227766.1	6	29909874	29910844	Adipose_Subcutaneous	3.13368e-11	3.17541e-08	0.561301	GM12878_Rao2014, HMEC_Rao2014, HUVEC_Rao2014, HeLa_Rao2014, IMR90_Rao2014, K562_Rao2014, KBM7_Rao2014, NHEK_Rao2014, Pancreas_Schmitt2016, Spleen_Schmitt2016	0.04, 0.17, 0.33, 0.12, 0.14, 0.17, 0.20, 0.33, 0.25, 0.50	2.2613	TRUE	185	0.69	Spleen	2.09	Heart_Atrial_Appendage	0.25
rs9260151	6	29911029	ZFP57	ENSG00000204644.5	6	29640169	29648887	Adipose_Subcutaneous	1.67762e-05	0.00554873	-0.40822	GM12878_Rao2014, Pancreas_Schmitt2016	0.13, 0.25	0.3804	TRUE	262142	0.11	Brain_Spinal_cord_cervical_c-1	17.98	Liver	0.02
rs9268645	6	32408526	HLA-DQB1	ENSG00000179344.12	6	32627244	32636160	Adipose_Subcutaneous	3.93006e-09	2.8686e-06	-0.345995	GM12878_Rao2014, HMEC_Rao2014, KBM7_Rao2014, Spleen_Schmitt2016	0.39, 0.17, 0.40, 1.50	2.458	TRUE	218718	77.55	Cells_EBV-transformed_lymphocytes	598.95	Cells_Transformed_fibroblasts	0.17
rs9268645	6	32408526	HLA-DRB9	ENSG00000196301.3	6	32427598	32441277	Adipose_Subcutaneous	7.96892e-09	5.54229e-06	0.389745	GM12878_Rao2014, HMEC_Rao2014, HUVEC_Rao2014, HeLa_Rao2014, IMR90_Rao2014, K562_Rao2014, KBM7_Rao2014, NHEK_Rao2014, Pancreas_Schmitt2016, Spleen_Schmitt2016	0.61, 0.50, 0.67, 0.38, 0.29, 1.00, 0.60, 0.67, 0.75, 1.00	6.4527	TRUE	19072	0.77	Cells_EBV-transformed_lymphocytes	3.7	Brain_Spinal_cord_cervical_c-1	0.27
rs9268645	6	32408526	HLA-DRB1	ENSG00000196126.6	6	32546546	32557625	Adipose_Subcutaneous	3.30533e-05	0.0100711	-0.172483	GM12878_Rao2014, IMR90_Rao2014, Pancreas_Schmitt2016	0.57, 0.14, 0.25	0.9581	TRUE	138020	581.45	Cells_EBV-transformed_lymphocytes	1999.5	Cells_Transformed_fibroblasts	1.11
rs9268645	6	32408526	HLA-DRB6	ENSG00000229391.3	6	32520490	32527799	Adipose_Subcutaneous	3.78858e-09	2.77539e-06	0.41187	GM12878_Rao2014, HUVEC_Rao2014, Pancreas_Schmitt2016, Spleen_Schmitt2016	0.22, 0.33, 0.25, 1.00	1.8007	TRUE	111964	52.63	Cells_EBV-transformed_lymphocytes	145.35	Cells_Transformed_fibroblasts	0.1
rs9268645	6	32408526	HLA-DQB2	ENSG00000232629.4	6	32723875	32731311	Adipose_Subcutaneous	2.95557e-07	0.000151567	0.357266	GM12878_Rao2014, IMR90_Rao2014, NHEK_Rao2014, Pancreas_Schmitt2016, Spleen_Schmitt2016	0.09, 0.14, 0.33, 0.25, 1.50	2.3131	TRUE	315349	6.79	Cells_EBV-transformed_lymphocytes	59.48	Brain_Cerebellum	0.11
rs9268645	6	32408526	ATF6B	ENSG00000213676.6	6	32083112	32096030	Adipose_Subcutaneous	9.59231e-05	0.0251647	0.136038	GM12878_Rao2014, K562_Rao2014, KBM7_Rao2014, Pancreas_Schmitt2016	0.22, 0.33, 0.40, 0.25	1.2007	TRUE	312496	70.63	Ovary	140.4	Muscle_Skeletal	17.61
rs9268645	6	32408526	HLA-DQA1	ENSG00000196735.7	6	32595956	32611429	Adipose_Subcutaneous	4.52232e-06	0.00173383	-0.215126	GM12878_Rao2014, IMR90_Rao2014, K562_Rao2014, Pancreas_Schmitt2016, Spleen_Schmitt2016	0.30, 0.14, 0.33, 0.25, 1.50	2.5305	TRUE	187430	32.8	Cells_EBV-transformed_lymphocytes	485.15	Cells_Transformed_fibroblasts	0.06
rs9268645	6	32408526	HLA-DQA2	ENSG00000237541.3	6	32709119	32714992	Adipose_Subcutaneous	9.25372e-17	1.79324e-13	0.589214	GM12878_Rao2014, HUVEC_Rao2014, IMR90_Rao2014, K562_Rao2014, Spleen_Schmitt2016	0.17, 0.33, 0.14, 0.33, 0.50	1.4834	TRUE	300593	12.41	Cells_EBV-transformed_lymphocytes	159.1	Brain_Cerebellum	0.14
rs9271346	6	32583467	HLA-DQB1	ENSG00000179344.12	6	32627244	32636160	Adipose_Subcutaneous	1.26226e-15	2.19936e-12	-0.602021	GM12878_Rao2014, HeLa_Rao2014, K562_Rao2014, KBM7_Rao2014, NHEK_Rao2014, Spleen_Schmitt2016	0.35, 0.38, 0.17, 0.40, 0.33, 0.50	2.1228	TRUE	43777	77.55	Cells_EBV-transformed_lymphocytes	598.95	Cells_Transformed_fibroblasts	0.17
rs9271346	6	32583467	HLA-DRB9	ENSG00000196301.3	6	32427598	32441277	Adipose_Subcutaneous	2.75999e-13	3.6756e-10	0.636547	GM12878_Rao2014, HMEC_Rao2014, HeLa_Rao2014, IMR90_Rao2014, K562_Rao2014, KBM7_Rao2014, NHEK_Rao2014	0.39, 0.17, 0.38, 0.14, 0.33, 0.80, 1.00	3.2092	TRUE	142190	0.77	Cells_EBV-transformed_lymphocytes	3.7	Brain_Spinal_cord_cervical_c-1	0.27
rs9271346	6	32583467	HLA-DRB1	ENSG00000196126.6	6	32546546	32557625	Adipose_Subcutaneous	2.2211e-09	1.70419e-06	-0.320833	GM12878_Rao2014, HUVEC_Rao2014, HeLa_Rao2014, K562_Rao2014, KBM7_Rao2014, Spleen_Schmitt2016	0.52, 0.67, 0.25, 0.33, 0.40, 0.50	2.6717	TRUE	25842	581.45	Cells_EBV-transformed_lymphocytes	1999.5	Cells_Transformed_fibroblasts	1.11
rs9271346	6	32583467	HLA-DRB6	ENSG00000229391.3	6	32520490	32527799	Adipose_Subcutaneous	5.84084e-37	4.6671e-33	1.05777	GM12878_Rao2014, HUVEC_Rao2014, HeLa_Rao2014	0.22, 0.33, 0.38	0.9257	TRUE	55668	52.63	Cells_EBV-transformed_lymphocytes	145.35	Cells_Transformed_fibroblasts	0.1
rs9271346	6	32583467	HLA-DRB5	ENSG00000198502.5	6	32485120	32498064	Adipose_Subcutaneous	8.70857e-37	6.86778e-33	-0.971286	GM12878_Rao2014, HeLa_Rao2014, IMR90_Rao2014, KBM7_Rao2014	0.09, 0.12, 0.29, 0.20	0.6977	TRUE	85403	124.65	Cells_EBV-transformed_lymphocytes	433.05	Cells_Transformed_fibroblasts	0.28
rs9271346	6	32583467	HLA-DQB2	ENSG00000232629.4	6	32723875	32731311	Adipose_Subcutaneous	1.78118e-13	2.43831e-10	0.657928	GM12878_Rao2014, HeLa_Rao2014, IMR90_Rao2014, K562_Rao2014, NHEK_Rao2014	0.04, 0.25, 0.14, 0.17, 0.33	0.9363	TRUE	140408	6.79	Cells_EBV-transformed_lymphocytes	59.48	Brain_Cerebellum	0.11
rs9271346	6	32583467	XXbac-BPG154L12.4	ENSG00000225914.1	6	32223488	32233615	Adipose_Subcutaneous	0.000186286	0.043554	0.336968	GM12878_Rao2014, HUVEC_Rao2014, HeLa_Rao2014, KBM7_Rao2014	0.13, 0.33, 0.12, 0.20	0.7888	TRUE	349852	0.06	Testis	0.62	Colon_Transverse	0.05
rs9271346	6	32583467	HLA-DQB1-AS1	ENSG00000223534.1	6	32628132	32628506	Adipose_Subcutaneous	1.17626e-27	5.42886e-24	-0.747149	GM12878_Rao2014, HeLa_Rao2014, NHEK_Rao2014, Spleen_Schmitt2016	0.04, 0.12, 0.33, 0.50	1.0018	TRUE	44665	11.47	Spleen	28.16	Brain_Putamen_basal_ganglia	0.2
rs9271346	6	32583467	HLA-DQA2	ENSG00000237541.3	6	32709119	32714992	Adipose_Subcutaneous	6.8852e-15	1.11605e-11	0.7275	GM12878_Rao2014, HMEC_Rao2014, HUVEC_Rao2014, IMR90_Rao2014, K562_Rao2014	0.04, 0.17, 0.33, 0.43, 0.33	1.3054	TRUE	125652	12.41	Cells_EBV-transformed_lymphocytes	159.1	Brain_Cerebellum	0.14
rs9273369	6	32626483	HLA-DRB5	ENSG00000198502.5	6	32485120	32498064	Adipose_Subcutaneous	1.20131e-06	0.000529907	-0.506555	GM12878_Rao2014, IMR90_Rao2014, KBM7_Rao2014, NHEK_Rao2014, Spleen_Schmitt2016	0.04, 0.14, 0.20, 0.33, 0.50	1.2197	TRUE	128419	124.65	Cells_EBV-transformed_lymphocytes	433.05	Cells_Transformed_fibroblasts	0.28
rs9273369	6	32626483	HLA-DQB1	ENSG00000179344.12	6	32627244	32636160	Adipose_Subcutaneous	8.8176e-06	0.00314403	-0.425061	GM12878_Rao2014, HMEC_Rao2014, HUVEC_Rao2014, HeLa_Rao2014, IMR90_Rao2014, K562_Rao2014, KBM7_Rao2014, NHEK_Rao2014, Pancreas_Schmitt2016, Spleen_Schmitt2016	1.22, 1.00, 1.33, 1.50, 0.29, 0.83, 1.80, 0.33, 0.75, 2.00	11.0531	TRUE	761	77.55	Cells_EBV-transformed_lymphocytes	598.95	Cells_Transformed_fibroblasts	0.17
rs9273369	6	32626483	HLA-DQB2	ENSG00000232629.4	6	32723875	32731311	Adipose_Subcutaneous	8.03692e-10	6.62319e-07	0.682734	GM12878_Rao2014, HUVEC_Rao2014, IMR90_Rao2014, K562_Rao2014, KBM7_Rao2014, Spleen_Schmitt2016	0.30, 0.33, 0.29, 0.83, 0.40, 0.50	2.6567	TRUE	97392	6.79	Cells_EBV-transformed_lymphocytes	59.48	Brain_Cerebellum	0.11
rs9273369	6	32626483	XXbac-BPG254F23.6	ENSG00000241287.1	6	32630131	32630227	Adipose_Subcutaneous	1.00706e-05	0.00353452	-0.464157	Pancreas_Schmitt2016, Spleen_Schmitt2016	0.25, 0.50	0.75	TRUE	3648	0.82	Cells_EBV-transformed_lymphocytes	3.86	Breast_Mammary_Tissue	0.61
rs9273369	6	32626483	PSMB9	ENSG00000240065.3	6	32821938	32827362	Adipose_Subcutaneous	6.08402e-05	0.0171012	0.175008	GM12878_Rao2014, HUVEC_Rao2014, IMR90_Rao2014, KBM7_Rao2014, Spleen_Schmitt2016	0.04, 0.33, 0.14, 0.20, 0.50	1.2197	TRUE	195455	58.02	Cells_EBV-transformed_lymphocytes	503.7	Brain_Cerebellar_Hemisphere	5.48
rs9273369	6	32626483	NOTCH4	ENSG00000204301.5	6	32162620	32191844	Adipose_Subcutaneous	3.86822e-08	2.38326e-05	-0.285073	GM12878_Rao2014, HUVEC_Rao2014, HeLa_Rao2014, IMR90_Rao2014, K562_Rao2014, KBM7_Rao2014	0.43, 0.67, 0.12, 0.29, 0.83, 0.40	2.7455	TRUE	434639	62.1	Lung	70.71	Cells_Transformed_fibroblasts	0.41
rs9275490	6	32673384	HLA-DRB1	ENSG00000196126.6	6	32546546	32557625	Adipose_Subcutaneous	2.15201e-06	0.000890169	-0.319569	GM12878_Rao2014, K562_Rao2014, KBM7_Rao2014, Spleen_Schmitt2016	0.35, 0.17, 0.40, 0.50	1.4145	TRUE	115759	581.45	Cells_EBV-transformed_lymphocytes	1999.5	Cells_Transformed_fibroblasts	1.11
rs9275490	6	32673384	HLA-DRB6	ENSG00000229391.3	6	32520490	32527799	Adipose_Subcutaneous	2.40449e-12	2.83573e-09	0.789516	GM12878_Rao2014, KBM7_Rao2014	0.13, 0.20	0.3304	TRUE	145585	52.63	Cells_EBV-transformed_lymphocytes	145.35	Cells_Transformed_fibroblasts	0.1
rs9275490	6	32673384	TAP2	ENSG00000204267.9	6	32789610	32806557	Adipose_Subcutaneous	2.74951e-09	2.08145e-06	-0.390641	GM12878_Rao2014, HMEC_Rao2014, HeLa_Rao2014, K562_Rao2014, KBM7_Rao2014, Pancreas_Schmitt2016, Spleen_Schmitt2016	0.48, 0.17, 0.38, 0.17, 0.40, 0.25, 1.50	3.3366	TRUE	116226	26.96	Cells_EBV-transformed_lymphocytes	78.48	Pancreas	5.01
rs9275490	6	32673384	HLA-DQB1	ENSG00000179344.12	6	32627244	32636160	Adipose_Subcutaneous	5.04887e-08	3.02838e-05	-0.523989	GM12878_Rao2014, HUVEC_Rao2014, HeLa_Rao2014, K562_Rao2014, KBM7_Rao2014, NHEK_Rao2014, Pancreas_Schmitt2016	0.22, 0.33, 0.12, 0.33, 0.40, 0.33, 0.25	1.9924	TRUE	37224	77.55	Cells_EBV-transformed_lymphocytes	598.95	Cells_Transformed_fibroblasts	0.17
rs9275490	6	32673384	HLA-DOB	ENSG00000241106.2	6	32780540	32784825	Adipose_Subcutaneous	1.52642e-10	1.39832e-07	0.583493	GM12878_Rao2014, HeLa_Rao2014, IMR90_Rao2014, K562_Rao2014, KBM7_Rao2014, NHEK_Rao2014, Spleen_Schmitt2016	0.22, 0.12, 0.14, 0.17, 0.20, 0.67, 1.50	3.0186	TRUE	107156	2.79	Spleen	89.56	Pancreas	0.34
rs9275490	6	32673384	HLA-DQA2	ENSG00000237541.3	6	32709119	32714992	Adipose_Subcutaneous	3.28211e-20	8.66551e-17	1.05115	GM12878_Rao2014, HeLa_Rao2014, IMR90_Rao2014, K562_Rao2014, KBM7_Rao2014, NHEK_Rao2014, Pancreas_Schmitt2016	0.22, 0.25, 0.14, 0.33, 0.60, 0.33, 0.25	2.1269	TRUE	35735	12.41	Cells_EBV-transformed_lymphocytes	159.1	Brain_Cerebellum	0.14
rs9275490	6	32673384	HLA-DQA1	ENSG00000196735.7	6	32595956	32611429	Adipose_Subcutaneous	1.50283e-09	1.18982e-06	-0.45657	GM12878_Rao2014, HMEC_Rao2014, IMR90_Rao2014, K562_Rao2014, KBM7_Rao2014, Spleen_Schmitt2016	0.35, 0.17, 0.43, 0.33, 0.40, 1.00	2.6764	TRUE	61955	32.8	Cells_EBV-transformed_lymphocytes	485.15	Cells_Transformed_fibroblasts	0.06
rs9388489	6	126698718	CENPW	ENSG00000203760.4	6	126661320	126670021	Adipose_Subcutaneous	4.50968e-07	0.000221016	-0.245541	GM12878_Rao2014, HMEC_Rao2014, HUVEC_Rao2014, HeLa_Rao2014, IMR90_Rao2014, K562_Rao2014, NHEK_Rao2014	0.17, 0.17, 0.33, 0.12, 0.57, 0.17, 0.67	2.2037	TRUE	28697	5.54	Testis	58.04	Heart_Left_Ventricle	0.42
rs9585056	13	100081765	DNAJC3	ENSG00000102580.10	13	96329393	96447243	Adipose_Subcutaneous	0.000118076	0.0298828	-0.121042	GM12878_Rao2014, K562_Rao2014, Pancreas_Schmitt2016	0.13, 0.17, 0.25	0.5471	FALSE	3634522	28.38	Artery_Aorta	43.09	Brain_Cortex	6.82
rs9850225	3	80865763	FRMD4B	ENSG00000114541.10	3	69219141	69591734	Adipose_Subcutaneous	0.000159939	0.038409	0.134709	GM12878_Rao2014, HUVEC_Rao2014, HeLa_Rao2014, IMR90_Rao2014	0.04, 0.33, 0.12, 0.14	0.6447	FALSE	11274029	8.98	Thyroid	29.96	Cells_Transformed_fibroblasts	0.38
rs9924471	16	28591529	CCDC101	ENSG00000176476.4	16	28565247	28603111	Adipose_Subcutaneous	8.34102e-07	0.000383601	-0.202962	GM12878_Rao2014, HMEC_Rao2014, HUVEC_Rao2014, HeLa_Rao2014, IMR90_Rao2014, K562_Rao2014, KBM7_Rao2014, NHEK_Rao2014, Pancreas_Schmitt2016, Spleen_Schmitt2016	3.35, 3.33, 5.33, 4.12, 6.86, 7.67, 5.20, 8.33, 1.25, 3.50	48.9466	TRUE	0	30.75	Testis	108.9	Brain_Amygdala	7.95
rs10137082	14	23840032	EFS	ENSG00000100842.8	14	23825611	23834961	Adipose_Visceral_Omentum	5.29124e-05	0.0151475	0.161454	GM12878_Rao2014, HMEC_Rao2014, HeLa_Rao2014, IMR90_Rao2014, K562_Rao2014, KBM7_Rao2014, Pancreas_Schmitt2016, Spleen_Schmitt2016	0.13, 0.33, 0.25, 0.43, 0.50, 0.20, 0.25, 1.00	3.0923	TRUE	5071	25.24	Nerve_Tibial	106.25	Cells_EBV-transformed_lymphocytes	0.1
rs10492166	12	9885998	CLECL1	ENSG00000184293.3	12	9868456	9885895	Adipose_Visceral_Omentum	4.06924e-28	1.95263e-24	-0.681304	GM12878_Rao2014, HMEC_Rao2014, HUVEC_Rao2014, HeLa_Rao2014, IMR90_Rao2014, K562_Rao2014, KBM7_Rao2014, NHEK_Rao2014, Pancreas_Schmitt2016, Spleen_Schmitt2016	1.17, 1.67, 3.33, 1.62, 2.29, 2.00, 2.20, 4.33, 0.50, 1.50	20.618	TRUE	103	0.44	Cells_EBV-transformed_lymphocytes	56.15	Brain_Anterior_cingulate_cortex_BA24	0.04
rs10492166	12	9885998	RP11-705C15.2	ENSG00000256594.3	12	9787188	9811008	Adipose_Visceral_Omentum	0.000108772	0.0279541	0.163421	GM12878_Rao2014, HMEC_Rao2014, HUVEC_Rao2014, HeLa_Rao2014, IMR90_Rao2014, K562_Rao2014, KBM7_Rao2014, NHEK_Rao2014, Spleen_Schmitt2016	1.35, 0.33, 1.33, 1.00, 0.86, 1.00, 1.40, 1.00, 1.00	9.2716	TRUE	74990	4.42	Cells_EBV-transformed_lymphocytes	14.85	Brain_Cerebellar_Hemisphere	0.37
rs1052553	17	44073888	CRHR1-IT1	ENSG00000204650.9	17	43697694	43725582	Adipose_Visceral_Omentum	3.84136e-108	3.3179e-103	0.973606	KBM7_Rao2014	0.4	0.4	TRUE	348306	2.54	Brain_Cerebellar_Hemisphere	25.55	Liver	0.7
rs1052553	17	44073888	KANSL1	ENSG00000120071.8	17	44107282	44302733	Adipose_Visceral_Omentum	0.000106162	0.0274224	0.212379	GM12878_Rao2014, HUVEC_Rao2014, HeLa_Rao2014, IMR90_Rao2014, K562_Rao2014, KBM7_Rao2014, Pancreas_Schmitt2016, Spleen_Schmitt2016	1.39, 0.33, 0.50, 0.57, 2.17, 0.80, 2.25, 3.50	11.5127	TRUE	33394	22.22	Brain_Cerebellar_Hemisphere	57.27	Heart_Left_Ventricle	6.8
rs1052553	17	44073888	KANSL1-AS1	ENSG00000214401.4	17	44270942	44274089	Adipose_Visceral_Omentum	3.45722e-71	1.028e-66	1.2295	GM12878_Rao2014	0.09	0.087	TRUE	197054	5.06	Thyroid	7.89	Cells_EBV-transformed_lymphocytes	2.3
rs1052553	17	44073888	CRHR1	ENSG00000120088.10	17	43699267	43913194	Adipose_Visceral_Omentum	3.77248e-14	5.59955e-11	0.476877	GM12878_Rao2014, HUVEC_Rao2014, HeLa_Rao2014, IMR90_Rao2014, K562_Rao2014, KBM7_Rao2014, Pancreas_Schmitt2016, Spleen_Schmitt2016	0.39, 0.67, 0.12, 0.14, 0.50, 1.60, 0.25, 0.50	4.1758	TRUE	160694	0.22	Brain_Cerebellar_Hemisphere	61.55	Artery_Coronary	0.04
rs10947332	6	32677439	HLA-DQB1	ENSG00000179344.12	6	32627244	32636160	Adipose_Visceral_Omentum	5.51093e-07	0.000264163	0.518655	GM12878_Rao2014, HeLa_Rao2014, K562_Rao2014, KBM7_Rao2014, Pancreas_Schmitt2016, Spleen_Schmitt2016	0.13, 0.38, 0.17, 0.40, 0.25, 1.00	2.3221	TRUE	41279	42.61	Cells_EBV-transformed_lymphocytes	598.95	Cells_Transformed_fibroblasts	0.17
rs10947332	6	32677439	HLA-DQB2	ENSG00000232629.4	6	32723875	32731311	Adipose_Visceral_Omentum	7.79112e-10	6.44405e-07	-0.693184	GM12878_Rao2014, HMEC_Rao2014, HUVEC_Rao2014, K562_Rao2014, KBM7_Rao2014, Pancreas_Schmitt2016, Spleen_Schmitt2016	0.26, 0.17, 0.33, 0.33, 0.40, 0.25, 2.00	3.7442	TRUE	46436	3.78	Cells_EBV-transformed_lymphocytes	59.48	Brain_Cerebellum	0.11
rs10947332	6	32677439	HLA-DQA1	ENSG00000196735.7	6	32595956	32611429	Adipose_Visceral_Omentum	1.50662e-07	8.26356e-05	0.461341	GM12878_Rao2014, HMEC_Rao2014, HeLa_Rao2014, K562_Rao2014, KBM7_Rao2014, NHEK_Rao2014, Spleen_Schmitt2016	0.17, 0.17, 0.12, 0.17, 0.20, 0.33, 1.50	2.6656	TRUE	66010	14.18	Cells_EBV-transformed_lymphocytes	485.15	Cells_Transformed_fibroblasts	0.06
rs10947332	6	32677439	HLA-DQA2	ENSG00000237541.3	6	32709119	32714992	Adipose_Visceral_Omentum	1.11091e-05	0.00385943	-0.557385	GM12878_Rao2014, HeLa_Rao2014, K562_Rao2014, Spleen_Schmitt2016	0.17, 0.12, 0.17, 0.50	0.9656	TRUE	31680	4.51	Cells_EBV-transformed_lymphocytes	159.1	Brain_Cerebellum	0.14
rs11052552	12	9855957	CLECL1	ENSG00000184293.3	12	9868456	9885895	Adipose_Visceral_Omentum	4.6569e-14	6.85064e-11	0.492079	GM12878_Rao2014, HUVEC_Rao2014, HeLa_Rao2014, IMR90_Rao2014, K562_Rao2014, KBM7_Rao2014, NHEK_Rao2014, Spleen_Schmitt2016	0.52, 0.67, 0.50, 0.14, 0.33, 0.40, 1.33, 0.50	4.3979	TRUE	12499	0.44	Cells_EBV-transformed_lymphocytes	56.15	Brain_Anterior_cingulate_cortex_BA24	0.04
rs11052552	12	9855957	RP11-705C15.2	ENSG00000256594.3	12	9787188	9811008	Adipose_Visceral_Omentum	1.14903e-05	0.00397814	-0.183335	GM12878_Rao2014, HMEC_Rao2014, HUVEC_Rao2014, HeLa_Rao2014, IMR90_Rao2014, K562_Rao2014, KBM7_Rao2014, NHEK_Rao2014, Pancreas_Schmitt2016, Spleen_Schmitt2016	0.70, 0.33, 0.33, 0.50, 0.86, 0.67, 0.20, 1.00, 0.25, 1.00	5.8361	TRUE	44949	4.42	Cells_EBV-transformed_lymphocytes	14.85	Brain_Cerebellar_Hemisphere	0.37
rs11145763	9	139263595	CARD9	ENSG00000187796.9	9	139258408	139268133	Adipose_Visceral_Omentum	0.000212281	0.0484452	0.164101	GM12878_Rao2014, HMEC_Rao2014, HUVEC_Rao2014, HeLa_Rao2014, IMR90_Rao2014, K562_Rao2014, KBM7_Rao2014, NHEK_Rao2014, Pancreas_Schmitt2016, Spleen_Schmitt2016	0.57, 0.83, 2.67, 0.88, 1.71, 1.50, 1.20, 1.67, 0.75, 2.50	14.2712	TRUE	0	2.4	Spleen	21.44	Muscle_Skeletal	0.28
rs11171739	12	56470624	RPS26	ENSG00000197728.5	12	56435637	56438116	Adipose_Visceral_Omentum	3.94185e-99	2.46547e-94	-1.10481	GM12878_Rao2014, HUVEC_Rao2014, K562_Rao2014, KBM7_Rao2014, NHEK_Rao2014, Spleen_Schmitt2016	0.13, 0.33, 0.17, 0.60, 0.33, 1.00	2.5638	TRUE	32508	443.6	Ovary	981	Brain_Hippocampus	132.3
rs116522341	6	32367696	HLA-DOB	ENSG00000241106.2	6	32780540	32784825	Adipose_Visceral_Omentum	4.85893e-08	2.92898e-05	0.890109	GM12878_Rao2014, IMR90_Rao2014, KBM7_Rao2014, Pancreas_Schmitt2016, Spleen_Schmitt2016	0.26, 0.14, 0.40, 0.50, 0.50	1.8037	TRUE	412844	2.2	Spleen	89.56	Pancreas	0.34
rs116522341	6	32367696	HLA-DQA2	ENSG00000237541.3	6	32709119	32714992	Adipose_Visceral_Omentum	9.64246e-06	0.00339938	0.932256	GM12878_Rao2014, HUVEC_Rao2014, IMR90_Rao2014, K562_Rao2014, KBM7_Rao2014, NHEK_Rao2014, Spleen_Schmitt2016	0.17, 0.33, 0.14, 0.17, 0.20, 1.00, 1.00	3.0168	TRUE	341423	4.51	Cells_EBV-transformed_lymphocytes	159.1	Brain_Cerebellum	0.14
rs11705721	3	58400413	PDHB	ENSG00000168291.8	3	58413357	58419584	Adipose_Visceral_Omentum	8.88093e-06	0.00316288	0.131317	GM12878_Rao2014, HMEC_Rao2014, HUVEC_Rao2014, IMR90_Rao2014, K562_Rao2014, KBM7_Rao2014, NHEK_Rao2014, Pancreas_Schmitt2016, Spleen_Schmitt2016	0.43, 0.67, 0.33, 1.00, 0.50, 0.60, 0.67, 0.25, 0.50	4.9514	TRUE	12944	72.84	Muscle_Skeletal	120.55	Whole_Blood	23.29
rs11705721	3	58400413	PXK	ENSG00000168297.11	3	58318607	58411748	Adipose_Visceral_Omentum	6.33292e-11	6.14929e-08	-0.325194	GM12878_Rao2014, HMEC_Rao2014, HUVEC_Rao2014, HeLa_Rao2014, IMR90_Rao2014, K562_Rao2014, KBM7_Rao2014, NHEK_Rao2014, Pancreas_Schmitt2016, Spleen_Schmitt2016	6.13, 4.50, 12.00, 4.50, 10.57, 8.83, 10.00, 14.67, 3.00, 8.00	82.2019	TRUE	0	15.85	Brain_Spinal_cord_cervical_c-1	80.07	Heart_Left_Ventricle	3.45
rs11741255	5	131811181	AC034220.3	ENSG00000233006.2	5	131646978	131705340	Adipose_Visceral_Omentum	1.26044e-08	8.47379e-06	0.240617	GM12878_Rao2014, HMEC_Rao2014, HUVEC_Rao2014, HeLa_Rao2014, IMR90_Rao2014, K562_Rao2014, NHEK_Rao2014, Pancreas_Schmitt2016, Spleen_Schmitt2016	0.57, 0.67, 0.33, 0.12, 0.71, 0.50, 0.33, 1.25, 2.00	6.4878	TRUE	105841	2.39	Pituitary	15.68	Cells_Transformed_fibroblasts	0.25
rs12153924	6	29914088	HCG4	ENSG00000176998.3	6	29758816	29760213	Adipose_Visceral_Omentum	4.29731e-19	1.02561e-15	0.661357	GM12878_Rao2014, K562_Rao2014	0.13, 0.17	0.2971	TRUE	153875	0.65	Pituitary	15.15	Cells_EBV-transformed_lymphocytes	0.3
rs12153924	6	29914088	HCG4B	ENSG00000227262.3	6	29893760	29894750	Adipose_Visceral_Omentum	1.87478e-05	0.00613705	0.350969	GM12878_Rao2014, HUVEC_Rao2014, IMR90_Rao2014, Spleen_Schmitt2016	0.04, 0.33, 0.29, 0.50	1.1625	TRUE	19338	0.71	Ovary	2.59	Brain_Hippocampus	0.14
rs12153924	6	29914088	HLA-K	ENSG00000230795.2	6	29894955	29897009	Adipose_Visceral_Omentum	3.9734e-14	5.88334e-11	0.604635	GM12878_Rao2014, IMR90_Rao2014, K562_Rao2014, Spleen_Schmitt2016	0.26, 0.29, 0.33, 0.50	1.3799	TRUE	17079	9.1	Ovary	28.52	Muscle_Skeletal	1.61
rs12153924	6	29914088	HLA-J	ENSG00000204622.6	6	29975174	29977733	Adipose_Visceral_Omentum	1.42335e-12	1.74795e-09	0.490678	GM12878_Rao2014, IMR90_Rao2014, KBM7_Rao2014	0.22, 0.14, 0.20	0.5602	TRUE	61086	4.43	Whole_Blood	17.38	Brain_Anterior_cingulate_cortex_BA24	0.71
rs12153924	6	29914088	HLA-A	ENSG00000206503.7	6	29909037	29913661	Adipose_Visceral_Omentum	6.73207e-10	5.62712e-07	0.294178	GM12878_Rao2014, HMEC_Rao2014, HUVEC_Rao2014, HeLa_Rao2014, IMR90_Rao2014, K562_Rao2014, KBM7_Rao2014, NHEK_Rao2014, Pancreas_Schmitt2016, Spleen_Schmitt2016	0.61, 0.50, 0.67, 0.50, 0.57, 0.83, 0.60, 0.67, 0.50, 1.00	6.4468	TRUE	427	897	Whole_Blood	3151	Pancreas	119.2
rs12153924	6	29914088	IFITM4P	ENSG00000235821.1	6	29718506	29718925	Adipose_Visceral_Omentum	1.24162e-14	1.94818e-11	0.502045	GM12878_Rao2014, Spleen_Schmitt2016	0.04, 0.50	0.5435	TRUE	195163	0.71	Uterus	2.39	Brain_Anterior_cingulate_cortex_BA24	0.15
rs12189871	6	31251923	MICB	ENSG00000204516.5	6	31462658	31478901	Adipose_Visceral_Omentum	2.52313e-06	0.00102383	-0.47429	GM12878_Rao2014, IMR90_Rao2014, KBM7_Rao2014	0.26, 0.14, 0.20	0.6037	TRUE	210735	3.93	Cells_EBV-transformed_lymphocytes	33.44	Muscle_Skeletal	0.43
rs12189871	6	31251923	PSORS1C1	ENSG00000204540.6	6	31082527	31107869	Adipose_Visceral_Omentum	1.05336e-06	0.000472809	0.564819	GM12878_Rao2014, HMEC_Rao2014, HUVEC_Rao2014, HeLa_Rao2014, K562_Rao2014, KBM7_Rao2014, NHEK_Rao2014, Pancreas_Schmitt2016, Spleen_Schmitt2016	0.96, 0.50, 0.33, 0.88, 1.33, 1.00, 0.33, 0.25, 1.00	6.5815	TRUE	144054	0.95	Testis	46.73	Liver	0.05
rs12189871	6	31251923	HLA-S	ENSG00000225851.1	6	31349851	31350065	Adipose_Visceral_Omentum	4.38205e-11	4.33864e-08	1.01267	GM12878_Rao2014, K562_Rao2014, KBM7_Rao2014, Pancreas_Schmitt2016, Spleen_Schmitt2016	0.04, 0.17, 0.20, 0.25, 0.50	1.1601	TRUE	97928	2.49	Spleen	24.54	Pituitary	0.93
rs12189871	6	31251923	HLA-B	ENSG00000234745.5	6	31321649	31324219	Adipose_Visceral_Omentum	0.000115749	0.0293718	0.317826	GM12878_Rao2014, HUVEC_Rao2014, HeLa_Rao2014, IMR90_Rao2014, K562_Rao2014, Pancreas_Schmitt2016, Spleen_Schmitt2016	0.17, 0.67, 0.12, 0.29, 0.33, 0.25, 0.50	2.3346	TRUE	69726	1932	Whole_Blood	8644	Brain_Anterior_cingulate_cortex_BA24	157.7
rs12189871	6	31251923	PSORS1C2	ENSG00000204538.3	6	31105313	31107127	Adipose_Visceral_Omentum	1.5949e-07	8.67162e-05	0.722715	GM12878_Rao2014, HMEC_Rao2014, HUVEC_Rao2014, KBM7_Rao2014, Pancreas_Schmitt2016, Spleen_Schmitt2016	0.22, 0.17, 0.33, 0.20, 0.25, 0.50	1.6674	TRUE	144796	0.39	Skin_Sun_Exposed_Lower_leg	163.9	Brain_Putamen_basal_ganglia	0.06
rs12189871	6	31251923	CCHCR1	ENSG00000204536.9	6	31110216	31126015	Adipose_Visceral_Omentum	2.43142e-05	0.00769264	0.320929	GM12878_Rao2014, HMEC_Rao2014, HUVEC_Rao2014, HeLa_Rao2014, IMR90_Rao2014, K562_Rao2014, KBM7_Rao2014, Pancreas_Schmitt2016, Spleen_Schmitt2016	0.65, 0.50, 1.33, 0.25, 0.29, 1.00, 0.60, 0.50, 1.00	6.1212	TRUE	125908	9.31	Testis	191.1	Whole_Blood	4.18
rs12189871	6	31251923	HLA-L	ENSG00000243753.1	6	30227361	30234728	Adipose_Visceral_Omentum	6.9894e-18	1.49324e-14	0.988654	GM12878_Rao2014, HeLa_Rao2014	0.04, 0.12	0.1685	FALSE	1017195	3	Cells_EBV-transformed_lymphocytes	10.57	Muscle_Skeletal	0.47
rs12232497	17	38040118	GSDMA	ENSG00000167914.6	17	38119226	38134019	Adipose_Visceral_Omentum	3.56963e-11	3.59108e-08	0.423706	GM12878_Rao2014, HMEC_Rao2014, HUVEC_Rao2014, HeLa_Rao2014, IMR90_Rao2014, K562_Rao2014, KBM7_Rao2014, NHEK_Rao2014, Pancreas_Schmitt2016, Spleen_Schmitt2016	0.57, 0.50, 0.33, 0.38, 0.71, 0.83, 0.60, 0.33, 0.25, 0.50	5.0045	TRUE	79108	0.95	Skin_Sun_Exposed_Lower_leg	93.09	Pancreas	0.04
rs12416116	10	90035653	RBM20	ENSG00000203867.7	10	112404155	112599227	Adipose_Visceral_Omentum	6.93604e-05	0.0191285	-0.271505	IMR90_Rao2014, KBM7_Rao2014, Spleen_Schmitt2016	0.14, 0.20, 0.50	0.8429	FALSE	22368502	1.08	Heart_Left_Ventricle	30.3	Cells_Transformed_fibroblasts	0.05
rs12453507	17	38053206	PGAP3	ENSG00000161395.8	17	37827375	37853050	Adipose_Visceral_Omentum	0.000107483	0.0277005	-0.147789	GM12878_Rao2014, Pancreas_Schmitt2016, Spleen_Schmitt2016	0.13, 0.25, 1.00	1.3804	TRUE	200156	13.87	Thyroid	66.46	Muscle_Skeletal	5.77
rs12453507	17	38053206	GSDMA	ENSG00000167914.6	17	38119226	38134019	Adipose_Visceral_Omentum	7.81084e-11	7.4921e-08	0.408304	GM12878_Rao2014, HMEC_Rao2014, HUVEC_Rao2014, HeLa_Rao2014, IMR90_Rao2014, K562_Rao2014, Pancreas_Schmitt2016, Spleen_Schmitt2016	0.52, 0.33, 0.33, 0.25, 0.14, 0.50, 0.25, 0.50	2.8313	TRUE	66020	0.95	Skin_Sun_Exposed_Lower_leg	93.09	Pancreas	0.04
rs12453507	17	38053206	RP11-387H17.4	ENSG00000264968.1	17	38083995	38095854	Adipose_Visceral_Omentum	6.68426e-05	0.0185271	0.225431	GM12878_Rao2014, HMEC_Rao2014, HeLa_Rao2014, K562_Rao2014, KBM7_Rao2014, Pancreas_Schmitt2016, Spleen_Schmitt2016	0.43, 0.33, 0.25, 1.17, 0.20, 0.25, 0.50	3.1348	TRUE	30789	0.6	Testis	9.67	Adrenal_Gland	0.07
rs12598357	16	28340944	SH2B1	ENSG00000178188.10	16	28857921	28885526	Adipose_Visceral_Omentum	5.21964e-07	0.000251663	-0.123535	IMR90_Rao2014	0.14	0.1429	TRUE	516977	23.19	Brain_Cerebellum	78.6	Whole_Blood	12.46
rs12598357	16	28340944	SULT1A2	ENSG00000197165.6	16	28603264	28608430	Adipose_Visceral_Omentum	4.10347e-20	1.07714e-16	0.49959	GM12878_Rao2014, IMR90_Rao2014	0.13, 0.14	0.2733	TRUE	262320	1.97	Small_Intestine_Terminal_Ileum	21.35	Cells_Transformed_fibroblasts	0.06
rs1264813	6	29939899	HCG4B	ENSG00000227262.3	6	29893760	29894750	Adipose_Visceral_Omentum	0.000215175	0.0489885	-0.419851	GM12878_Rao2014, Spleen_Schmitt2016	0.09, 0.50	0.587	TRUE	45149	0.71	Ovary	2.59	Brain_Hippocampus	0.14
rs1264813	6	29939899	HLA-K	ENSG00000230795.2	6	29894955	29897009	Adipose_Visceral_Omentum	2.30752e-09	1.76676e-06	-0.671265	GM12878_Rao2014, HMEC_Rao2014, K562_Rao2014, Spleen_Schmitt2016	0.17, 0.17, 0.33, 0.50	1.1739	TRUE	42890	9.1	Ovary	28.52	Muscle_Skeletal	1.61
rs1264813	6	29939899	HLA-H	ENSG00000206341.6	6	29856244	29858259	Adipose_Visceral_Omentum	1.67344e-08	1.09658e-05	0.626179	GM12878_Rao2014, HMEC_Rao2014, HeLa_Rao2014, K562_Rao2014, Spleen_Schmitt2016	0.13, 0.17, 0.12, 0.17, 0.50	1.0888	TRUE	81640	26.54	Whole_Blood	87.87	Brain_Frontal_Cortex_BA9	4.02
rs1264813	6	29939899	HLA-W	ENSG00000235290.1	6	29924373	29926347	Adipose_Visceral_Omentum	1.47633e-12	1.81056e-09	0.873313	GM12878_Rao2014, HMEC_Rao2014, HUVEC_Rao2014, HeLa_Rao2014, IMR90_Rao2014, K562_Rao2014, NHEK_Rao2014, Spleen_Schmitt2016	0.13, 0.17, 0.33, 0.12, 0.43, 0.33, 0.33, 0.50	2.3507	TRUE	13552	0.89	Whole_Blood	12	Brain_Putamen_basal_ganglia	0.11
rs1264813	6	29939899	HLA-U	ENSG00000228078.1	6	29901878	29902063	Adipose_Visceral_Omentum	0.000136923	0.0338267	0.490873	GM12878_Rao2014, K562_Rao2014, Pancreas_Schmitt2016	0.04, 0.17, 0.25	0.4601	TRUE	37836	8.06	Whole_Blood	40.1	Brain_Anterior_cingulate_cortex_BA24	0.95
rs1264813	6	29939899	HCG4P3	ENSG00000237669.1	6	29973898	29974893	Adipose_Visceral_Omentum	5.03503e-07	0.000243604	0.444371	GM12878_Rao2014, IMR90_Rao2014	0.04, 0.14	0.1863	TRUE	33999	2.04	Testis	12.66	Muscle_Skeletal	0.2
rs1264813	6	29939899	HCG4P5	ENSG00000227766.1	6	29909874	29910844	Adipose_Visceral_Omentum	2.64506e-05	0.00830052	-0.423694	GM12878_Rao2014, HeLa_Rao2014, K562_Rao2014, Spleen_Schmitt2016	0.04, 0.12, 0.17, 0.50	0.8351	TRUE	29055	0.75	Spleen	2.09	Heart_Atrial_Appendage	0.25
rs1264813	6	29939899	HCG4P7	ENSG00000230521.1	6	29855071	29856045	Adipose_Visceral_Omentum	1.67832e-21	4.88635e-18	-0.882137	GM12878_Rao2014, Spleen_Schmitt2016	0.04, 0.50	0.5435	TRUE	83854	1.52	Ovary	6.65	Muscle_Skeletal	0.25
rs1270942	6	31918859	C4A	ENSG00000244731.3	6	31949801	31970458	Adipose_Visceral_Omentum	2.11734e-17	4.31033e-14	-0.632441	GM12878_Rao2014, HUVEC_Rao2014, K562_Rao2014, KBM7_Rao2014, Spleen_Schmitt2016	0.09, 0.33, 0.17, 0.20, 0.50	1.287	TRUE	30942	8.62	Liver	49.85	Muscle_Skeletal	0.21
rs1270942	6	31918859	MICB	ENSG00000204516.5	6	31462658	31478901	Adipose_Visceral_Omentum	4.9984e-07	0.00024209	0.441371	GM12878_Rao2014, HeLa_Rao2014, IMR90_Rao2014, K562_Rao2014, KBM7_Rao2014	0.30, 0.12, 0.14, 0.50, 0.80	1.8722	TRUE	439958	3.93	Cells_EBV-transformed_lymphocytes	33.44	Muscle_Skeletal	0.43
rs1270942	6	31918859	CCHCR1	ENSG00000204536.9	6	31110216	31126015	Adipose_Visceral_Omentum	5.39883e-10	4.57811e-07	0.404438	GM12878_Rao2014, HUVEC_Rao2014, K562_Rao2014, Pancreas_Schmitt2016	0.17, 0.33, 0.17, 0.25	0.9239	TRUE	792844	9.31	Testis	191.1	Whole_Blood	4.18
rs1270942	6	31918859	NOTCH4	ENSG00000204301.5	6	32162620	32191844	Adipose_Visceral_Omentum	7.92902e-13	9.95289e-10	-0.463893	GM12878_Rao2014, HMEC_Rao2014, HeLa_Rao2014, IMR90_Rao2014, K562_Rao2014, KBM7_Rao2014, NHEK_Rao2014, Pancreas_Schmitt2016, Spleen_Schmitt2016	0.43, 0.17, 0.50, 0.14, 1.00, 0.20, 0.33, 0.75, 1.50	5.0276	TRUE	243761	68.07	Lung	70.71	Cells_Transformed_fibroblasts	0.41
rs1270942	6	31918859	HLA-DQB1	ENSG00000179344.12	6	32627244	32636160	Adipose_Visceral_Omentum	1.73881e-05	0.00572918	-0.530658	K562_Rao2014, KBM7_Rao2014	0.17, 0.20	0.3667	TRUE	708385	42.61	Cells_EBV-transformed_lymphocytes	598.95	Cells_Transformed_fibroblasts	0.17
rs1270942	6	31918859	HLA-DQB2	ENSG00000232629.4	6	32723875	32731311	Adipose_Visceral_Omentum	2.7587e-07	0.000142437	0.694009	GM12878_Rao2014, HUVEC_Rao2014	0.17, 0.33	0.5072	TRUE	805016	3.78	Cells_EBV-transformed_lymphocytes	59.48	Brain_Cerebellum	0.11
rs1270942	6	31918859	PSORS1C1	ENSG00000204540.6	6	31082527	31107869	Adipose_Visceral_Omentum	2.69575e-06	0.00108635	-0.475327	GM12878_Rao2014, IMR90_Rao2014, K562_Rao2014, KBM7_Rao2014	0.04, 0.14, 0.33, 0.20	0.7197	TRUE	810990	0.95	Testis	46.73	Liver	0.05
rs1270942	6	31918859	PSMB9	ENSG00000240065.3	6	32821938	32827362	Adipose_Visceral_Omentum	1.57875e-05	0.00526299	0.298726	HeLa_Rao2014, KBM7_Rao2014, Pancreas_Schmitt2016, Spleen_Schmitt2016	0.12, 0.20, 0.25, 0.50	1.075	TRUE	903079	60.37	Cells_EBV-transformed_lymphocytes	503.7	Brain_Cerebellar_Hemisphere	5.48
rs1281934	6	32584381	HLA-DQA2	ENSG00000237541.3	6	32709119	32714992	Adipose_Visceral_Omentum	8.63559e-06	0.00308945	1.20439	GM12878_Rao2014, HUVEC_Rao2014, IMR90_Rao2014	0.13, 0.33, 0.14	0.6066	TRUE	124738	4.51	Cells_EBV-transformed_lymphocytes	159.1	Brain_Cerebellum	0.14
rs1281935	6	32583819	HLA-DRB6	ENSG00000229391.3	6	32520490	32527799	Adipose_Visceral_Omentum	1.88637e-06	0.000790564	0.80583	GM12878_Rao2014, HeLa_Rao2014, K562_Rao2014	0.13, 0.25, 0.33	0.7138	TRUE	56020	35.24	Cells_EBV-transformed_lymphocytes	145.35	Cells_Transformed_fibroblasts	0.1
rs1281935	6	32583819	HLA-DQA2	ENSG00000237541.3	6	32709119	32714992	Adipose_Visceral_Omentum	5.12042e-12	5.71896e-09	1.27337	GM12878_Rao2014, HUVEC_Rao2014, IMR90_Rao2014	0.13, 0.33, 0.14	0.6066	TRUE	125300	4.51	Cells_EBV-transformed_lymphocytes	159.1	Brain_Cerebellum	0.14
rs12928404	16	28847245	RP11-1348G14.4	ENSG00000251417.1	16	28814097	28829149	Adipose_Visceral_Omentum	6.7868e-11	6.56891e-08	-0.387981	GM12878_Rao2014, HMEC_Rao2014, HUVEC_Rao2014, HeLa_Rao2014, IMR90_Rao2014, K562_Rao2014, KBM7_Rao2014, NHEK_Rao2014, Pancreas_Schmitt2016, Spleen_Schmitt2016	0.43, 0.50, 0.33, 0.38, 1.00, 0.50, 0.40, 0.67, 0.75, 0.50	5.4598	TRUE	18096	0.58	Thyroid	2.32	Muscle_Skeletal	0.17
rs12928404	16	28847245	SULT1A2	ENSG00000197165.6	16	28603264	28608430	Adipose_Visceral_Omentum	3.14866e-17	6.33165e-14	0.465852	HeLa_Rao2014, KBM7_Rao2014, NHEK_Rao2014	0.12, 0.40, 0.33	0.8583	TRUE	238815	1.97	Small_Intestine_Terminal_Ileum	21.35	Cells_Transformed_fibroblasts	0.06
rs12928404	16	28847245	SH2B1	ENSG00000178188.10	16	28857921	28885526	Adipose_Visceral_Omentum	2.65795e-06	0.00107278	-0.116245	GM12878_Rao2014, HMEC_Rao2014, HUVEC_Rao2014, HeLa_Rao2014, IMR90_Rao2014, K562_Rao2014, KBM7_Rao2014, NHEK_Rao2014, Pancreas_Schmitt2016, Spleen_Schmitt2016	2.22, 0.50, 2.33, 1.00, 2.29, 1.83, 2.00, 2.00, 0.25, 2.50	16.9198	TRUE	10676	23.19	Brain_Cerebellum	78.6	Whole_Blood	12.46
rs12928404	16	28847245	TUFM	ENSG00000178952.4	16	28853732	28857729	Adipose_Visceral_Omentum	1.18848e-09	9.56391e-07	0.126568	GM12878_Rao2014, HMEC_Rao2014, HUVEC_Rao2014, HeLa_Rao2014, IMR90_Rao2014, K562_Rao2014, KBM7_Rao2014, NHEK_Rao2014, Pancreas_Schmitt2016, Spleen_Schmitt2016	0.39, 0.50, 1.67, 0.38, 1.14, 1.17, 0.60, 0.67, 0.50, 1.00	8.0092	TRUE	6487	133.6	Cells_Transformed_fibroblasts	222.7	Whole_Blood	58.89
rs12982646	19	499977	SHC2	ENSG00000129946.6	19	416583	460996	Adipose_Visceral_Omentum	9.42373e-08	5.38026e-05	0.263562	GM12878_Rao2014, HMEC_Rao2014, HUVEC_Rao2014, HeLa_Rao2014, IMR90_Rao2014, K562_Rao2014, KBM7_Rao2014, NHEK_Rao2014, Spleen_Schmitt2016	1.52, 0.50, 2.33, 0.75, 1.86, 2.17, 3.40, 1.33, 2.50	16.3622	TRUE	38981	38.12	Pituitary	136.9	Cells_EBV-transformed_lymphocytes	0.14
rs12982646	19	499977	AC005775.2	ENSG00000266933.1	19	490046	501624	Adipose_Visceral_Omentum	1.20119e-07	6.72457e-05	0.450712	GM12878_Rao2014, HMEC_Rao2014, HUVEC_Rao2014, HeLa_Rao2014, IMR90_Rao2014, K562_Rao2014, KBM7_Rao2014, NHEK_Rao2014, Pancreas_Schmitt2016, Spleen_Schmitt2016	1.13, 2.83, 3.67, 2.25, 3.14, 3.67, 4.20, 4.00, 0.25, 0.50	25.64	TRUE	0	0.46	Testis	4.04	Pancreas	0.2
rs144530872	6	29863886	HCG18	ENSG00000231074.4	6	30255174	30294927	Adipose_Visceral_Omentum	7.16028e-05	0.0196632	0.502012	GM12878_Rao2014	0.17	0.1739	TRUE	391288	4.33	Pituitary	11.04	Whole_Blood	1.39
rs149663102	6	31344182	MICB	ENSG00000204516.5	6	31462658	31478901	Adipose_Visceral_Omentum	1.72459e-12	2.0868e-09	-1.09286	GM12878_Rao2014, HMEC_Rao2014, IMR90_Rao2014, K562_Rao2014, Pancreas_Schmitt2016, Spleen_Schmitt2016	0.26, 0.17, 0.43, 0.17, 0.25, 0.50	1.7728	TRUE	118476	3.93	Cells_EBV-transformed_lymphocytes	33.44	Muscle_Skeletal	0.43
rs149663102	6	31344182	HLA-S	ENSG00000225851.1	6	31349851	31350065	Adipose_Visceral_Omentum	6.25492e-05	0.0174948	0.995601	GM12878_Rao2014, HeLa_Rao2014, IMR90_Rao2014, K562_Rao2014, Pancreas_Schmitt2016, Spleen_Schmitt2016	0.04, 0.12, 0.14, 0.17, 0.25, 0.50	1.228	TRUE	5669	2.49	Spleen	24.54	Pituitary	0.93
rs149663102	6	31344182	XXbac-BPG181B23.7	ENSG00000272221.1	6	31362066	31363272	Adipose_Visceral_Omentum	6.99066e-05	0.0192577	-0.90838	GM12878_Rao2014, HUVEC_Rao2014, HeLa_Rao2014, K562_Rao2014, Pancreas_Schmitt2016, Spleen_Schmitt2016	0.09, 0.33, 0.12, 0.33, 0.50, 0.50	1.8786	TRUE	17884	3.93	Ovary	11.24	Brain_Hippocampus	0.84
rs149663102	6	31344182	HLA-L	ENSG00000243753.1	6	30227361	30234728	Adipose_Visceral_Omentum	2.10336e-08	1.36255e-05	1.05541	GM12878_Rao2014, K562_Rao2014, KBM7_Rao2014	0.09, 0.17, 0.20	0.4536	FALSE	1109454	3	Cells_EBV-transformed_lymphocytes	10.57	Muscle_Skeletal	0.47
rs151234	16	28505659	SULT1A2	ENSG00000197165.6	16	28603264	28608430	Adipose_Visceral_Omentum	3.19196e-09	2.38218e-06	-0.464838	GM12878_Rao2014, HUVEC_Rao2014, HeLa_Rao2014, IMR90_Rao2014, K562_Rao2014, KBM7_Rao2014, Pancreas_Schmitt2016	0.22, 0.33, 0.12, 0.14, 0.17, 0.20, 0.25	1.4352	TRUE	97605	1.97	Small_Intestine_Terminal_Ileum	21.35	Cells_Transformed_fibroblasts	0.06
rs1678536	12	57979189	TSFM	ENSG00000123297.12	12	58176372	58201854	Adipose_Visceral_Omentum	2.81359e-07	0.0001449	-0.173522	GM12878_Rao2014, HMEC_Rao2014, HUVEC_Rao2014, HeLa_Rao2014, IMR90_Rao2014, K562_Rao2014, KBM7_Rao2014, NHEK_Rao2014, Spleen_Schmitt2016	0.52, 0.33, 0.67, 0.25, 0.29, 1.33, 1.00, 0.33, 0.50	5.2241	TRUE	197183	13.13	Adrenal_Gland	38.38	Whole_Blood	2.91
rs1678536	12	57979189	METTL21B	ENSG00000123427.11	12	58165389	58176324	Adipose_Visceral_Omentum	5.8745e-14	8.51748e-11	0.36688	GM12878_Rao2014, HMEC_Rao2014, HUVEC_Rao2014, IMR90_Rao2014, K562_Rao2014, KBM7_Rao2014, NHEK_Rao2014, Pancreas_Schmitt2016	0.52, 0.50, 0.33, 0.71, 1.00, 0.20, 0.33, 0.25	3.8527	TRUE	186200	9.95	Ovary	21.72	Whole_Blood	0.89
rs16822632	6	32411711	HLA-DQA2	ENSG00000237541.3	6	32709119	32714992	Adipose_Visceral_Omentum	5.55423e-05	0.0157907	-1.56409	GM12878_Rao2014, HUVEC_Rao2014, HeLa_Rao2014, IMR90_Rao2014, K562_Rao2014, KBM7_Rao2014, NHEK_Rao2014	0.22, 0.33, 0.25, 0.29, 0.33, 0.40, 0.33	2.1531	TRUE	297408	4.51	Cells_EBV-transformed_lymphocytes	159.1	Brain_Cerebellum	0.14
rs1701704	12	56412486	RPS26	ENSG00000197728.5	12	56435637	56438116	Adipose_Visceral_Omentum	1.24333e-53	1.87933e-49	0.997586	GM12878_Rao2014, HUVEC_Rao2014, HeLa_Rao2014, IMR90_Rao2014, K562_Rao2014, Spleen_Schmitt2016	0.13, 0.67, 0.12, 0.43, 0.17, 1.00	2.5173	TRUE	23151	443.6	Ovary	981	Brain_Hippocampus	132.3
rs17211699	6	32626036	HLA-DRB6	ENSG00000229391.3	6	32520490	32527799	Adipose_Visceral_Omentum	8.17623e-05	0.0220026	0.561529	GM12878_Rao2014, HUVEC_Rao2014, KBM7_Rao2014	0.26, 0.33, 0.60	1.1942	TRUE	98237	35.24	Cells_EBV-transformed_lymphocytes	145.35	Cells_Transformed_fibroblasts	0.1
rs17211699	6	32626036	HLA-DQB2	ENSG00000232629.4	6	32723875	32731311	Adipose_Visceral_Omentum	3.6938e-09	2.71033e-06	0.833759	GM12878_Rao2014, HUVEC_Rao2014, IMR90_Rao2014, K562_Rao2014, KBM7_Rao2014, Spleen_Schmitt2016	0.30, 0.33, 0.29, 0.83, 0.40, 0.50	2.6567	TRUE	97839	3.78	Cells_EBV-transformed_lymphocytes	59.48	Brain_Cerebellum	0.11
rs17214657	6	33047172	HLA-DPB2	ENSG00000224557.3	6	33080228	33102442	Adipose_Visceral_Omentum	1.15771e-07	6.50726e-05	0.823469	GM12878_Rao2014, HMEC_Rao2014, HUVEC_Rao2014, HeLa_Rao2014, IMR90_Rao2014, K562_Rao2014, KBM7_Rao2014, NHEK_Rao2014, Pancreas_Schmitt2016, Spleen_Schmitt2016	1.52, 0.67, 1.33, 0.88, 1.14, 1.67, 0.80, 1.33, 1.25, 1.50	12.0896	TRUE	33056	0.09	Cells_EBV-transformed_lymphocytes	2.15	Skin_Not_Sun_Exposed_Suprapubic	0.06
rs17214657	6	33047172	RPL32P1	ENSG00000224796.1	6	33047228	33047637	Adipose_Visceral_Omentum	4.48326e-07	0.000219959	-0.679494	GM12878_Rao2014, HMEC_Rao2014, HUVEC_Rao2014, HeLa_Rao2014, IMR90_Rao2014, K562_Rao2014, KBM7_Rao2014, NHEK_Rao2014, Pancreas_Schmitt2016, Spleen_Schmitt2016	0.17, 0.50, 1.00, 0.50, 0.57, 0.50, 0.80, 1.33, 0.25, 0.50	6.1287	TRUE	56	0.75	Lung	4.31	Heart_Atrial_Appendage	0.19
rs1794265	6	32674736	HLA-DQB1-AS1	ENSG00000223534.1	6	32628132	32628506	Adipose_Visceral_Omentum	1.5206e-06	0.000654202	0.902772	HeLa_Rao2014, K562_Rao2014, Spleen_Schmitt2016	0.12, 0.17, 0.50	0.7917	TRUE	46230	5.25	Spleen	28.16	Brain_Putamen_basal_ganglia	0.2
rs1893217	18	12809339	RP11-973H7.1	ENSG00000260302.1	18	12774650	12775922	Adipose_Visceral_Omentum	3.2483e-05	0.00992567	0.443816	GM12878_Rao2014, HUVEC_Rao2014, HeLa_Rao2014, IMR90_Rao2014, K562_Rao2014, Spleen_Schmitt2016	0.09, 0.33, 0.12, 0.29, 0.17, 0.50	1.4977	TRUE	33417	0.09	Testis	4.58	Brain_Putamen_basal_ganglia	0.04
rs193778	16	11351210	RP11-166B2.1	ENSG00000234719.4	16	12021230	12070500	Adipose_Visceral_Omentum	6.62486e-06	0.00244087	-0.454157	GM12878_Rao2014, IMR90_Rao2014, K562_Rao2014, KBM7_Rao2014	0.35, 0.29, 0.17, 0.20	1.0002	TRUE	670020	1.03	Testis	19.97	Heart_Left_Ventricle	0.23
rs1980493	6	32363214	MICB	ENSG00000204516.5	6	31462658	31478901	Adipose_Visceral_Omentum	7.77175e-07	0.000361268	0.351667	HMEC_Rao2014, KBM7_Rao2014	0.17, 0.20	0.3667	TRUE	884313	3.93	Cells_EBV-transformed_lymphocytes	33.44	Muscle_Skeletal	0.43
rs1980493	6	32363214	HLA-DQB2	ENSG00000232629.4	6	32723875	32731311	Adipose_Visceral_Omentum	0.000188644	0.0440147	0.413202	GM12878_Rao2014, HMEC_Rao2014, HeLa_Rao2014, IMR90_Rao2014, K562_Rao2014, KBM7_Rao2014, NHEK_Rao2014, Pancreas_Schmitt2016	0.26, 0.17, 0.12, 0.14, 0.33, 0.20, 0.33, 0.25	1.8121	TRUE	360661	3.78	Cells_EBV-transformed_lymphocytes	59.48	Brain_Cerebellum	0.11
rs1980493	6	32363214	NOTCH4	ENSG00000204301.5	6	32162620	32191844	Adipose_Visceral_Omentum	3.02979e-09	2.27182e-06	-0.31577	GM12878_Rao2014, HMEC_Rao2014, HUVEC_Rao2014, HeLa_Rao2014, IMR90_Rao2014, K562_Rao2014, KBM7_Rao2014, NHEK_Rao2014, Pancreas_Schmitt2016, Spleen_Schmitt2016	0.78, 0.17, 1.00, 0.38, 0.14, 0.83, 0.80, 1.33, 0.25, 1.00	6.6838	TRUE	171370	68.07	Lung	70.71	Cells_Transformed_fibroblasts	0.41
rs1980493	6	32363214	CCHCR1	ENSG00000204536.9	6	31110216	31126015	Adipose_Visceral_Omentum	3.02874e-06	0.00120845	0.250285	GM12878_Rao2014, KBM7_Rao2014	0.04, 0.20	0.2435	FALSE	1237199	9.31	Testis	191.1	Whole_Blood	4.18
rs2069762	4	123377979	MARCH1	ENSG00000145416.9	4	164445450	165305202	Adipose_Visceral_Omentum	7.74585e-05	0.0210325	0.172191	GM12878_Rao2014, IMR90_Rao2014, NHEK_Rao2014, Pancreas_Schmitt2016	0.04, 0.29, 0.33, 0.25	0.9125	FALSE	41067471	3.61	Spleen	16.13	Heart_Left_Ventricle	0.48
rs2251396	6	31364706	MICA	ENSG00000204520.8	6	31371356	31383092	Adipose_Visceral_Omentum	2.80614e-11	2.8627e-08	0.322638	GM12878_Rao2014, HMEC_Rao2014, HUVEC_Rao2014, HeLa_Rao2014, IMR90_Rao2014, K562_Rao2014, KBM7_Rao2014, NHEK_Rao2014, Pancreas_Schmitt2016, Spleen_Schmitt2016	0.91, 1.00, 1.33, 0.62, 1.71, 1.83, 1.40, 1.67, 0.25, 0.50	11.2357	TRUE	6650	45.08	Ovary	101.4	Brain_Hippocampus	6.07
rs2251396	6	31364706	PSORS1C1	ENSG00000204540.6	6	31082527	31107869	Adipose_Visceral_Omentum	4.03898e-08	2.47669e-05	-0.346716	GM12878_Rao2014, HUVEC_Rao2014, HeLa_Rao2014, IMR90_Rao2014, K562_Rao2014, KBM7_Rao2014, NHEK_Rao2014, Spleen_Schmitt2016	1.22, 1.33, 0.62, 0.86, 2.17, 1.00, 0.33, 1.00	8.5329	TRUE	256837	0.95	Testis	46.73	Liver	0.05
rs2251396	6	31364706	XXbac-BPG299F13.17	ENSG00000272501.1	6	31162977	31165814	Adipose_Visceral_Omentum	9.86204e-05	0.0257494	-0.236896	GM12878_Rao2014, HMEC_Rao2014, HUVEC_Rao2014, K562_Rao2014, Pancreas_Schmitt2016	0.26, 0.33, 0.33, 0.17, 0.25	1.3442	TRUE	198892	2.96	Brain_Cerebellar_Hemisphere	44.81	Cells_Transformed_fibroblasts	0.7
rs2251396	6	31364706	PSORS1C2	ENSG00000204538.3	6	31105313	31107127	Adipose_Visceral_Omentum	3.7768e-05	0.0113175	-0.315141	GM12878_Rao2014, HUVEC_Rao2014, HeLa_Rao2014, K562_Rao2014, Spleen_Schmitt2016	0.22, 0.67, 0.25, 0.67, 0.50	2.3007	TRUE	257579	0.39	Skin_Sun_Exposed_Lower_leg	163.9	Brain_Putamen_basal_ganglia	0.06
rs2289702	15	79237292	CTSH	ENSG00000103811.11	15	79213400	79241916	Adipose_Visceral_Omentum	3.59367e-22	1.09674e-18	-1.04864	GM12878_Rao2014, HMEC_Rao2014, HUVEC_Rao2014, HeLa_Rao2014, IMR90_Rao2014, K562_Rao2014, KBM7_Rao2014, NHEK_Rao2014, Pancreas_Schmitt2016, Spleen_Schmitt2016	1.91, 2.83, 3.33, 1.50, 3.43, 4.50, 4.20, 4.33, 1.00, 2.50	29.5416	TRUE	0	52.69	Cells_EBV-transformed_lymphocytes	256.7	Cells_Transformed_fibroblasts	3.96
rs2290400	17	38066239	PGAP3	ENSG00000161395.8	17	37827375	37853050	Adipose_Visceral_Omentum	0.000120163	0.030356	-0.150828	GM12878_Rao2014, HUVEC_Rao2014, HeLa_Rao2014, IMR90_Rao2014, K562_Rao2014, KBM7_Rao2014, NHEK_Rao2014, Pancreas_Schmitt2016, Spleen_Schmitt2016	0.26, 0.67, 0.38, 0.43, 0.33, 0.20, 0.33, 0.25, 1.50	4.3478	TRUE	213189	13.87	Thyroid	66.46	Muscle_Skeletal	5.77
rs2290400	17	38066239	GSDMA	ENSG00000167914.6	17	38119226	38134019	Adipose_Visceral_Omentum	3.54659e-11	3.57186e-08	0.426545	GM12878_Rao2014, HMEC_Rao2014, HUVEC_Rao2014, HeLa_Rao2014, IMR90_Rao2014, K562_Rao2014, KBM7_Rao2014, NHEK_Rao2014, Spleen_Schmitt2016	0.52, 0.50, 0.33, 0.50, 0.57, 0.83, 0.20, 0.33, 0.50	4.2932	TRUE	52987	0.95	Skin_Sun_Exposed_Lower_leg	93.09	Pancreas	0.04
rs2290400	17	38066239	RP11-387H17.4	ENSG00000264968.1	17	38083995	38095854	Adipose_Visceral_Omentum	1.79296e-05	0.00589368	0.248604	GM12878_Rao2014, HMEC_Rao2014, HUVEC_Rao2014, HeLa_Rao2014, IMR90_Rao2014, K562_Rao2014, KBM7_Rao2014, NHEK_Rao2014, Pancreas_Schmitt2016, Spleen_Schmitt2016	0.39, 0.83, 0.33, 0.25, 0.14, 0.83, 0.20, 0.33, 0.25, 0.50	4.0675	TRUE	17756	0.6	Testis	9.67	Adrenal_Gland	0.07
rs2292239	12	56482179	RPS26	ENSG00000197728.5	12	56435637	56438116	Adipose_Visceral_Omentum	1.63007e-46	1.81391e-42	-0.935363	GM12878_Rao2014, HeLa_Rao2014, Pancreas_Schmitt2016	0.09, 0.38, 0.25	0.712	TRUE	44063	443.6	Ovary	981	Brain_Hippocampus	132.3
rs229533	22	37587110	FBN2	ENSG00000138829.6	5	127593601	127994878	Adipose_Visceral_Omentum	0.000136977	0.0338323	-0.272817	GM12878_Rao2014, Spleen_Schmitt2016	0.04, 0.50	0.5435	FALSE	NA	0.1	Cells_Transformed_fibroblasts	135.7	Artery_Tibial	0.06
rs2395029	6	31431779	MICB	ENSG00000204516.5	6	31462658	31478901	Adipose_Visceral_Omentum	1.27046e-11	1.35235e-08	-0.998981	GM12878_Rao2014, HMEC_Rao2014, HUVEC_Rao2014, HeLa_Rao2014, IMR90_Rao2014, K562_Rao2014, KBM7_Rao2014, NHEK_Rao2014, Pancreas_Schmitt2016, Spleen_Schmitt2016	1.09, 0.17, 1.33, 0.88, 0.71, 1.67, 0.60, 0.67, 0.25, 1.00	8.3596	TRUE	30879	3.93	Cells_EBV-transformed_lymphocytes	33.44	Muscle_Skeletal	0.43
rs2395029	6	31431779	HLA-S	ENSG00000225851.1	6	31349851	31350065	Adipose_Visceral_Omentum	9.35268e-05	0.0246609	0.922652	GM12878_Rao2014, HMEC_Rao2014, HeLa_Rao2014, IMR90_Rao2014, K562_Rao2014, KBM7_Rao2014, Spleen_Schmitt2016	0.04, 0.17, 0.12, 0.14, 0.17, 0.20, 0.50	1.3447	TRUE	81714	2.49	Spleen	24.54	Pituitary	0.93
rs2395029	6	31431779	XXbac-BPG181B23.7	ENSG00000272221.1	6	31362066	31363272	Adipose_Visceral_Omentum	2.15867e-05	0.00693003	-0.91876	GM12878_Rao2014, HUVEC_Rao2014, K562_Rao2014, KBM7_Rao2014, Pancreas_Schmitt2016, Spleen_Schmitt2016	0.04, 0.33, 0.17, 0.20, 0.25, 1.00	1.9935	TRUE	68507	3.93	Ovary	11.24	Brain_Hippocampus	0.84
rs2395029	6	31431779	HLA-L	ENSG00000243753.1	6	30227361	30234728	Adipose_Visceral_Omentum	5.24904e-08	3.13496e-05	0.974351	GM12878_Rao2014, K562_Rao2014	0.04, 0.17	0.2101	FALSE	1197051	3	Cells_EBV-transformed_lymphocytes	10.57	Muscle_Skeletal	0.47
rs2523989	6	30078274	ZFP57	ENSG00000204644.5	6	29640169	29648887	Adipose_Visceral_Omentum	1.14863e-11	1.22699e-08	0.7894	GM12878_Rao2014, HUVEC_Rao2014, K562_Rao2014	0.09, 0.33, 0.50	0.9203	TRUE	429387	0.07	Brain_Spinal_cord_cervical_c-1	17.98	Liver	0.02
rs2523989	6	30078274	MICB	ENSG00000204516.5	6	31462658	31478901	Adipose_Visceral_Omentum	5.10804e-05	0.0147066	0.315759	GM12878_Rao2014, HUVEC_Rao2014	0.09, 0.33	0.4203	FALSE	1384384	3.93	Cells_EBV-transformed_lymphocytes	33.44	Muscle_Skeletal	0.43
rs2524277	6	31407578	ATP6V1G2	ENSG00000213760.6	6	31512239	31514625	Adipose_Visceral_Omentum	4.04202e-05	0.0120189	0.536381	GM12878_Rao2014, IMR90_Rao2014, Pancreas_Schmitt2016	0.04, 0.14, 0.25	0.4363	TRUE	104661	1.42	Brain_Cerebellar_Hemisphere	1030.5	Pancreas	0.44
rs2542151	18	12779946	RP11-973H7.1	ENSG00000260302.1	18	12774650	12775922	Adipose_Visceral_Omentum	9.30991e-07	0.000423649	-0.493938	GM12878_Rao2014, HMEC_Rao2014, HUVEC_Rao2014, HeLa_Rao2014, IMR90_Rao2014, K562_Rao2014, KBM7_Rao2014, NHEK_Rao2014, Pancreas_Schmitt2016, Spleen_Schmitt2016	0.13, 0.17, 0.33, 0.12, 0.14, 0.50, 0.40, 0.33, 0.25, 0.50	2.8816	TRUE	4024	0.09	Testis	4.58	Brain_Putamen_basal_ganglia	0.04
rs2664170	X	153945601	FAM3A	ENSG00000071889.12	X	153733350	153744566	Adipose_Visceral_Omentum	2.6688e-05	0.00836633	-0.156034	GM12878_Rao2014, HUVEC_Rao2014	0.09, 0.33	0.4203	TRUE	201035	29.14	Ovary	71.23	Whole_Blood	12.72
rs2664170	X	153945601	F8	ENSG00000185010.9	X	154064063	154251028	Adipose_Visceral_Omentum	6.40156e-05	0.0178554	0.163581	GM12878_Rao2014, HMEC_Rao2014, HUVEC_Rao2014, HeLa_Rao2014, IMR90_Rao2014, K562_Rao2014, KBM7_Rao2014, NHEK_Rao2014, Pancreas_Schmitt2016, Spleen_Schmitt2016	1.83, 0.33, 0.67, 0.75, 0.86, 3.00, 2.60, 2.33, 1.25, 0.50	14.1166	TRUE	118462	19.99	Adipose_Visceral_Omentum	19.99	Whole_Blood	0.79
rs2738774	20	62269337	GMEB2	ENSG00000101216.6	20	62218955	62258394	Adipose_Visceral_Omentum	4.50825e-07	0.000221006	0.194464	GM12878_Rao2014, HUVEC_Rao2014, HeLa_Rao2014, IMR90_Rao2014, Pancreas_Schmitt2016, Spleen_Schmitt2016	0.09, 0.33, 0.38, 0.14, 0.50, 3.00	4.4381	TRUE	10943	11.96	Thyroid	33.67	Heart_Left_Ventricle	4.13
rs2857595	6	31568468	NOTCH4	ENSG00000204301.5	6	32162620	32191844	Adipose_Visceral_Omentum	7.80598e-06	0.00282272	-0.223662	GM12878_Rao2014, HeLa_Rao2014, Pancreas_Schmitt2016, Spleen_Schmitt2016	0.22, 0.12, 0.25, 0.50	1.0924	TRUE	594152	68.07	Lung	70.71	Cells_Transformed_fibroblasts	0.41
rs2857595	6	31568468	CCHCR1	ENSG00000204536.9	6	31110216	31126015	Adipose_Visceral_Omentum	7.87325e-08	4.55382e-05	0.264862	GM12878_Rao2014, IMR90_Rao2014, K562_Rao2014	0.13, 0.14, 0.17	0.44	TRUE	442453	9.31	Testis	191.1	Whole_Blood	4.18
rs2872507	17	38040762	GSDMA	ENSG00000167914.6	17	38119226	38134019	Adipose_Visceral_Omentum	3.21425e-12	3.71345e-09	0.429931	GM12878_Rao2014, HMEC_Rao2014, HUVEC_Rao2014, HeLa_Rao2014, IMR90_Rao2014, K562_Rao2014, KBM7_Rao2014, Pancreas_Schmitt2016, Spleen_Schmitt2016	0.87, 0.17, 1.00, 0.50, 0.86, 0.83, 0.20, 0.25, 0.50	5.1767	TRUE	78464	0.95	Skin_Sun_Exposed_Lower_leg	93.09	Pancreas	0.04
rs3129889	6	32413544	HLA-DRB9	ENSG00000196301.3	6	32427598	32441277	Adipose_Visceral_Omentum	6.86135e-06	0.00251596	0.507866	GM12878_Rao2014, HMEC_Rao2014, HUVEC_Rao2014, HeLa_Rao2014, IMR90_Rao2014, K562_Rao2014, KBM7_Rao2014, NHEK_Rao2014, Pancreas_Schmitt2016, Spleen_Schmitt2016	0.91, 0.17, 1.00, 0.50, 0.57, 1.50, 1.60, 0.67, 0.25, 2.50	9.6678	TRUE	14054	0.61	Cells_EBV-transformed_lymphocytes	3.7	Brain_Spinal_cord_cervical_c-1	0.27
rs3129889	6	32413544	HLA-DRB1	ENSG00000196126.6	6	32546546	32557625	Adipose_Visceral_Omentum	6.12782e-06	0.00227484	-0.335813	GM12878_Rao2014, K562_Rao2014, Pancreas_Schmitt2016, Spleen_Schmitt2016	0.35, 0.17, 0.25, 1.00	1.7645	TRUE	133002	375.1	Cells_EBV-transformed_lymphocytes	1999.5	Cells_Transformed_fibroblasts	1.11
rs3129889	6	32413544	HLA-DRB6	ENSG00000229391.3	6	32520490	32527799	Adipose_Visceral_Omentum	1.39239e-22	4.38466e-19	1.06611	GM12878_Rao2014, HUVEC_Rao2014, HeLa_Rao2014, IMR90_Rao2014, K562_Rao2014, KBM7_Rao2014, Spleen_Schmitt2016	0.35, 0.67, 0.25, 0.14, 0.17, 0.20, 0.50	2.274	TRUE	106946	35.24	Cells_EBV-transformed_lymphocytes	145.35	Cells_Transformed_fibroblasts	0.1
rs3129889	6	32413544	HLA-DRB5	ENSG00000198502.5	6	32485120	32498064	Adipose_Visceral_Omentum	9.37408e-39	8.17453e-35	-1.28826	GM12878_Rao2014, K562_Rao2014, Pancreas_Schmitt2016	0.09, 0.17, 0.25	0.5036	TRUE	71576	79.69	Cells_EBV-transformed_lymphocytes	433.05	Cells_Transformed_fibroblasts	0.28
rs3129889	6	32413544	HLA-DQB1	ENSG00000179344.12	6	32627244	32636160	Adipose_Visceral_Omentum	1.04039e-05	0.00364093	-0.472881	GM12878_Rao2014, HeLa_Rao2014, K562_Rao2014, KBM7_Rao2014, Pancreas_Schmitt2016, Spleen_Schmitt2016	0.48, 0.12, 0.33, 0.40, 0.25, 0.50	2.0866	TRUE	213700	42.61	Cells_EBV-transformed_lymphocytes	598.95	Cells_Transformed_fibroblasts	0.17
rs3129889	6	32413544	HLA-DQB2	ENSG00000232629.4	6	32723875	32731311	Adipose_Visceral_Omentum	6.20737e-07	0.000294819	0.585938	GM12878_Rao2014, HUVEC_Rao2014, HeLa_Rao2014, IMR90_Rao2014, Pancreas_Schmitt2016	0.35, 1.00, 0.38, 0.29, 0.25	2.2585	TRUE	310331	3.78	Cells_EBV-transformed_lymphocytes	59.48	Brain_Cerebellum	0.11
rs3129889	6	32413544	HLA-DQA2	ENSG00000237541.3	6	32709119	32714992	Adipose_Visceral_Omentum	4.2678e-06	0.00164739	0.599721	GM12878_Rao2014, HUVEC_Rao2014, HeLa_Rao2014, IMR90_Rao2014, K562_Rao2014, KBM7_Rao2014	0.26, 0.33, 0.12, 0.14, 0.33, 0.40	1.5954	TRUE	295575	4.51	Cells_EBV-transformed_lymphocytes	159.1	Brain_Cerebellum	0.14
rs3135002	6	32668438	HLA-DRB6	ENSG00000229391.3	6	32520490	32527799	Adipose_Visceral_Omentum	4.25073e-18	9.25584e-15	0.821294	GM12878_Rao2014	0.3	0.3043	TRUE	140639	35.24	Cells_EBV-transformed_lymphocytes	145.35	Cells_Transformed_fibroblasts	0.1
rs3135002	6	32668438	HLA-DQB1	ENSG00000179344.12	6	32627244	32636160	Adipose_Visceral_Omentum	1.06889e-14	1.68006e-11	-0.680918	GM12878_Rao2014, HeLa_Rao2014, K562_Rao2014, KBM7_Rao2014, NHEK_Rao2014, Pancreas_Schmitt2016	0.30, 0.25, 0.17, 0.20, 0.33, 0.25	1.5043	TRUE	32278	42.61	Cells_EBV-transformed_lymphocytes	598.95	Cells_Transformed_fibroblasts	0.17
rs3135002	6	32668438	HLA-DQB2	ENSG00000232629.4	6	32723875	32731311	Adipose_Visceral_Omentum	1.95502e-15	3.33278e-12	0.768368	GM12878_Rao2014, HUVEC_Rao2014, IMR90_Rao2014, K562_Rao2014, KBM7_Rao2014, NHEK_Rao2014, Pancreas_Schmitt2016	0.30, 0.67, 0.43, 0.33, 0.60, 1.00, 0.25	3.5829	TRUE	55437	3.78	Cells_EBV-transformed_lymphocytes	59.48	Brain_Cerebellum	0.11
rs3135002	6	32668438	HLA-DQB1-AS1	ENSG00000223534.1	6	32628132	32628506	Adipose_Visceral_Omentum	1.02258e-16	1.96482e-13	-0.582995	GM12878_Rao2014, NHEK_Rao2014	0.04, 0.33	0.3768	TRUE	39932	5.25	Spleen	28.16	Brain_Putamen_basal_ganglia	0.2
rs3135002	6	32668438	HLA-DQA2	ENSG00000237541.3	6	32709119	32714992	Adipose_Visceral_Omentum	2.68368e-09	2.03501e-06	0.65293	GM12878_Rao2014, HUVEC_Rao2014, IMR90_Rao2014, K562_Rao2014, Pancreas_Schmitt2016	0.09, 0.33, 0.14, 0.33, 0.25	1.1465	TRUE	40681	4.51	Cells_EBV-transformed_lymphocytes	159.1	Brain_Cerebellum	0.14
rs34593439	15	79234956	CTSH	ENSG00000103811.11	15	79213400	79241916	Adipose_Visceral_Omentum	4.01186e-19	9.61275e-16	-0.938529	GM12878_Rao2014, HMEC_Rao2014, HUVEC_Rao2014, HeLa_Rao2014, IMR90_Rao2014, K562_Rao2014, KBM7_Rao2014, NHEK_Rao2014, Pancreas_Schmitt2016, Spleen_Schmitt2016	2.17, 3.83, 6.67, 3.75, 4.71, 6.17, 4.40, 7.33, 1.00, 2.50	42.5382	TRUE	0	52.69	Cells_EBV-transformed_lymphocytes	256.7	Cells_Transformed_fibroblasts	3.96
rs3761980	6	35993905	SLC26A8	ENSG00000112053.9	6	35911291	35992645	Adipose_Visceral_Omentum	1.20706e-09	9.70482e-07	0.49165	GM12878_Rao2014, HMEC_Rao2014, HUVEC_Rao2014, HeLa_Rao2014, IMR90_Rao2014, K562_Rao2014, KBM7_Rao2014, NHEK_Rao2014, Pancreas_Schmitt2016, Spleen_Schmitt2016	4.30, 3.50, 5.67, 2.88, 5.14, 8.50, 3.60, 8.67, 0.75, 2.00	45.0055	TRUE	1260	0.29	Testis	63.01	Heart_Atrial_Appendage	0.07
rs3764021	12	9833627	CLECL1	ENSG00000184293.3	12	9868456	9885895	Adipose_Visceral_Omentum	6.43532e-15	1.05159e-11	-0.498074	GM12878_Rao2014, HMEC_Rao2014, HUVEC_Rao2014, HeLa_Rao2014, IMR90_Rao2014, K562_Rao2014, KBM7_Rao2014, NHEK_Rao2014, Spleen_Schmitt2016	0.78, 0.67, 0.33, 0.12, 0.71, 0.67, 1.20, 1.00, 0.50	5.9886	TRUE	34829	0.44	Cells_EBV-transformed_lymphocytes	56.15	Brain_Anterior_cingulate_cortex_BA24	0.04
rs3764021	12	9833627	RP11-705C15.2	ENSG00000256594.3	12	9787188	9811008	Adipose_Visceral_Omentum	1.68529e-05	0.00557105	0.176841	GM12878_Rao2014, HMEC_Rao2014, HUVEC_Rao2014, HeLa_Rao2014, IMR90_Rao2014, K562_Rao2014, KBM7_Rao2014, NHEK_Rao2014, Pancreas_Schmitt2016, Spleen_Schmitt2016	1.48, 0.67, 2.00, 1.12, 1.29, 2.00, 1.20, 3.33, 1.25, 0.50	14.839	TRUE	22619	4.42	Cells_EBV-transformed_lymphocytes	14.85	Brain_Cerebellar_Hemisphere	0.37
rs402072	19	47219121	FKRP	ENSG00000181027.6	19	47249303	47280231	Adipose_Visceral_Omentum	1.21392e-07	6.79164e-05	0.31185	GM12878_Rao2014, HMEC_Rao2014, HUVEC_Rao2014, HeLa_Rao2014, IMR90_Rao2014, K562_Rao2014, KBM7_Rao2014, NHEK_Rao2014, Pancreas_Schmitt2016, Spleen_Schmitt2016	1.43, 0.17, 0.67, 0.50, 1.43, 2.50, 0.80, 0.33, 0.75, 3.00	11.58	TRUE	30182	9.81	Pituitary	19.84	Whole_Blood	3.12
rs416603	16	11364078	RMI2	ENSG00000175643.7	16	11343506	11445619	Adipose_Visceral_Omentum	2.1934e-13	2.94701e-10	0.413622	GM12878_Rao2014, HMEC_Rao2014, HUVEC_Rao2014, HeLa_Rao2014, IMR90_Rao2014, K562_Rao2014, KBM7_Rao2014, NHEK_Rao2014, Pancreas_Schmitt2016, Spleen_Schmitt2016	6.57, 4.67, 8.67, 5.12, 11.00, 11.00, 6.20, 7.00, 2.75, 7.00	69.9736	TRUE	0	0.74	Cells_EBV-transformed_lymphocytes	28.63	Brain_Cerebellar_Hemisphere	0.18
rs425105	19	47208480	FKRP	ENSG00000181027.6	19	47249303	47280231	Adipose_Visceral_Omentum	1.43964e-08	9.5721e-06	0.322073	GM12878_Rao2014, HeLa_Rao2014, IMR90_Rao2014, K562_Rao2014, KBM7_Rao2014, NHEK_Rao2014, Pancreas_Schmitt2016, Spleen_Schmitt2016	0.83, 0.25, 0.71, 1.17, 1.00, 1.00, 0.50, 2.00	7.457	TRUE	40823	9.81	Pituitary	19.84	Whole_Blood	3.12
rs45450798	18	12792939	RP11-973H7.1	ENSG00000260302.1	18	12774650	12775922	Adipose_Visceral_Omentum	1.98989e-05	0.00647065	0.456098	GM12878_Rao2014, HMEC_Rao2014, IMR90_Rao2014, KBM7_Rao2014, NHEK_Rao2014, Pancreas_Schmitt2016, Spleen_Schmitt2016	0.13, 0.33, 0.14, 0.20, 0.33, 0.25, 0.50	1.89	TRUE	17017	0.09	Testis	4.58	Brain_Putamen_basal_ganglia	0.04
rs4625	3	49572139	AMT	ENSG00000145020.10	3	49454211	49460186	Adipose_Visceral_Omentum	3.43662e-09	2.54323e-06	0.191096	GM12878_Rao2014, HMEC_Rao2014, HeLa_Rao2014, K562_Rao2014, KBM7_Rao2014, Spleen_Schmitt2016	0.26, 0.17, 0.25, 0.33, 0.40, 0.50	1.9109	TRUE	111953	19.67	Brain_Cerebellum	78.71	Whole_Blood	5.41
rs4625	3	49572139	RNF123	ENSG00000164068.11	3	49726935	49753910	Adipose_Visceral_Omentum	6.25107e-07	0.000296739	-0.19753	GM12878_Rao2014, HMEC_Rao2014, HeLa_Rao2014, IMR90_Rao2014, K562_Rao2014, KBM7_Rao2014, NHEK_Rao2014, Spleen_Schmitt2016	0.91, 0.33, 0.12, 0.71, 1.17, 2.20, 0.67, 0.50	6.619	TRUE	154796	14.6	Muscle_Skeletal	74.31	Brain_Substantia_nigra	5.7
rs4625	3	49572139	RBM6	ENSG00000004534.10	3	49977440	50114683	Adipose_Visceral_Omentum	1.87959e-10	1.70378e-07	0.262662	GM12878_Rao2014, HUVEC_Rao2014, HeLa_Rao2014, IMR90_Rao2014, K562_Rao2014, KBM7_Rao2014, Pancreas_Schmitt2016, Spleen_Schmitt2016	1.43, 1.33, 0.25, 0.43, 0.67, 1.80, 0.50, 2.50	8.9134	TRUE	405301	81.27	Uterus	172.9	Muscle_Skeletal	26.32
rs4625	3	49572139	NICN1	ENSG00000145029.7	3	49460959	49466759	Adipose_Visceral_Omentum	5.69048e-05	0.0161325	0.165353	GM12878_Rao2014, HMEC_Rao2014, K562_Rao2014	0.17, 0.33, 0.33	0.8406	TRUE	105380	15.6	Brain_Cerebellum	55.21	Whole_Blood	4.98
rs4759229	12	56474479	RPS26	ENSG00000197728.5	12	56435637	56438116	Adipose_Visceral_Omentum	6.95197e-47	7.78378e-43	-0.945164	GM12878_Rao2014, HUVEC_Rao2014, HeLa_Rao2014, IMR90_Rao2014, K562_Rao2014, KBM7_Rao2014, Spleen_Schmitt2016	0.22, 0.67, 0.38, 0.43, 0.50, 0.40, 1.00	3.5876	TRUE	36363	443.6	Ovary	981	Brain_Hippocampus	132.3
rs4763879	12	9910163	CLECL1	ENSG00000184293.3	12	9868456	9885895	Adipose_Visceral_Omentum	6.26579e-10	5.26406e-07	0.418774	GM12878_Rao2014, HMEC_Rao2014, HUVEC_Rao2014, HeLa_Rao2014, IMR90_Rao2014, K562_Rao2014, KBM7_Rao2014, Pancreas_Schmitt2016, Spleen_Schmitt2016	0.74, 0.17, 0.67, 0.25, 0.57, 0.67, 1.20, 0.75, 1.50	6.5106	TRUE	24268	0.44	Cells_EBV-transformed_lymphocytes	56.15	Brain_Anterior_cingulate_cortex_BA24	0.04
rs4788084	16	28539847	RP11-1348G14.4	ENSG00000251417.1	16	28814097	28829149	Adipose_Visceral_Omentum	1.38003e-09	1.09883e-06	-0.378299	IMR90_Rao2014, K562_Rao2014, Spleen_Schmitt2016	0.14, 0.17, 0.50	0.8095	TRUE	274250	0.58	Thyroid	2.32	Muscle_Skeletal	0.17
rs4788084	16	28539847	SULT1A2	ENSG00000197165.6	16	28603264	28608430	Adipose_Visceral_Omentum	1.60553e-26	6.93373e-23	0.591335	GM12878_Rao2014, HeLa_Rao2014, IMR90_Rao2014, K562_Rao2014, Pancreas_Schmitt2016, Spleen_Schmitt2016	0.22, 0.12, 0.29, 0.17, 0.25, 0.50	1.5448	TRUE	63417	1.97	Small_Intestine_Terminal_Ileum	21.35	Cells_Transformed_fibroblasts	0.06
rs4788084	16	28539847	SH2B1	ENSG00000178188.10	16	28857921	28885526	Adipose_Visceral_Omentum	1.03863e-07	5.89272e-05	-0.136753	GM12878_Rao2014, HUVEC_Rao2014, HeLa_Rao2014, IMR90_Rao2014, K562_Rao2014, KBM7_Rao2014, NHEK_Rao2014	0.13, 0.33, 0.12, 0.14, 0.67, 0.20, 0.33	1.9316	TRUE	318074	23.19	Brain_Cerebellum	78.6	Whole_Blood	12.46
rs4788084	16	28539847	NPIPB7	ENSG00000233232.2	16	28467693	28481868	Adipose_Visceral_Omentum	3.88447e-05	0.0115999	-0.327069	Pancreas_Schmitt2016, Spleen_Schmitt2016	0.25, 0.50	0.75	TRUE	57979	0.15	Testis	6.42	Cells_Transformed_fibroblasts	0.08
rs4788084	16	28539847	TUFM	ENSG00000178952.4	16	28853732	28857729	Adipose_Visceral_Omentum	3.45249e-08	2.14314e-05	0.120662	HeLa_Rao2014, K562_Rao2014, KBM7_Rao2014	0.12, 0.17, 0.40	0.6917	TRUE	313885	133.6	Cells_Transformed_fibroblasts	222.7	Whole_Blood	58.89
rs4869313	5	96223879	ERAP2	ENSG00000164308.12	5	96211643	96255420	Adipose_Visceral_Omentum	1.22535e-95	7.16962e-91	-1.049	GM12878_Rao2014, HMEC_Rao2014, HUVEC_Rao2014, HeLa_Rao2014, IMR90_Rao2014, K562_Rao2014, KBM7_Rao2014, NHEK_Rao2014, Pancreas_Schmitt2016, Spleen_Schmitt2016	2.87, 1.67, 4.00, 2.12, 4.29, 3.50, 2.40, 5.67, 2.75, 5.50	34.7636	TRUE	0	9.06	Cells_EBV-transformed_lymphocytes	36.1	Brain_Cerebellar_Hemisphere	0.75
rs4869313	5	96223879	CTD-2260A17.1	ENSG00000248734.2	5	96120481	96121703	Adipose_Visceral_Omentum	8.90341e-05	0.0236585	-0.26793	GM12878_Rao2014, IMR90_Rao2014	0.04, 0.14	0.1863	TRUE	102176	2.89	Testis	8.79	Brain_Amygdala	0.25
rs579459	9	136154167	SURF1	ENSG00000148290.5	9	136218610	136223552	Adipose_Visceral_Omentum	0.000172233	0.0408293	-0.198647	GM12878_Rao2014, IMR90_Rao2014, K562_Rao2014, KBM7_Rao2014, Spleen_Schmitt2016	0.09, 0.14, 0.33, 0.40, 0.50	1.4631	TRUE	64443	42.39	Thyroid	66.29	Brain_Cerebellum	25.92
rs579459	9	136154167	ABO	ENSG00000175164.9	9	136130951	136150617	Adipose_Visceral_Omentum	2.61522e-07	0.000135802	0.35371	GM12878_Rao2014, HMEC_Rao2014, HUVEC_Rao2014, HeLa_Rao2014, IMR90_Rao2014, K562_Rao2014, KBM7_Rao2014, NHEK_Rao2014, Pancreas_Schmitt2016, Spleen_Schmitt2016	1.04, 1.33, 2.33, 1.25, 1.43, 2.50, 3.00, 3.00, 0.50, 2.50	18.8887	TRUE	3550	4.27	Ovary	39.23	Liver	0.07
rs62406889	6	32672213	HLA-DQB1	ENSG00000179344.12	6	32627244	32636160	Adipose_Visceral_Omentum	1.86239e-05	0.0061031	0.701098	GM12878_Rao2014, HeLa_Rao2014, IMR90_Rao2014, K562_Rao2014, KBM7_Rao2014, Pancreas_Schmitt2016	0.17, 0.12, 0.14, 0.17, 0.20, 0.25	1.0584	TRUE	36053	42.61	Cells_EBV-transformed_lymphocytes	598.95	Cells_Transformed_fibroblasts	0.17
rs62406889	6	32672213	HLA-DQB2	ENSG00000232629.4	6	32723875	32731311	Adipose_Visceral_Omentum	5.85223e-05	0.0165317	-0.726486	GM12878_Rao2014, HeLa_Rao2014, IMR90_Rao2014, K562_Rao2014, Pancreas_Schmitt2016	0.09, 0.25, 0.14, 0.33, 0.25	1.0631	TRUE	51662	3.78	Cells_EBV-transformed_lymphocytes	59.48	Brain_Cerebellum	0.11
rs62447205	7	50465829	FIGNL1	ENSG00000132436.7	7	50511831	50518088	Adipose_Visceral_Omentum	1.33624e-07	7.40066e-05	-0.252781	GM12878_Rao2014, HMEC_Rao2014, IMR90_Rao2014, K562_Rao2014, KBM7_Rao2014, NHEK_Rao2014	0.39, 0.33, 0.14, 0.50, 0.20, 0.33	1.9008	TRUE	46002	3.16	Cells_EBV-transformed_lymphocytes	18.48	Whole_Blood	0.36
rs657152	9	136139264	ABO	ENSG00000175164.9	9	136130951	136150617	Adipose_Visceral_Omentum	1.96116e-32	1.19772e-28	0.669339	GM12878_Rao2014, HMEC_Rao2014, HUVEC_Rao2014, HeLa_Rao2014, IMR90_Rao2014, K562_Rao2014, KBM7_Rao2014, NHEK_Rao2014, Pancreas_Schmitt2016, Spleen_Schmitt2016	1.26, 1.83, 3.67, 3.12, 3.57, 3.83, 2.00, 3.33, 1.00, 2.50	26.124	TRUE	0	4.27	Ovary	39.23	Liver	0.07
rs660895	6	32577379	HLA-DRB6	ENSG00000229391.3	6	32520490	32527799	Adipose_Visceral_Omentum	8.02932e-11	7.68136e-08	0.573201	GM12878_Rao2014	0.17	0.1739	TRUE	49580	35.24	Cells_EBV-transformed_lymphocytes	145.35	Cells_Transformed_fibroblasts	0.1
rs660895	6	32577379	HLA-DQB1	ENSG00000179344.12	6	32627244	32636160	Adipose_Visceral_Omentum	5.13153e-10	4.36369e-07	-0.504235	GM12878_Rao2014, HMEC_Rao2014, HeLa_Rao2014, IMR90_Rao2014, K562_Rao2014, KBM7_Rao2014, Pancreas_Schmitt2016, Spleen_Schmitt2016	0.26, 0.17, 0.12, 0.29, 0.50, 0.40, 0.50, 2.00	4.2383	TRUE	49865	42.61	Cells_EBV-transformed_lymphocytes	598.95	Cells_Transformed_fibroblasts	0.17
rs660895	6	32577379	HLA-DQB2	ENSG00000232629.4	6	32723875	32731311	Adipose_Visceral_Omentum	0.000148462	0.0361311	0.34687	GM12878_Rao2014, HeLa_Rao2014, IMR90_Rao2014, K562_Rao2014, KBM7_Rao2014, Pancreas_Schmitt2016, Spleen_Schmitt2016	0.13, 0.12, 0.14, 0.33, 0.20, 0.25, 1.00	2.1816	TRUE	146496	3.78	Cells_EBV-transformed_lymphocytes	59.48	Brain_Cerebellum	0.11
rs660895	6	32577379	HLA-DRB1	ENSG00000196126.6	6	32546546	32557625	Adipose_Visceral_Omentum	9.21162e-06	0.00326399	-0.253845	GM12878_Rao2014, HMEC_Rao2014, HUVEC_Rao2014, HeLa_Rao2014, K562_Rao2014, Spleen_Schmitt2016	0.39, 0.67, 0.67, 0.62, 0.17, 1.00	3.5163	TRUE	19754	375.1	Cells_EBV-transformed_lymphocytes	1999.5	Cells_Transformed_fibroblasts	1.11
rs660895	6	32577379	HLA-DQB1-AS1	ENSG00000223534.1	6	32628132	32628506	Adipose_Visceral_Omentum	6.96228e-07	0.000327841	-0.327995	HMEC_Rao2014, Pancreas_Schmitt2016, Spleen_Schmitt2016	0.17, 0.25, 0.50	0.9167	TRUE	50753	5.25	Spleen	28.16	Brain_Putamen_basal_ganglia	0.2
rs660895	6	32577379	HLA-DQA2	ENSG00000237541.3	6	32709119	32714992	Adipose_Visceral_Omentum	1.88835e-35	1.37006e-31	1.10628	GM12878_Rao2014, Pancreas_Schmitt2016	0.04, 0.25	0.2935	TRUE	131740	4.51	Cells_EBV-transformed_lymphocytes	159.1	Brain_Cerebellum	0.14
rs6691977	1	200814958	RP11-92G12.3	ENSG00000260088.1	1	200638635	200663378	Adipose_Visceral_Omentum	1.37583e-05	0.00466441	0.328342	GM12878_Rao2014, HMEC_Rao2014, HUVEC_Rao2014, HeLa_Rao2014, IMR90_Rao2014, K562_Rao2014, KBM7_Rao2014, NHEK_Rao2014	0.70, 0.33, 0.33, 0.88, 1.00, 0.67, 0.60, 0.33	4.8373	TRUE	151580	0.28	Brain_Nucleus_accumbens_basal_ganglia	2.89	Liver	0.09
rs6934289	6	33044955	RPL32P1	ENSG00000224796.1	6	33047228	33047637	Adipose_Visceral_Omentum	1.87461e-05	0.00613705	0.422619	GM12878_Rao2014, IMR90_Rao2014, K562_Rao2014, KBM7_Rao2014, Pancreas_Schmitt2016, Spleen_Schmitt2016	0.09, 0.29, 0.17, 0.20, 0.25, 0.50	1.4893	TRUE	2273	0.75	Lung	4.31	Heart_Atrial_Appendage	0.19
rs7202877	16	75247244	CFDP1	ENSG00000153774.4	16	75327596	75467383	Adipose_Visceral_Omentum	1.34774e-08	9.01393e-06	0.267726	GM12878_Rao2014, HMEC_Rao2014, HUVEC_Rao2014, HeLa_Rao2014, IMR90_Rao2014, K562_Rao2014, KBM7_Rao2014, NHEK_Rao2014, Pancreas_Schmitt2016, Spleen_Schmitt2016	5.65, 1.33, 6.00, 2.62, 7.57, 5.33, 4.20, 5.67, 2.75, 5.50	46.6319	TRUE	80352	37.9	Ovary	84.75	Whole_Blood	8.26
rs7221109	17	38770285	SMARCE1	ENSG00000073584.14	17	38781214	38804760	Adipose_Visceral_Omentum	2.13268e-11	2.21427e-08	-0.309847	GM12878_Rao2014, HMEC_Rao2014, HUVEC_Rao2014, HeLa_Rao2014, IMR90_Rao2014, K562_Rao2014, KBM7_Rao2014, NHEK_Rao2014, Pancreas_Schmitt2016, Spleen_Schmitt2016	1.70, 0.50, 1.67, 0.50, 1.57, 2.50, 0.80, 3.67, 1.25, 3.50	17.6504	TRUE	10929	27.09	Uterus	56.04	Whole_Blood	7.45
rs72848653	6	29836601	HCG4B	ENSG00000227262.3	6	29893760	29894750	Adipose_Visceral_Omentum	2.23375e-05	0.00715081	-0.491815	GM12878_Rao2014, IMR90_Rao2014	0.04, 0.14	0.1863	TRUE	57159	0.71	Ovary	2.59	Brain_Hippocampus	0.14
rs72848653	6	29836601	HLA-K	ENSG00000230795.2	6	29894955	29897009	Adipose_Visceral_Omentum	3.57578e-09	2.63191e-06	-0.681309	GM12878_Rao2014, HMEC_Rao2014, HeLa_Rao2014, IMR90_Rao2014, K562_Rao2014, NHEK_Rao2014	0.04, 0.17, 0.25, 0.14, 0.17, 0.33	1.103	TRUE	58354	9.1	Ovary	28.52	Muscle_Skeletal	1.61
rs72848653	6	29836601	HLA-H	ENSG00000206341.6	6	29856244	29858259	Adipose_Visceral_Omentum	2.33624e-11	2.41261e-08	0.752205	GM12878_Rao2014, HMEC_Rao2014, HUVEC_Rao2014, IMR90_Rao2014, K562_Rao2014, NHEK_Rao2014	0.22, 0.17, 0.33, 0.43, 0.17, 0.33	1.646	TRUE	19643	26.54	Whole_Blood	87.87	Brain_Frontal_Cortex_BA9	4.02
rs72848653	6	29836601	HLA-W	ENSG00000235290.1	6	29924373	29926347	Adipose_Visceral_Omentum	7.94504e-14	1.13383e-10	0.941401	GM12878_Rao2014	0.13	0.1304	TRUE	87772	0.89	Whole_Blood	12	Brain_Putamen_basal_ganglia	0.11
rs72848653	6	29836601	HLA-U	ENSG00000228078.1	6	29901878	29902063	Adipose_Visceral_Omentum	1.38734e-05	0.00469654	0.571829	GM12878_Rao2014, K562_Rao2014, Spleen_Schmitt2016	0.04, 0.17, 0.50	0.7101	TRUE	65277	8.06	Whole_Blood	40.1	Brain_Anterior_cingulate_cortex_BA24	0.95
rs72848653	6	29836601	HCG4P3	ENSG00000237669.1	6	29973898	29974893	Adipose_Visceral_Omentum	5.04616e-07	0.000244077	0.456106	GM12878_Rao2014, Pancreas_Schmitt2016	0.04, 0.25	0.2935	TRUE	137297	2.04	Testis	12.66	Muscle_Skeletal	0.2
rs72848653	6	29836601	HCG4P5	ENSG00000227766.1	6	29909874	29910844	Adipose_Visceral_Omentum	2.35461e-05	0.00748095	-0.437543	GM12878_Rao2014, HMEC_Rao2014, Pancreas_Schmitt2016, Spleen_Schmitt2016	0.04, 0.17, 0.25, 0.50	0.9601	TRUE	73273	0.75	Spleen	2.09	Heart_Atrial_Appendage	0.25
rs72848653	6	29836601	HCG4P7	ENSG00000230521.1	6	29855071	29856045	Adipose_Visceral_Omentum	4.95663e-30	2.70798e-26	-1.04558	GM12878_Rao2014	0.09	0.087	TRUE	18470	1.52	Ovary	6.65	Muscle_Skeletal	0.25
rs7454108	6	32681482	HLA-DRB6	ENSG00000229391.3	6	32520490	32527799	Adipose_Visceral_Omentum	2.44324e-12	2.87768e-09	0.832077	GM12878_Rao2014, HUVEC_Rao2014, HeLa_Rao2014	0.13, 0.33, 0.12	0.5888	TRUE	153683	35.24	Cells_EBV-transformed_lymphocytes	145.35	Cells_Transformed_fibroblasts	0.1
rs7454108	6	32681482	HLA-DQB1	ENSG00000179344.12	6	32627244	32636160	Adipose_Visceral_Omentum	3.87338e-07	0.000192642	-0.564842	GM12878_Rao2014, HMEC_Rao2014, HUVEC_Rao2014, HeLa_Rao2014, K562_Rao2014, KBM7_Rao2014, Spleen_Schmitt2016	0.26, 0.17, 0.33, 0.62, 0.17, 0.20, 0.50	2.2525	TRUE	45322	42.61	Cells_EBV-transformed_lymphocytes	598.95	Cells_Transformed_fibroblasts	0.17
rs7454108	6	32681482	HLA-DQB1-AS1	ENSG00000223534.1	6	32628132	32628506	Adipose_Visceral_Omentum	1.00351e-06	0.000452899	-0.438426	GM12878_Rao2014, HeLa_Rao2014	0.04, 0.12	0.1685	TRUE	52976	5.25	Spleen	28.16	Brain_Putamen_basal_ganglia	0.2
rs7454108	6	32681482	HLA-DOB	ENSG00000241106.2	6	32780540	32784825	Adipose_Visceral_Omentum	2.93001e-07	0.000150426	0.54318	GM12878_Rao2014, HMEC_Rao2014, HUVEC_Rao2014, HeLa_Rao2014, IMR90_Rao2014, K562_Rao2014	0.30, 0.17, 0.33, 0.25, 0.14, 0.50	1.6972	TRUE	99058	2.2	Spleen	89.56	Pancreas	0.34
rs7454108	6	32681482	HLA-DQA2	ENSG00000237541.3	6	32709119	32714992	Adipose_Visceral_Omentum	1.76403e-18	3.95508e-15	1.13386	GM12878_Rao2014, HMEC_Rao2014, HeLa_Rao2014, IMR90_Rao2014, K562_Rao2014, KBM7_Rao2014, NHEK_Rao2014, Spleen_Schmitt2016	0.35, 0.17, 0.38, 0.43, 0.50, 0.40, 1.00, 1.00	4.2181	TRUE	27637	4.51	Cells_EBV-transformed_lymphocytes	159.1	Brain_Cerebellum	0.14
rs7528684	1	157670815	FCRL3	ENSG00000160856.16	1	157644111	157670647	Adipose_Visceral_Omentum	4.04751e-07	0.000200478	0.277739	GM12878_Rao2014, HMEC_Rao2014, HUVEC_Rao2014, HeLa_Rao2014, IMR90_Rao2014, K562_Rao2014, KBM7_Rao2014, NHEK_Rao2014, Pancreas_Schmitt2016, Spleen_Schmitt2016	0.22, 0.17, 0.33, 0.12, 0.14, 0.17, 0.40, 0.67, 0.50, 1.50	4.2186	TRUE	168	0.21	Spleen	35.94	Heart_Atrial_Appendage	0.07
rs75658393	6	32395516	HLA-DRB9	ENSG00000196301.3	6	32427598	32441277	Adipose_Visceral_Omentum	1.77057e-08	1.15522e-05	1.22464	GM12878_Rao2014, HMEC_Rao2014, HeLa_Rao2014, IMR90_Rao2014, K562_Rao2014, KBM7_Rao2014, NHEK_Rao2014, Pancreas_Schmitt2016	0.52, 0.17, 0.12, 0.86, 1.17, 0.20, 0.67, 0.25	3.9539	TRUE	32082	0.61	Cells_EBV-transformed_lymphocytes	3.7	Brain_Spinal_cord_cervical_c-1	0.27
rs75658393	6	32395516	HLA-DRB6	ENSG00000229391.3	6	32520490	32527799	Adipose_Visceral_Omentum	8.14958e-10	6.69373e-07	1.37465	GM12878_Rao2014, HeLa_Rao2014	0.30, 0.12	0.4293	TRUE	124974	35.24	Cells_EBV-transformed_lymphocytes	145.35	Cells_Transformed_fibroblasts	0.1
rs75658393	6	32395516	HLA-DQB1	ENSG00000179344.12	6	32627244	32636160	Adipose_Visceral_Omentum	7.63134e-05	0.0207713	-0.82886	GM12878_Rao2014, KBM7_Rao2014, Pancreas_Schmitt2016	0.43, 0.60, 0.25	1.2848	TRUE	231728	42.61	Cells_EBV-transformed_lymphocytes	598.95	Cells_Transformed_fibroblasts	0.17
rs75658393	6	32395516	HLA-DQA2	ENSG00000237541.3	6	32709119	32714992	Adipose_Visceral_Omentum	3.10159e-06	0.00123453	1.18342	GM12878_Rao2014, HMEC_Rao2014, IMR90_Rao2014, K562_Rao2014, KBM7_Rao2014, NHEK_Rao2014, Pancreas_Schmitt2016	0.35, 0.17, 0.14, 0.17, 0.20, 0.67, 0.25	1.9407	TRUE	313603	4.51	Cells_EBV-transformed_lymphocytes	159.1	Brain_Cerebellum	0.14
rs757411	17	38775149	SMARCE1	ENSG00000073584.14	17	38781214	38804760	Adipose_Visceral_Omentum	3.13766e-12	3.63655e-09	-0.315753	GM12878_Rao2014, HUVEC_Rao2014, HeLa_Rao2014, IMR90_Rao2014, Pancreas_Schmitt2016, Spleen_Schmitt2016	0.09, 0.33, 0.38, 0.43, 1.25, 3.50	5.9739	TRUE	6065	27.09	Uterus	56.04	Whole_Blood	7.45
rs80028505	6	35998387	SLC26A8	ENSG00000112053.9	6	35911291	35992645	Adipose_Visceral_Omentum	1.41013e-11	1.49226e-08	0.553273	GM12878_Rao2014, HUVEC_Rao2014, HeLa_Rao2014, IMR90_Rao2014, K562_Rao2014, NHEK_Rao2014, Pancreas_Schmitt2016, Spleen_Schmitt2016	0.26, 0.33, 0.25, 1.00, 0.33, 0.67, 0.25, 2.50	5.5942	TRUE	5742	0.29	Testis	63.01	Heart_Atrial_Appendage	0.07
rs8056814	16	75252326	CFDP1	ENSG00000153774.4	16	75327596	75467383	Adipose_Visceral_Omentum	7.81248e-08	4.52444e-05	0.261966	GM12878_Rao2014, HMEC_Rao2014, HUVEC_Rao2014, HeLa_Rao2014, IMR90_Rao2014, K562_Rao2014, KBM7_Rao2014, NHEK_Rao2014, Pancreas_Schmitt2016, Spleen_Schmitt2016	5.78, 0.67, 5.33, 2.00, 6.43, 6.33, 3.60, 3.33, 2.75, 5.50	41.7278	TRUE	75270	37.9	Ovary	84.75	Whole_Blood	8.26
rs886424	6	30782001	MICB	ENSG00000204516.5	6	31462658	31478901	Adipose_Visceral_Omentum	1.88985e-05	0.00618303	0.358805	GM12878_Rao2014, IMR90_Rao2014	0.13, 0.14	0.2733	TRUE	680657	3.93	Cells_EBV-transformed_lymphocytes	33.44	Muscle_Skeletal	0.43
rs886424	6	30782001	PSORS1C1	ENSG00000204540.6	6	31082527	31107869	Adipose_Visceral_Omentum	2.27758e-05	0.00726676	-0.408726	GM12878_Rao2014, HMEC_Rao2014, HUVEC_Rao2014, HeLa_Rao2014, IMR90_Rao2014, K562_Rao2014, KBM7_Rao2014, NHEK_Rao2014, Pancreas_Schmitt2016, Spleen_Schmitt2016	0.48, 0.17, 0.67, 0.50, 0.29, 0.83, 0.60, 0.33, 0.25, 0.50	4.614	TRUE	300526	0.95	Testis	46.73	Liver	0.05
rs886424	6	30782001	HLA-C	ENSG00000204525.10	6	31236526	31239882	Adipose_Visceral_Omentum	1.17409e-05	0.00405794	0.398246	GM12878_Rao2014, Spleen_Schmitt2016	0.04, 0.50	0.5435	TRUE	454525	970.7	Whole_Blood	5046	Brain_Cerebellar_Hemisphere	88.72
rs886424	6	30782001	FLOT1	ENSG00000137312.10	6	30695486	30710510	Adipose_Visceral_Omentum	1.0586e-06	0.000474866	0.238705	GM12878_Rao2014, HMEC_Rao2014, HUVEC_Rao2014, HeLa_Rao2014, IMR90_Rao2014, K562_Rao2014, KBM7_Rao2014, NHEK_Rao2014, Pancreas_Schmitt2016, Spleen_Schmitt2016	1.26, 0.50, 2.00, 1.12, 1.57, 2.67, 0.60, 1.33, 0.25, 1.50	12.8073	TRUE	71491	213.7	Whole_Blood	442.9	Pancreas	56.09
rs886424	6	30782001	CCHCR1	ENSG00000204536.9	6	31110216	31126015	Adipose_Visceral_Omentum	2.91486e-10	2.57655e-07	0.389309	GM12878_Rao2014, HeLa_Rao2014, K562_Rao2014, KBM7_Rao2014, Pancreas_Schmitt2016	0.39, 0.25, 0.17, 0.40, 0.25	1.458	TRUE	328215	9.31	Testis	191.1	Whole_Blood	4.18
rs886424	6	30782001	POU5F1	ENSG00000204531.11	6	31132119	31148508	Adipose_Visceral_Omentum	7.16754e-07	0.000336023	0.57386	GM12878_Rao2014, HeLa_Rao2014, IMR90_Rao2014, K562_Rao2014, KBM7_Rao2014	0.17, 0.12, 0.57, 0.17, 0.40	1.437	TRUE	350118	0.87	Small_Intestine_Terminal_Ileum	8.29	Adrenal_Gland	0.08
rs886424	6	30782001	BTN3A2	ENSG00000186470.9	6	26365387	26378546	Adipose_Visceral_Omentum	0.000201795	0.0465558	-0.283682	GM12878_Rao2014, KBM7_Rao2014	0.04, 0.20	0.2435	FALSE	4403455	21.22	Spleen	95.36	Muscle_Skeletal	2.54
rs886424	6	30782001	NOTCH4	ENSG00000204301.5	6	32162620	32191844	Adipose_Visceral_Omentum	0.000118594	0.0300014	-0.244823	GM12878_Rao2014, K562_Rao2014, Pancreas_Schmitt2016	0.09, 0.17, 0.25	0.5036	FALSE	1380619	68.07	Lung	70.71	Cells_Transformed_fibroblasts	0.41
rs917911	12	9905850	CLECL1	ENSG00000184293.3	12	9868456	9885895	Adipose_Visceral_Omentum	5.09069e-10	4.33505e-07	0.420184	GM12878_Rao2014, HMEC_Rao2014, HUVEC_Rao2014, HeLa_Rao2014, IMR90_Rao2014, K562_Rao2014, KBM7_Rao2014, NHEK_Rao2014, Pancreas_Schmitt2016, Spleen_Schmitt2016	0.83, 0.33, 1.00, 0.25, 0.86, 0.33, 1.40, 0.67, 0.75, 1.50	7.9166	TRUE	19955	0.44	Cells_EBV-transformed_lymphocytes	56.15	Brain_Anterior_cingulate_cortex_BA24	0.04
rs9259118	6	29850908	HLA-H	ENSG00000206341.6	6	29856244	29858259	Adipose_Visceral_Omentum	6.62985e-14	9.56678e-11	0.758161	GM12878_Rao2014, K562_Rao2014, Spleen_Schmitt2016	0.09, 0.33, 0.50	0.9203	TRUE	5336	26.54	Whole_Blood	87.87	Brain_Frontal_Cortex_BA9	4.02
rs9259118	6	29850908	ABCF1	ENSG00000204574.8	6	30539153	30564956	Adipose_Visceral_Omentum	3.72773e-05	0.011189	0.142941	Pancreas_Schmitt2016, Spleen_Schmitt2016	0.25, 0.50	0.75	TRUE	688245	44.96	Cells_EBV-transformed_lymphocytes	78.94	Brain_Amygdala	12.94
rs9259118	6	29850908	HCG4P7	ENSG00000230521.1	6	29855071	29856045	Adipose_Visceral_Omentum	3.15967e-10	2.77267e-07	-0.569533	K562_Rao2014, Spleen_Schmitt2016	0.17, 0.50	0.6667	TRUE	4163	1.52	Ovary	6.65	Muscle_Skeletal	0.25
rs9260151	6	29911029	HLA-A	ENSG00000206503.7	6	29909037	29913661	Adipose_Visceral_Omentum	3.11056e-14	4.67056e-11	-0.468081	GM12878_Rao2014, HMEC_Rao2014, HUVEC_Rao2014, HeLa_Rao2014, IMR90_Rao2014, K562_Rao2014, KBM7_Rao2014, NHEK_Rao2014, Pancreas_Schmitt2016, Spleen_Schmitt2016	0.43, 0.67, 0.67, 0.62, 0.29, 1.33, 0.80, 0.67, 0.50, 1.00	6.9788	TRUE	0	897	Whole_Blood	3151	Pancreas	119.2
rs9260151	6	29911029	ZNRD1-AS1	ENSG00000204623.4	6	29968788	30029030	Adipose_Visceral_Omentum	5.31797e-06	0.00200331	-0.201259	GM12878_Rao2014, HMEC_Rao2014, HUVEC_Rao2014, HeLa_Rao2014, IMR90_Rao2014, K562_Rao2014, KBM7_Rao2014, NHEK_Rao2014, Spleen_Schmitt2016	1.26, 0.33, 1.00, 0.38, 0.14, 0.67, 0.40, 0.33, 1.50	6.0121	TRUE	57759	1.06	Testis	9.31	Whole_Blood	0.31
rs9260151	6	29911029	ZNRD1	ENSG00000066379.10	6	30029418	30032686	Adipose_Visceral_Omentum	5.5082e-05	0.0156844	0.220129	GM12878_Rao2014, Spleen_Schmitt2016	0.09, 0.50	0.587	TRUE	118389	43.62	Cells_EBV-transformed_lymphocytes	109.1	Brain_Amygdala	12.58
rs9260151	6	29911029	HLA-V	ENSG00000181126.9	6	29758731	29765588	Adipose_Visceral_Omentum	5.11294e-14	7.49113e-11	0.763631	GM12878_Rao2014, HMEC_Rao2014, HUVEC_Rao2014, IMR90_Rao2014, NHEK_Rao2014	0.04, 0.17, 0.33, 0.14, 0.33	1.0197	TRUE	145441	0.09	Testis	7.09	Heart_Left_Ventricle	0.03
rs9260151	6	29911029	HCG4P5	ENSG00000227766.1	6	29909874	29910844	Adipose_Visceral_Omentum	6.87409e-08	4.01949e-05	0.514537	GM12878_Rao2014, HMEC_Rao2014, HUVEC_Rao2014, HeLa_Rao2014, IMR90_Rao2014, K562_Rao2014, KBM7_Rao2014, NHEK_Rao2014, Pancreas_Schmitt2016, Spleen_Schmitt2016	0.04, 0.17, 0.33, 0.12, 0.14, 0.17, 0.20, 0.33, 0.25, 0.50	2.2613	TRUE	185	0.75	Spleen	2.09	Heart_Atrial_Appendage	0.25
rs9260151	6	29911029	ZFP57	ENSG00000204644.5	6	29640169	29648887	Adipose_Visceral_Omentum	2.42721e-06	0.000989561	-0.535756	GM12878_Rao2014, Pancreas_Schmitt2016	0.13, 0.25	0.3804	TRUE	262142	0.07	Brain_Spinal_cord_cervical_c-1	17.98	Liver	0.02
rs9268645	6	32408526	HLA-DQB1	ENSG00000179344.12	6	32627244	32636160	Adipose_Visceral_Omentum	2.1078e-06	0.000874074	-0.335513	GM12878_Rao2014, HMEC_Rao2014, KBM7_Rao2014, Spleen_Schmitt2016	0.39, 0.17, 0.40, 1.50	2.458	TRUE	218718	42.61	Cells_EBV-transformed_lymphocytes	598.95	Cells_Transformed_fibroblasts	0.17
rs9268645	6	32408526	HLA-DRB9	ENSG00000196301.3	6	32427598	32441277	Adipose_Visceral_Omentum	1.69658e-10	1.54794e-07	0.467822	GM12878_Rao2014, HMEC_Rao2014, HUVEC_Rao2014, HeLa_Rao2014, IMR90_Rao2014, K562_Rao2014, KBM7_Rao2014, NHEK_Rao2014, Pancreas_Schmitt2016, Spleen_Schmitt2016	0.61, 0.50, 0.67, 0.38, 0.29, 1.00, 0.60, 0.67, 0.75, 1.00	6.4527	TRUE	19072	0.61	Cells_EBV-transformed_lymphocytes	3.7	Brain_Spinal_cord_cervical_c-1	0.27
rs9268645	6	32408526	HLA-DRB6	ENSG00000229391.3	6	32520490	32527799	Adipose_Visceral_Omentum	4.17011e-08	2.54848e-05	0.420048	GM12878_Rao2014, HUVEC_Rao2014, Pancreas_Schmitt2016, Spleen_Schmitt2016	0.22, 0.33, 0.25, 1.00	1.8007	TRUE	111964	35.24	Cells_EBV-transformed_lymphocytes	145.35	Cells_Transformed_fibroblasts	0.1
rs9268645	6	32408526	HLA-DQB1-AS1	ENSG00000223534.1	6	32628132	32628506	Adipose_Visceral_Omentum	0.000137483	0.0339327	-0.218497	GM12878_Rao2014, KBM7_Rao2014, Spleen_Schmitt2016	0.04, 0.20, 0.50	0.7435	TRUE	219606	5.25	Spleen	28.16	Brain_Putamen_basal_ganglia	0.2
rs9268645	6	32408526	HLA-DQA2	ENSG00000237541.3	6	32709119	32714992	Adipose_Visceral_Omentum	1.9482e-12	2.32941e-09	0.591233	GM12878_Rao2014, HUVEC_Rao2014, IMR90_Rao2014, K562_Rao2014, Spleen_Schmitt2016	0.17, 0.33, 0.14, 0.33, 0.50	1.4834	TRUE	300593	4.51	Cells_EBV-transformed_lymphocytes	159.1	Brain_Cerebellum	0.14
rs9271346	6	32583467	HLA-DQB1	ENSG00000179344.12	6	32627244	32636160	Adipose_Visceral_Omentum	3.07337e-13	4.05424e-10	-0.663848	GM12878_Rao2014, HeLa_Rao2014, K562_Rao2014, KBM7_Rao2014, NHEK_Rao2014, Spleen_Schmitt2016	0.35, 0.38, 0.17, 0.40, 0.33, 0.50	2.1228	TRUE	43777	42.61	Cells_EBV-transformed_lymphocytes	598.95	Cells_Transformed_fibroblasts	0.17
rs9271346	6	32583467	HLA-DRB9	ENSG00000196301.3	6	32427598	32441277	Adipose_Visceral_Omentum	4.5215e-06	0.00173383	0.453296	GM12878_Rao2014, HMEC_Rao2014, HeLa_Rao2014, IMR90_Rao2014, K562_Rao2014, KBM7_Rao2014, NHEK_Rao2014	0.39, 0.17, 0.38, 0.14, 0.33, 0.80, 1.00	3.2092	TRUE	142190	0.61	Cells_EBV-transformed_lymphocytes	3.7	Brain_Spinal_cord_cervical_c-1	0.27
rs9271346	6	32583467	HLA-DRB1	ENSG00000196126.6	6	32546546	32557625	Adipose_Visceral_Omentum	6.63713e-05	0.0184246	-0.260648	GM12878_Rao2014, HUVEC_Rao2014, HeLa_Rao2014, K562_Rao2014, KBM7_Rao2014, Spleen_Schmitt2016	0.52, 0.67, 0.25, 0.33, 0.40, 0.50	2.6717	TRUE	25842	375.1	Cells_EBV-transformed_lymphocytes	1999.5	Cells_Transformed_fibroblasts	1.11
rs9271346	6	32583467	HLA-DRB6	ENSG00000229391.3	6	32520490	32527799	Adipose_Visceral_Omentum	8.97993e-31	5.12204e-27	1.06557	GM12878_Rao2014, HUVEC_Rao2014, HeLa_Rao2014	0.22, 0.33, 0.38	0.9257	TRUE	55668	35.24	Cells_EBV-transformed_lymphocytes	145.35	Cells_Transformed_fibroblasts	0.1
rs9271346	6	32583467	HLA-DRB5	ENSG00000198502.5	6	32485120	32498064	Adipose_Visceral_Omentum	3.71136e-30	2.03994e-26	-1.02346	GM12878_Rao2014, HeLa_Rao2014, IMR90_Rao2014, KBM7_Rao2014	0.09, 0.12, 0.29, 0.20	0.6977	TRUE	85403	79.69	Cells_EBV-transformed_lymphocytes	433.05	Cells_Transformed_fibroblasts	0.28
rs9271346	6	32583467	HLA-DQB2	ENSG00000232629.4	6	32723875	32731311	Adipose_Visceral_Omentum	3.29198e-11	3.32838e-08	0.670915	GM12878_Rao2014, HeLa_Rao2014, IMR90_Rao2014, K562_Rao2014, NHEK_Rao2014	0.04, 0.25, 0.14, 0.17, 0.33	0.9363	TRUE	140408	3.78	Cells_EBV-transformed_lymphocytes	59.48	Brain_Cerebellum	0.11
rs9271346	6	32583467	HLA-DQB1-AS1	ENSG00000223534.1	6	32628132	32628506	Adipose_Visceral_Omentum	4.12385e-21	1.16875e-17	-0.668028	GM12878_Rao2014, HeLa_Rao2014, NHEK_Rao2014, Spleen_Schmitt2016	0.04, 0.12, 0.33, 0.50	1.0018	TRUE	44665	5.25	Spleen	28.16	Brain_Putamen_basal_ganglia	0.2
rs9271346	6	32583467	HLA-DQA2	ENSG00000237541.3	6	32709119	32714992	Adipose_Visceral_Omentum	5.68197e-12	6.30731e-09	0.767854	GM12878_Rao2014, HMEC_Rao2014, HUVEC_Rao2014, IMR90_Rao2014, K562_Rao2014	0.04, 0.17, 0.33, 0.43, 0.33	1.3054	TRUE	125652	4.51	Cells_EBV-transformed_lymphocytes	159.1	Brain_Cerebellum	0.14
rs9273369	6	32626483	HLA-DQB1	ENSG00000179344.12	6	32627244	32636160	Adipose_Visceral_Omentum	2.73518e-07	0.000141424	-0.544826	GM12878_Rao2014, HMEC_Rao2014, HUVEC_Rao2014, HeLa_Rao2014, IMR90_Rao2014, K562_Rao2014, KBM7_Rao2014, NHEK_Rao2014, Pancreas_Schmitt2016, Spleen_Schmitt2016	1.22, 1.00, 1.33, 1.50, 0.29, 0.83, 1.80, 0.33, 0.75, 2.00	11.0531	TRUE	761	42.61	Cells_EBV-transformed_lymphocytes	598.95	Cells_Transformed_fibroblasts	0.17
rs9273369	6	32626483	HLA-DQB2	ENSG00000232629.4	6	32723875	32731311	Adipose_Visceral_Omentum	3.62957e-10	3.16816e-07	0.723052	GM12878_Rao2014, HUVEC_Rao2014, IMR90_Rao2014, K562_Rao2014, KBM7_Rao2014, Spleen_Schmitt2016	0.30, 0.33, 0.29, 0.83, 0.40, 0.50	2.6567	TRUE	97392	3.78	Cells_EBV-transformed_lymphocytes	59.48	Brain_Cerebellum	0.11
rs9273369	6	32626483	PSMB9	ENSG00000240065.3	6	32821938	32827362	Adipose_Visceral_Omentum	1.52642e-07	8.35195e-05	0.311348	GM12878_Rao2014, HUVEC_Rao2014, IMR90_Rao2014, KBM7_Rao2014, Spleen_Schmitt2016	0.04, 0.33, 0.14, 0.20, 0.50	1.2197	TRUE	195455	60.37	Cells_EBV-transformed_lymphocytes	503.7	Brain_Cerebellar_Hemisphere	5.48
rs9273369	6	32626483	NOTCH4	ENSG00000204301.5	6	32162620	32191844	Adipose_Visceral_Omentum	4.04453e-10	3.49671e-07	-0.354076	GM12878_Rao2014, HUVEC_Rao2014, HeLa_Rao2014, IMR90_Rao2014, K562_Rao2014, KBM7_Rao2014	0.43, 0.67, 0.12, 0.29, 0.83, 0.40	2.7455	TRUE	434639	68.07	Lung	70.71	Cells_Transformed_fibroblasts	0.41
rs9275490	6	32673384	HLA-DRB6	ENSG00000229391.3	6	32520490	32527799	Adipose_Visceral_Omentum	2.44324e-12	2.87768e-09	0.832077	GM12878_Rao2014, KBM7_Rao2014	0.13, 0.20	0.3304	TRUE	145585	35.24	Cells_EBV-transformed_lymphocytes	145.35	Cells_Transformed_fibroblasts	0.1
rs9275490	6	32673384	HLA-DQB1	ENSG00000179344.12	6	32627244	32636160	Adipose_Visceral_Omentum	3.87338e-07	0.000192642	-0.564842	GM12878_Rao2014, HUVEC_Rao2014, HeLa_Rao2014, K562_Rao2014, KBM7_Rao2014, NHEK_Rao2014, Pancreas_Schmitt2016	0.22, 0.33, 0.12, 0.33, 0.40, 0.33, 0.25	1.9924	TRUE	37224	42.61	Cells_EBV-transformed_lymphocytes	598.95	Cells_Transformed_fibroblasts	0.17
rs9275490	6	32673384	HLA-DOB	ENSG00000241106.2	6	32780540	32784825	Adipose_Visceral_Omentum	2.93001e-07	0.000150426	0.54318	GM12878_Rao2014, HeLa_Rao2014, IMR90_Rao2014, K562_Rao2014, KBM7_Rao2014, NHEK_Rao2014, Spleen_Schmitt2016	0.22, 0.12, 0.14, 0.17, 0.20, 0.67, 1.50	3.0186	TRUE	107156	2.2	Spleen	89.56	Pancreas	0.34
rs9275490	6	32673384	HLA-DQA2	ENSG00000237541.3	6	32709119	32714992	Adipose_Visceral_Omentum	1.76403e-18	3.95508e-15	1.13386	GM12878_Rao2014, HeLa_Rao2014, IMR90_Rao2014, K562_Rao2014, KBM7_Rao2014, NHEK_Rao2014, Pancreas_Schmitt2016	0.22, 0.25, 0.14, 0.33, 0.60, 0.33, 0.25	2.1269	TRUE	35735	4.51	Cells_EBV-transformed_lymphocytes	159.1	Brain_Cerebellum	0.14
rs9924471	16	28591529	SULT1A2	ENSG00000197165.6	16	28603264	28608430	Adipose_Visceral_Omentum	2.55616e-10	2.27277e-07	-0.438789	GM12878_Rao2014, HMEC_Rao2014, HUVEC_Rao2014, HeLa_Rao2014, IMR90_Rao2014, K562_Rao2014, KBM7_Rao2014, NHEK_Rao2014, Pancreas_Schmitt2016, Spleen_Schmitt2016	0.57, 0.33, 0.33, 0.50, 1.29, 0.83, 0.40, 0.67, 0.50, 1.00	6.4176	TRUE	11735	1.97	Small_Intestine_Terminal_Ileum	21.35	Cells_Transformed_fibroblasts	0.06
rs10186458	2	20598509	SDC1	ENSG00000115884.6	2	20400558	20425194	Adrenal_Gland	3.64698e-07	0.000182483	-0.415668	GM12878_Rao2014, HMEC_Rao2014, HUVEC_Rao2014, HeLa_Rao2014, IMR90_Rao2014, K562_Rao2014, KBM7_Rao2014, NHEK_Rao2014, Spleen_Schmitt2016	0.48, 0.17, 0.33, 0.25, 0.29, 0.83, 0.80, 1.00, 0.50	4.6473	TRUE	173315	21.25	Skin_Not_Sun_Exposed_Suprapubic	651.1	Heart_Left_Ventricle	0.22
rs10492166	12	9885998	CLECL1	ENSG00000184293.3	12	9868456	9885895	Adrenal_Gland	7.25135e-19	1.70152e-15	-0.736525	GM12878_Rao2014, HMEC_Rao2014, HUVEC_Rao2014, HeLa_Rao2014, IMR90_Rao2014, K562_Rao2014, KBM7_Rao2014, NHEK_Rao2014, Pancreas_Schmitt2016, Spleen_Schmitt2016	1.17, 1.67, 3.33, 1.62, 2.29, 2.00, 2.20, 4.33, 0.50, 1.50	20.618	TRUE	103	0.31	Cells_EBV-transformed_lymphocytes	56.15	Brain_Anterior_cingulate_cortex_BA24	0.04
rs1052553	17	44073888	CRHR1-IT1	ENSG00000204650.9	17	43697694	43725582	Adrenal_Gland	1.13174e-50	1.53193e-46	1.17497	KBM7_Rao2014	0.4	0.4	TRUE	348306	3.17	Brain_Cerebellar_Hemisphere	25.55	Liver	0.7
rs1052553	17	44073888	KANSL1-AS1	ENSG00000214401.4	17	44270942	44274089	Adrenal_Gland	1.23395e-32	7.665e-29	1.21596	GM12878_Rao2014	0.09	0.087	TRUE	197054	4.32	Thyroid	7.89	Cells_EBV-transformed_lymphocytes	2.3
rs1052553	17	44073888	WNT3	ENSG00000108379.5	17	44839872	44910424	Adrenal_Gland	5.7124e-09	4.06646e-06	0.616609	GM12878_Rao2014, IMR90_Rao2014, K562_Rao2014, KBM7_Rao2014	0.04, 0.14, 0.17, 0.60	0.953	TRUE	765984	0.4	Skin_Not_Sun_Exposed_Suprapubic	36.85	Whole_Blood	0.05
rs10947332	6	32677439	TAP2	ENSG00000204267.9	6	32789610	32806557	Adrenal_Gland	0.000184429	0.0431755	0.367725	GM12878_Rao2014, IMR90_Rao2014, K562_Rao2014, KBM7_Rao2014, Pancreas_Schmitt2016, Spleen_Schmitt2016	0.26, 0.14, 0.17, 0.40, 0.25, 1.00	2.2204	TRUE	112171	14.69	Cells_EBV-transformed_lymphocytes	78.48	Pancreas	5.01
rs11052552	12	9855957	CLECL1	ENSG00000184293.3	12	9868456	9885895	Adrenal_Gland	1.97417e-11	2.06268e-08	0.60995	GM12878_Rao2014, HUVEC_Rao2014, HeLa_Rao2014, IMR90_Rao2014, K562_Rao2014, KBM7_Rao2014, NHEK_Rao2014, Spleen_Schmitt2016	0.52, 0.67, 0.50, 0.14, 0.33, 0.40, 1.33, 0.50	4.3979	TRUE	12499	0.31	Cells_EBV-transformed_lymphocytes	56.15	Brain_Anterior_cingulate_cortex_BA24	0.04
rs11170466	12	53585858	STAT2	ENSG00000170581.9	12	56735381	56753910	Adrenal_Gland	0.000197771	0.0457929	-0.497821	HMEC_Rao2014, Pancreas_Schmitt2016	0.17, 0.25	0.4167	FALSE	3149523	46.38	Pituitary	140.3	Muscle_Skeletal	13.8
rs11171739	12	56470624	RPS26	ENSG00000197728.5	12	56435637	56438116	Adrenal_Gland	3.35965e-45	3.62729e-41	-0.947389	GM12878_Rao2014, HUVEC_Rao2014, K562_Rao2014, KBM7_Rao2014, NHEK_Rao2014, Spleen_Schmitt2016	0.13, 0.33, 0.17, 0.60, 0.33, 1.00	2.5638	TRUE	32508	596.5	Ovary	981	Brain_Hippocampus	132.3
rs11171739	12	56470624	SUOX	ENSG00000139531.8	12	56390964	56400425	Adrenal_Gland	6.49695e-05	0.0180936	0.211984	GM12878_Rao2014, HUVEC_Rao2014, KBM7_Rao2014, Pancreas_Schmitt2016, Spleen_Schmitt2016	0.22, 0.33, 0.60, 0.25, 0.50	1.9007	TRUE	70199	30.88	Adrenal_Gland	30.88	Whole_Blood	3.89
rs11705721	3	58400413	PXK	ENSG00000168297.11	3	58318607	58411748	Adrenal_Gland	2.24943e-05	0.00719974	-0.305243	GM12878_Rao2014, HMEC_Rao2014, HUVEC_Rao2014, HeLa_Rao2014, IMR90_Rao2014, K562_Rao2014, KBM7_Rao2014, NHEK_Rao2014, Pancreas_Schmitt2016, Spleen_Schmitt2016	6.13, 4.50, 12.00, 4.50, 10.57, 8.83, 10.00, 14.67, 3.00, 8.00	82.2019	TRUE	0	11.81	Brain_Spinal_cord_cervical_c-1	80.07	Heart_Left_Ventricle	3.45
rs11705721	3	58400413	RPP14	ENSG00000163684.7	3	58291974	58310422	Adrenal_Gland	0.000110671	0.0283169	0.25752	GM12878_Rao2014, HMEC_Rao2014, HUVEC_Rao2014, HeLa_Rao2014, IMR90_Rao2014, K562_Rao2014, KBM7_Rao2014, NHEK_Rao2014, Pancreas_Schmitt2016, Spleen_Schmitt2016	0.96, 0.67, 1.33, 0.75, 1.86, 1.00, 1.20, 1.33, 0.25, 1.00	10.347	TRUE	89991	6.22	Brain_Cerebellar_Hemisphere	14.65	Whole_Blood	1.75
rs11741255	5	131811181	AC034220.3	ENSG00000233006.2	5	131646978	131705340	Adrenal_Gland	9.19238e-06	0.00325844	0.394803	GM12878_Rao2014, HMEC_Rao2014, HUVEC_Rao2014, HeLa_Rao2014, IMR90_Rao2014, K562_Rao2014, NHEK_Rao2014, Pancreas_Schmitt2016, Spleen_Schmitt2016	0.57, 0.67, 0.33, 0.12, 0.71, 0.50, 0.33, 1.25, 2.00	6.4878	TRUE	105841	2.74	Pituitary	15.68	Cells_Transformed_fibroblasts	0.25
rs12153924	6	29914088	HCG4	ENSG00000176998.3	6	29758816	29760213	Adrenal_Gland	1.63745e-09	1.28909e-06	0.829289	GM12878_Rao2014, K562_Rao2014	0.13, 0.17	0.2971	TRUE	153875	2.88	Pituitary	15.15	Cells_EBV-transformed_lymphocytes	0.3
rs12153924	6	29914088	HLA-J	ENSG00000204622.6	6	29975174	29977733	Adrenal_Gland	3.72724e-09	2.73376e-06	0.725685	GM12878_Rao2014, IMR90_Rao2014, KBM7_Rao2014	0.22, 0.14, 0.20	0.5602	TRUE	61086	9.42	Whole_Blood	17.38	Brain_Anterior_cingulate_cortex_BA24	0.71
rs12153924	6	29914088	IFITM4P	ENSG00000235821.1	6	29718506	29718925	Adrenal_Gland	2.54401e-08	1.61909e-05	0.66407	GM12878_Rao2014, Spleen_Schmitt2016	0.04, 0.50	0.5435	TRUE	195163	0.44	Uterus	2.39	Brain_Anterior_cingulate_cortex_BA24	0.15
rs12153924	6	29914088	ZNRD1-AS1	ENSG00000204623.4	6	29968788	30029030	Adrenal_Gland	7.1806e-05	0.0197071	0.267812	GM12878_Rao2014, HMEC_Rao2014, HUVEC_Rao2014, HeLa_Rao2014, IMR90_Rao2014, K562_Rao2014, KBM7_Rao2014, NHEK_Rao2014, Spleen_Schmitt2016	1.70, 0.50, 0.33, 0.25, 1.71, 2.33, 1.60, 1.00, 1.50	10.9266	TRUE	54700	1.66	Testis	9.31	Whole_Blood	0.31
rs12189871	6	31251923	HLA-S	ENSG00000225851.1	6	31349851	31350065	Adrenal_Gland	1.42362e-09	1.13007e-06	1.04246	GM12878_Rao2014, K562_Rao2014, KBM7_Rao2014, Pancreas_Schmitt2016, Spleen_Schmitt2016	0.04, 0.17, 0.20, 0.25, 0.50	1.1601	TRUE	97928	1.22	Spleen	24.54	Pituitary	0.93
rs12189871	6	31251923	HLA-L	ENSG00000243753.1	6	30227361	30234728	Adrenal_Gland	7.77663e-11	7.46324e-08	0.984919	GM12878_Rao2014, HeLa_Rao2014	0.04, 0.12	0.1685	FALSE	1017195	2.37	Cells_EBV-transformed_lymphocytes	10.57	Muscle_Skeletal	0.47
rs12232497	17	38040118	GSDMA	ENSG00000167914.6	17	38119226	38134019	Adrenal_Gland	8.26662e-06	0.00297211	0.44277	GM12878_Rao2014, HMEC_Rao2014, HUVEC_Rao2014, HeLa_Rao2014, IMR90_Rao2014, K562_Rao2014, KBM7_Rao2014, NHEK_Rao2014, Pancreas_Schmitt2016, Spleen_Schmitt2016	0.57, 0.50, 0.33, 0.38, 0.71, 0.83, 0.60, 0.33, 0.25, 0.50	5.0045	TRUE	79108	0.39	Skin_Sun_Exposed_Lower_leg	93.09	Pancreas	0.04
rs12598357	16	28340944	RABEP2	ENSG00000177548.8	16	28915831	28947832	Adrenal_Gland	1.36997e-06	0.000595613	0.229635	GM12878_Rao2014, K562_Rao2014, Pancreas_Schmitt2016	0.13, 0.33, 0.25	0.7138	TRUE	574887	22.07	Spleen	48.16	Muscle_Skeletal	2.73
rs12598357	16	28340944	SH2B1	ENSG00000178188.10	16	28857921	28885526	Adrenal_Gland	2.41198e-07	0.000125934	-0.22346	IMR90_Rao2014	0.14	0.1429	TRUE	516977	35.56	Brain_Cerebellum	78.6	Whole_Blood	12.46
rs12598357	16	28340944	SULT1A2	ENSG00000197165.6	16	28603264	28608430	Adrenal_Gland	2.97261e-24	1.04696e-20	0.945215	GM12878_Rao2014, IMR90_Rao2014	0.13, 0.14	0.2733	TRUE	262320	2.68	Small_Intestine_Terminal_Ileum	21.35	Cells_Transformed_fibroblasts	0.06
rs1264813	6	29939899	HLA-H	ENSG00000206341.6	6	29856244	29858259	Adrenal_Gland	1.07965e-08	7.36759e-06	0.923449	GM12878_Rao2014, HMEC_Rao2014, HeLa_Rao2014, K562_Rao2014, Spleen_Schmitt2016	0.13, 0.17, 0.12, 0.17, 0.50	1.0888	TRUE	81640	23.82	Whole_Blood	87.87	Brain_Frontal_Cortex_BA9	4.02
rs1264813	6	29939899	HLA-G	ENSG00000204632.7	6	29794744	29798902	Adrenal_Gland	2.2214e-08	1.43084e-05	0.789514	GM12878_Rao2014, HUVEC_Rao2014, IMR90_Rao2014, K562_Rao2014, Pancreas_Schmitt2016	0.13, 0.33, 0.29, 0.17, 0.25	1.1661	TRUE	140997	2.55	Pituitary	27.78	Brain_Cerebellar_Hemisphere	0.33
rs1264813	6	29939899	HLA-W	ENSG00000235290.1	6	29924373	29926347	Adrenal_Gland	3.32814e-07	0.000168289	0.821613	GM12878_Rao2014, HMEC_Rao2014, HUVEC_Rao2014, HeLa_Rao2014, IMR90_Rao2014, K562_Rao2014, NHEK_Rao2014, Spleen_Schmitt2016	0.13, 0.17, 0.33, 0.12, 0.43, 0.33, 0.33, 0.50	2.3507	TRUE	13552	0.94	Whole_Blood	12	Brain_Putamen_basal_ganglia	0.11
rs1264813	6	29939899	HLA-A	ENSG00000206503.7	6	29909037	29913661	Adrenal_Gland	0.000110703	0.0283211	0.451617	GM12878_Rao2014, HUVEC_Rao2014, HeLa_Rao2014, IMR90_Rao2014, K562_Rao2014, KBM7_Rao2014, Spleen_Schmitt2016	0.35, 0.33, 0.12, 0.14, 0.17, 0.40, 1.00	2.5157	TRUE	26238	939	Whole_Blood	3151	Pancreas	119.2
rs1264813	6	29939899	HCG4P7	ENSG00000230521.1	6	29855071	29856045	Adrenal_Gland	3.16791e-09	2.36658e-06	-0.900134	GM12878_Rao2014, Spleen_Schmitt2016	0.04, 0.50	0.5435	TRUE	83854	2.44	Ovary	6.65	Muscle_Skeletal	0.25
rs1270942	6	31918859	C4A	ENSG00000244731.3	6	31949801	31970458	Adrenal_Gland	9.94434e-13	1.23798e-09	-0.846604	GM12878_Rao2014, HUVEC_Rao2014, K562_Rao2014, KBM7_Rao2014, Spleen_Schmitt2016	0.09, 0.33, 0.17, 0.20, 0.50	1.287	TRUE	30942	38.8	Liver	49.85	Muscle_Skeletal	0.21
rs1270942	6	31918859	HLA-DQB2	ENSG00000232629.4	6	32723875	32731311	Adrenal_Gland	4.79399e-06	0.00182679	0.917929	GM12878_Rao2014, HUVEC_Rao2014	0.17, 0.33	0.5072	TRUE	805016	1.4	Cells_EBV-transformed_lymphocytes	59.48	Brain_Cerebellum	0.11
rs1270942	6	31918859	RNF5	ENSG00000204308.6	6	32146131	32151657	Adrenal_Gland	5.18407e-06	0.00195938	-0.447599	GM12878_Rao2014, HUVEC_Rao2014, IMR90_Rao2014, K562_Rao2014, KBM7_Rao2014	0.22, 0.33, 0.43, 0.50, 0.20	1.6793	TRUE	227272	85.21	Nerve_Tibial	105.5	Pancreas	22.8
rs1270942	6	31918859	DXO	ENSG00000204348.5	6	31937587	31940069	Adrenal_Gland	7.19689e-07	0.000337225	0.500828	GM12878_Rao2014, HMEC_Rao2014, HUVEC_Rao2014, HeLa_Rao2014, IMR90_Rao2014, K562_Rao2014, KBM7_Rao2014, NHEK_Rao2014, Spleen_Schmitt2016	0.22, 0.67, 1.33, 0.38, 0.71, 0.83, 0.60, 0.33, 0.50	5.5733	TRUE	18728	46.12	Testis	133.5	Muscle_Skeletal	8.5
rs1281935	6	32583819	HLA-DQA2	ENSG00000237541.3	6	32709119	32714992	Adrenal_Gland	0.000153377	0.0371192	1.0063	GM12878_Rao2014, HUVEC_Rao2014, IMR90_Rao2014	0.13, 0.33, 0.14	0.6066	TRUE	125300	1.94	Cells_EBV-transformed_lymphocytes	159.1	Brain_Cerebellum	0.14
rs12928404	16	28847245	RP11-1348G14.4	ENSG00000251417.1	16	28814097	28829149	Adrenal_Gland	1.73697e-06	0.000737549	-0.384883	GM12878_Rao2014, HMEC_Rao2014, HUVEC_Rao2014, HeLa_Rao2014, IMR90_Rao2014, K562_Rao2014, KBM7_Rao2014, NHEK_Rao2014, Pancreas_Schmitt2016, Spleen_Schmitt2016	0.43, 0.50, 0.33, 0.38, 1.00, 0.50, 0.40, 0.67, 0.75, 0.50	5.4598	TRUE	18096	0.47	Thyroid	2.32	Muscle_Skeletal	0.17
rs12928404	16	28847245	SULT1A2	ENSG00000197165.6	16	28603264	28608430	Adrenal_Gland	4.95097e-21	1.39662e-17	0.839361	HeLa_Rao2014, KBM7_Rao2014, NHEK_Rao2014	0.12, 0.40, 0.33	0.8583	TRUE	238815	2.68	Small_Intestine_Terminal_Ileum	21.35	Cells_Transformed_fibroblasts	0.06
rs12928404	16	28847245	SH2B1	ENSG00000178188.10	16	28857921	28885526	Adrenal_Gland	8.7996e-06	0.00313823	-0.182311	GM12878_Rao2014, HMEC_Rao2014, HUVEC_Rao2014, HeLa_Rao2014, IMR90_Rao2014, K562_Rao2014, KBM7_Rao2014, NHEK_Rao2014, Pancreas_Schmitt2016, Spleen_Schmitt2016	2.22, 0.50, 2.33, 1.00, 2.29, 1.83, 2.00, 2.00, 0.25, 2.50	16.9198	TRUE	10676	35.56	Brain_Cerebellum	78.6	Whole_Blood	12.46
rs12928404	16	28847245	RABEP2	ENSG00000177548.8	16	28915831	28947832	Adrenal_Gland	5.36425e-07	0.000257881	0.222497	GM12878_Rao2014, HMEC_Rao2014, HUVEC_Rao2014, HeLa_Rao2014, IMR90_Rao2014, K562_Rao2014, KBM7_Rao2014, NHEK_Rao2014, Pancreas_Schmitt2016, Spleen_Schmitt2016	1.39, 1.00, 2.00, 0.12, 1.00, 2.50, 1.40, 0.33, 0.25, 1.00	10.9996	TRUE	68586	22.07	Spleen	48.16	Muscle_Skeletal	2.73
rs12982646	19	499977	SHC2	ENSG00000129946.6	19	416583	460996	Adrenal_Gland	1.17349e-07	6.58576e-05	0.470889	GM12878_Rao2014, HMEC_Rao2014, HUVEC_Rao2014, HeLa_Rao2014, IMR90_Rao2014, K562_Rao2014, KBM7_Rao2014, NHEK_Rao2014, Spleen_Schmitt2016	1.52, 0.50, 2.33, 0.75, 1.86, 2.17, 3.40, 1.33, 2.50	16.3622	TRUE	38981	33.8	Pituitary	136.9	Cells_EBV-transformed_lymphocytes	0.14
rs12982646	19	499977	AC005775.2	ENSG00000266933.1	19	490046	501624	Adrenal_Gland	3.41461e-05	0.010371	0.458754	GM12878_Rao2014, HMEC_Rao2014, HUVEC_Rao2014, HeLa_Rao2014, IMR90_Rao2014, K562_Rao2014, KBM7_Rao2014, NHEK_Rao2014, Pancreas_Schmitt2016, Spleen_Schmitt2016	1.13, 2.83, 3.67, 2.25, 3.14, 3.67, 4.20, 4.00, 0.25, 0.50	25.64	TRUE	0	1	Testis	4.04	Pancreas	0.2
rs1678536	12	57979189	METTL21B	ENSG00000123427.11	12	58165389	58176324	Adrenal_Gland	1.81671e-07	9.78097e-05	0.481643	GM12878_Rao2014, HMEC_Rao2014, HUVEC_Rao2014, IMR90_Rao2014, K562_Rao2014, KBM7_Rao2014, NHEK_Rao2014, Pancreas_Schmitt2016	0.52, 0.50, 0.33, 0.71, 1.00, 0.20, 0.33, 0.25	3.8527	TRUE	186200	8.44	Ovary	21.72	Whole_Blood	0.89
rs1689510	12	56396767	SUOX	ENSG00000139531.8	12	56390964	56400425	Adrenal_Gland	0.000151876	0.0368237	-0.221473	GM12878_Rao2014, HMEC_Rao2014, HUVEC_Rao2014, HeLa_Rao2014, IMR90_Rao2014, K562_Rao2014, KBM7_Rao2014, NHEK_Rao2014, Pancreas_Schmitt2016, Spleen_Schmitt2016	0.17, 0.33, 0.67, 0.38, 0.57, 0.50, 0.80, 0.67, 0.75, 1.50	6.337	TRUE	0	30.88	Adrenal_Gland	30.88	Whole_Blood	3.89
rs1701704	12	56412486	RPS26	ENSG00000197728.5	12	56435637	56438116	Adrenal_Gland	1.57332e-28	7.75473e-25	0.88857	GM12878_Rao2014, HUVEC_Rao2014, HeLa_Rao2014, IMR90_Rao2014, K562_Rao2014, Spleen_Schmitt2016	0.13, 0.67, 0.12, 0.43, 0.17, 1.00	2.5173	TRUE	23151	596.5	Ovary	981	Brain_Hippocampus	132.3
rs1701704	12	56412486	RARG	ENSG00000172819.12	12	53604354	53626764	Adrenal_Gland	0.000197014	0.0456504	0.201151	GM12878_Rao2014, HUVEC_Rao2014	0.04, 0.33	0.3768	FALSE	2785722	15.58	Esophagus_Mucosa	135.2	Liver	1.39
rs1738074	6	159465976	TAGAP	ENSG00000164691.12	6	159455500	159466184	Adrenal_Gland	3.4737e-07	0.000174923	0.492814	GM12878_Rao2014, HMEC_Rao2014, HUVEC_Rao2014, HeLa_Rao2014, IMR90_Rao2014, K562_Rao2014, KBM7_Rao2014, NHEK_Rao2014, Pancreas_Schmitt2016, Spleen_Schmitt2016	0.91, 1.17, 2.33, 1.38, 2.57, 2.17, 1.40, 2.67, 0.50, 2.00	17.0928	TRUE	0	1.69	Whole_Blood	49.66	Muscle_Skeletal	0.17
rs1893217	18	12809339	RP11-973H7.1	ENSG00000260302.1	18	12774650	12775922	Adrenal_Gland	6.22052e-08	3.65856e-05	0.852859	GM12878_Rao2014, HUVEC_Rao2014, HeLa_Rao2014, IMR90_Rao2014, K562_Rao2014, Spleen_Schmitt2016	0.09, 0.33, 0.12, 0.29, 0.17, 0.50	1.4977	TRUE	33417	0.06	Testis	4.58	Brain_Putamen_basal_ganglia	0.04
rs2251396	6	31364706	MICA	ENSG00000204520.8	6	31371356	31383092	Adrenal_Gland	2.17017e-07	0.000114661	0.466583	GM12878_Rao2014, HMEC_Rao2014, HUVEC_Rao2014, HeLa_Rao2014, IMR90_Rao2014, K562_Rao2014, KBM7_Rao2014, NHEK_Rao2014, Pancreas_Schmitt2016, Spleen_Schmitt2016	0.91, 1.00, 1.33, 0.62, 1.71, 1.83, 1.40, 1.67, 0.25, 0.50	11.2357	TRUE	6650	47.83	Ovary	101.4	Brain_Hippocampus	6.07
rs2251396	6	31364706	PSORS1C1	ENSG00000204540.6	6	31082527	31107869	Adrenal_Gland	4.01178e-07	0.000199035	-0.601624	GM12878_Rao2014, HUVEC_Rao2014, HeLa_Rao2014, IMR90_Rao2014, K562_Rao2014, KBM7_Rao2014, NHEK_Rao2014, Spleen_Schmitt2016	1.22, 1.33, 0.62, 0.86, 2.17, 1.00, 0.33, 1.00	8.5329	TRUE	256837	0.67	Testis	46.73	Liver	0.05
rs2281808	20	1610550	C20orf194	ENSG00000088854.11	20	3229951	3388272	Adrenal_Gland	0.000114238	0.0290902	-0.265435	GM12878_Rao2014, HMEC_Rao2014, IMR90_Rao2014, NHEK_Rao2014	0.17, 0.17, 0.14, 0.33	0.8168	FALSE	1619401	11.95	Nerve_Tibial	28.81	Cells_EBV-transformed_lymphocytes	0.79
rs2289702	15	79237292	CTSH	ENSG00000103811.11	15	79213400	79241916	Adrenal_Gland	4.57185e-12	5.14109e-09	-1.01676	GM12878_Rao2014, HMEC_Rao2014, HUVEC_Rao2014, HeLa_Rao2014, IMR90_Rao2014, K562_Rao2014, KBM7_Rao2014, NHEK_Rao2014, Pancreas_Schmitt2016, Spleen_Schmitt2016	1.91, 2.83, 3.33, 1.50, 3.43, 4.50, 4.20, 4.33, 1.00, 2.50	29.5416	TRUE	0	38.16	Cells_EBV-transformed_lymphocytes	256.7	Cells_Transformed_fibroblasts	3.96
rs2290400	17	38066239	GSDMA	ENSG00000167914.6	17	38119226	38134019	Adrenal_Gland	5.79404e-05	0.0163851	0.377852	GM12878_Rao2014, HMEC_Rao2014, HUVEC_Rao2014, HeLa_Rao2014, IMR90_Rao2014, K562_Rao2014, KBM7_Rao2014, NHEK_Rao2014, Spleen_Schmitt2016	0.52, 0.50, 0.33, 0.50, 0.57, 0.83, 0.20, 0.33, 0.50	4.2932	TRUE	52987	0.39	Skin_Sun_Exposed_Lower_leg	93.09	Pancreas	0.04
rs2292239	12	56482179	RPS26	ENSG00000197728.5	12	56435637	56438116	Adrenal_Gland	1.74693e-24	6.24979e-21	-0.777935	GM12878_Rao2014, HeLa_Rao2014, Pancreas_Schmitt2016	0.09, 0.38, 0.25	0.712	TRUE	44063	596.5	Ovary	981	Brain_Hippocampus	132.3
rs2304256	19	10475651	TYK2	ENSG00000105397.9	19	10461209	10491352	Adrenal_Gland	5.45934e-09	3.90163e-06	0.440643	GM12878_Rao2014, HMEC_Rao2014, HUVEC_Rao2014, HeLa_Rao2014, IMR90_Rao2014, K562_Rao2014, KBM7_Rao2014, NHEK_Rao2014, Pancreas_Schmitt2016, Spleen_Schmitt2016	3.83, 5.50, 9.00, 3.88, 7.43, 9.50, 7.40, 8.33, 0.75, 2.00	57.613	TRUE	0	33.46	Spleen	104.45	Brain_Putamen_basal_ganglia	12.71
rs2523989	6	30078274	HCG4	ENSG00000176998.3	6	29758816	29760213	Adrenal_Gland	0.000187491	0.0437793	-0.611918	GM12878_Rao2014, Spleen_Schmitt2016	0.13, 0.50	0.6304	TRUE	318061	2.88	Pituitary	15.15	Cells_EBV-transformed_lymphocytes	0.3
rs2523989	6	30078274	PPP1R18	ENSG00000146112.7	6	30644166	30655672	Adrenal_Gland	0.000170214	0.0404427	-0.304514	GM12878_Rao2014, HMEC_Rao2014, KBM7_Rao2014	0.09, 0.17, 0.20	0.4536	TRUE	565892	22.59	Whole_Blood	241.1	Brain_Putamen_basal_ganglia	4.8
rs2524277	6	31407578	ATP6V1G2	ENSG00000213760.6	6	31512239	31514625	Adrenal_Gland	0.000133425	0.0331113	0.619657	GM12878_Rao2014, IMR90_Rao2014, Pancreas_Schmitt2016	0.04, 0.14, 0.25	0.4363	TRUE	104661	1.86	Brain_Cerebellar_Hemisphere	1030.5	Pancreas	0.44
rs2542151	18	12779946	RP11-973H7.1	ENSG00000260302.1	18	12774650	12775922	Adrenal_Gland	7.23837e-09	5.07311e-06	-0.87057	GM12878_Rao2014, HMEC_Rao2014, HUVEC_Rao2014, HeLa_Rao2014, IMR90_Rao2014, K562_Rao2014, KBM7_Rao2014, NHEK_Rao2014, Pancreas_Schmitt2016, Spleen_Schmitt2016	0.13, 0.17, 0.33, 0.12, 0.14, 0.50, 0.40, 0.33, 0.25, 0.50	2.8816	TRUE	4024	0.06	Testis	4.58	Brain_Putamen_basal_ganglia	0.04
rs2664170	X	153945601	FUNDC2	ENSG00000165775.13	X	154254255	154288578	Adrenal_Gland	0.000168368	0.0400514	0.166651	GM12878_Rao2014, HeLa_Rao2014, IMR90_Rao2014, K562_Rao2014, Pancreas_Schmitt2016, Spleen_Schmitt2016	0.13, 0.12, 0.14, 0.67, 0.25, 0.50	1.815	TRUE	308654	22.2	Muscle_Skeletal	44.04	Whole_Blood	7.18
rs2664170	X	153945601	TMLHE	ENSG00000185973.6	X	154719776	154899605	Adrenal_Gland	1.32487e-05	0.00451709	-0.205193	GM12878_Rao2014, HMEC_Rao2014, IMR90_Rao2014, K562_Rao2014, KBM7_Rao2014, NHEK_Rao2014, Pancreas_Schmitt2016	0.17, 0.17, 0.14, 0.17, 0.40, 0.33, 0.25	1.6334	TRUE	774175	5.86	Cells_EBV-transformed_lymphocytes	7.7	Testis	1.6
rs2872507	17	38040762	GSDMA	ENSG00000167914.6	17	38119226	38134019	Adrenal_Gland	6.79612e-06	0.00249535	0.421248	GM12878_Rao2014, HMEC_Rao2014, HUVEC_Rao2014, HeLa_Rao2014, IMR90_Rao2014, K562_Rao2014, KBM7_Rao2014, Pancreas_Schmitt2016, Spleen_Schmitt2016	0.87, 0.17, 1.00, 0.50, 0.86, 0.83, 0.20, 0.25, 0.50	5.1767	TRUE	78464	0.39	Skin_Sun_Exposed_Lower_leg	93.09	Pancreas	0.04
rs2872507	17	38040762	KCTD2	ENSG00000180901.6	17	73028670	73061984	Adrenal_Gland	9.81183e-05	0.0256257	-0.26134	GM12878_Rao2014, Spleen_Schmitt2016	0.04, 0.50	0.5435	FALSE	34987908	26.61	Brain_Cerebellar_Hemisphere	224.8	Liver	6.36
rs2903692	16	11238782	RP4-794H19.2	ENSG00000234807.4	1	59250823	59365384	Adrenal_Gland	0.000197167	0.0456755	-0.294862	HeLa_Rao2014, Spleen_Schmitt2016	0.12, 0.50	0.625	FALSE	NA	1.52	Brain_Spinal_cord_cervical_c-1	2.93	Heart_Left_Ventricle	0.07
rs3129889	6	32413544	HLA-DRB9	ENSG00000196301.3	6	32427598	32441277	Adrenal_Gland	7.54223e-07	0.000351951	0.736295	GM12878_Rao2014, HMEC_Rao2014, HUVEC_Rao2014, HeLa_Rao2014, IMR90_Rao2014, K562_Rao2014, KBM7_Rao2014, NHEK_Rao2014, Pancreas_Schmitt2016, Spleen_Schmitt2016	0.91, 0.17, 1.00, 0.50, 0.57, 1.50, 1.60, 0.67, 0.25, 2.50	9.6678	TRUE	14054	0.31	Cells_EBV-transformed_lymphocytes	3.7	Brain_Spinal_cord_cervical_c-1	0.27
rs3129889	6	32413544	HLA-DRB6	ENSG00000229391.3	6	32520490	32527799	Adrenal_Gland	7.50569e-12	8.23598e-09	1.09662	GM12878_Rao2014, HUVEC_Rao2014, HeLa_Rao2014, IMR90_Rao2014, K562_Rao2014, KBM7_Rao2014, Spleen_Schmitt2016	0.35, 0.67, 0.25, 0.14, 0.17, 0.20, 0.50	2.274	TRUE	106946	18.96	Cells_EBV-transformed_lymphocytes	145.35	Cells_Transformed_fibroblasts	0.1
rs3129889	6	32413544	HLA-DRB5	ENSG00000198502.5	6	32485120	32498064	Adrenal_Gland	3.77857e-15	6.29936e-12	-1.14059	GM12878_Rao2014, K562_Rao2014, Pancreas_Schmitt2016	0.09, 0.17, 0.25	0.5036	TRUE	71576	46.12	Cells_EBV-transformed_lymphocytes	433.05	Cells_Transformed_fibroblasts	0.28
rs3129889	6	32413544	HLA-DQB1	ENSG00000179344.12	6	32627244	32636160	Adrenal_Gland	1.78677e-06	0.000755279	-0.674087	GM12878_Rao2014, HeLa_Rao2014, K562_Rao2014, KBM7_Rao2014, Pancreas_Schmitt2016, Spleen_Schmitt2016	0.48, 0.12, 0.33, 0.40, 0.25, 0.50	2.0866	TRUE	213700	18.65	Cells_EBV-transformed_lymphocytes	598.95	Cells_Transformed_fibroblasts	0.17
rs3129889	6	32413544	HLA-DQB2	ENSG00000232629.4	6	32723875	32731311	Adrenal_Gland	0.000187273	0.043734	0.614788	GM12878_Rao2014, HUVEC_Rao2014, HeLa_Rao2014, IMR90_Rao2014, Pancreas_Schmitt2016	0.35, 1.00, 0.38, 0.29, 0.25	2.2585	TRUE	310331	1.4	Cells_EBV-transformed_lymphocytes	59.48	Brain_Cerebellum	0.11
rs3129889	6	32413544	HLA-DQA2	ENSG00000237541.3	6	32709119	32714992	Adrenal_Gland	9.73474e-06	0.00342393	0.752107	GM12878_Rao2014, HUVEC_Rao2014, HeLa_Rao2014, IMR90_Rao2014, K562_Rao2014, KBM7_Rao2014	0.26, 0.33, 0.12, 0.14, 0.33, 0.40	1.5954	TRUE	295575	1.94	Cells_EBV-transformed_lymphocytes	159.1	Brain_Cerebellum	0.14
rs3135002	6	32668438	HLA-DRB6	ENSG00000229391.3	6	32520490	32527799	Adrenal_Gland	1.61224e-08	1.05954e-05	0.792763	GM12878_Rao2014	0.3	0.3043	TRUE	140639	18.96	Cells_EBV-transformed_lymphocytes	145.35	Cells_Transformed_fibroblasts	0.1
rs3135002	6	32668438	HLA-DQB1	ENSG00000179344.12	6	32627244	32636160	Adrenal_Gland	1.36353e-09	1.08665e-06	-0.712653	GM12878_Rao2014, HeLa_Rao2014, K562_Rao2014, KBM7_Rao2014, NHEK_Rao2014, Pancreas_Schmitt2016	0.30, 0.25, 0.17, 0.20, 0.33, 0.25	1.5043	TRUE	32278	18.65	Cells_EBV-transformed_lymphocytes	598.95	Cells_Transformed_fibroblasts	0.17
rs3135002	6	32668438	HLA-DQB2	ENSG00000232629.4	6	32723875	32731311	Adrenal_Gland	3.20928e-09	2.39256e-06	0.801552	GM12878_Rao2014, HUVEC_Rao2014, IMR90_Rao2014, K562_Rao2014, KBM7_Rao2014, NHEK_Rao2014, Pancreas_Schmitt2016	0.30, 0.67, 0.43, 0.33, 0.60, 1.00, 0.25	3.5829	TRUE	55437	1.4	Cells_EBV-transformed_lymphocytes	59.48	Brain_Cerebellum	0.11
rs3135002	6	32668438	HLA-DQB1-AS1	ENSG00000223534.1	6	32628132	32628506	Adrenal_Gland	5.30985e-06	0.00200066	-0.476862	GM12878_Rao2014, NHEK_Rao2014	0.04, 0.33	0.3768	TRUE	39932	1.49	Spleen	28.16	Brain_Putamen_basal_ganglia	0.2
rs3135002	6	32668438	HLA-DQA2	ENSG00000237541.3	6	32709119	32714992	Adrenal_Gland	2.80988e-05	0.00875564	0.610306	GM12878_Rao2014, HUVEC_Rao2014, IMR90_Rao2014, K562_Rao2014, Pancreas_Schmitt2016	0.09, 0.33, 0.14, 0.33, 0.25	1.1465	TRUE	40681	1.94	Cells_EBV-transformed_lymphocytes	159.1	Brain_Cerebellum	0.14
rs34593439	15	79234956	CTSH	ENSG00000103811.11	15	79213400	79241916	Adrenal_Gland	8.47894e-11	8.0647e-08	-0.923717	GM12878_Rao2014, HMEC_Rao2014, HUVEC_Rao2014, HeLa_Rao2014, IMR90_Rao2014, K562_Rao2014, KBM7_Rao2014, NHEK_Rao2014, Pancreas_Schmitt2016, Spleen_Schmitt2016	2.17, 3.83, 6.67, 3.75, 4.71, 6.17, 4.40, 7.33, 1.00, 2.50	42.5382	TRUE	0	38.16	Cells_EBV-transformed_lymphocytes	256.7	Cells_Transformed_fibroblasts	3.96
rs3761980	6	35993905	SLC26A8	ENSG00000112053.9	6	35911291	35992645	Adrenal_Gland	7.6962e-13	9.68074e-10	1.05579	GM12878_Rao2014, HMEC_Rao2014, HUVEC_Rao2014, HeLa_Rao2014, IMR90_Rao2014, K562_Rao2014, KBM7_Rao2014, NHEK_Rao2014, Pancreas_Schmitt2016, Spleen_Schmitt2016	4.30, 3.50, 5.67, 2.88, 5.14, 8.50, 3.60, 8.67, 0.75, 2.00	45.0055	TRUE	1260	0.1	Testis	63.01	Heart_Atrial_Appendage	0.07
rs3764021	12	9833627	CLECL1	ENSG00000184293.3	12	9868456	9885895	Adrenal_Gland	3.12831e-10	2.75048e-07	-0.554263	GM12878_Rao2014, HMEC_Rao2014, HUVEC_Rao2014, HeLa_Rao2014, IMR90_Rao2014, K562_Rao2014, KBM7_Rao2014, NHEK_Rao2014, Spleen_Schmitt2016	0.78, 0.67, 0.33, 0.12, 0.71, 0.67, 1.20, 1.00, 0.50	5.9886	TRUE	34829	0.31	Cells_EBV-transformed_lymphocytes	56.15	Brain_Anterior_cingulate_cortex_BA24	0.04
rs3825932	15	79235445	CTSH	ENSG00000103811.11	15	79213400	79241916	Adrenal_Gland	1.09295e-06	0.000487683	0.450694	GM12878_Rao2014, HMEC_Rao2014, HUVEC_Rao2014, HeLa_Rao2014, IMR90_Rao2014, K562_Rao2014, KBM7_Rao2014, NHEK_Rao2014, Pancreas_Schmitt2016, Spleen_Schmitt2016	1.48, 2.33, 3.33, 2.62, 3.29, 3.50, 2.00, 3.00, 1.00, 2.50	25.0556	TRUE	0	38.16	Cells_EBV-transformed_lymphocytes	256.7	Cells_Transformed_fibroblasts	3.96
rs402072	19	47219121	PRKD2	ENSG00000105287.8	19	47177532	47220384	Adrenal_Gland	6.1315e-05	0.017216	0.426369	GM12878_Rao2014, HMEC_Rao2014, HUVEC_Rao2014, HeLa_Rao2014, IMR90_Rao2014, K562_Rao2014, KBM7_Rao2014, NHEK_Rao2014, Pancreas_Schmitt2016, Spleen_Schmitt2016	4.57, 3.50, 7.67, 2.25, 5.43, 8.00, 5.20, 4.33, 1.25, 4.50	46.6938	TRUE	0	13.49	Spleen	83.45	Brain_Cerebellar_Hemisphere	2.44
rs402072	19	47219121	FKRP	ENSG00000181027.6	19	47249303	47280231	Adrenal_Gland	3.15024e-05	0.00967984	0.385709	GM12878_Rao2014, HMEC_Rao2014, HUVEC_Rao2014, HeLa_Rao2014, IMR90_Rao2014, K562_Rao2014, KBM7_Rao2014, NHEK_Rao2014, Pancreas_Schmitt2016, Spleen_Schmitt2016	1.43, 0.17, 0.67, 0.50, 1.43, 2.50, 0.80, 0.33, 0.75, 3.00	11.58	TRUE	30182	6.95	Pituitary	19.84	Whole_Blood	3.12
rs416603	16	11364078	RMI2	ENSG00000175643.7	16	11343506	11445619	Adrenal_Gland	9.3342e-12	1.00658e-08	0.585062	GM12878_Rao2014, HMEC_Rao2014, HUVEC_Rao2014, HeLa_Rao2014, IMR90_Rao2014, K562_Rao2014, KBM7_Rao2014, NHEK_Rao2014, Pancreas_Schmitt2016, Spleen_Schmitt2016	6.57, 4.67, 8.67, 5.12, 11.00, 11.00, 6.20, 7.00, 2.75, 7.00	69.9736	TRUE	0	1.08	Cells_EBV-transformed_lymphocytes	28.63	Brain_Cerebellar_Hemisphere	0.18
rs425105	19	47208480	PRKD2	ENSG00000105287.8	19	47177532	47220384	Adrenal_Gland	5.55389e-05	0.0157907	0.416982	GM12878_Rao2014, HMEC_Rao2014, HUVEC_Rao2014, HeLa_Rao2014, IMR90_Rao2014, K562_Rao2014, KBM7_Rao2014, NHEK_Rao2014, Pancreas_Schmitt2016, Spleen_Schmitt2016	3.61, 3.50, 8.33, 2.25, 6.14, 8.33, 5.20, 7.67, 1.00, 4.00	50.0349	TRUE	0	13.49	Spleen	83.45	Brain_Cerebellar_Hemisphere	2.44
rs425105	19	47208480	FKRP	ENSG00000181027.6	19	47249303	47280231	Adrenal_Gland	1.08744e-05	0.00378659	0.395067	GM12878_Rao2014, HeLa_Rao2014, IMR90_Rao2014, K562_Rao2014, KBM7_Rao2014, NHEK_Rao2014, Pancreas_Schmitt2016, Spleen_Schmitt2016	0.83, 0.25, 0.71, 1.17, 1.00, 1.00, 0.50, 2.00	7.457	TRUE	40823	6.95	Pituitary	19.84	Whole_Blood	3.12
rs45450798	18	12792939	RP11-973H7.1	ENSG00000260302.1	18	12774650	12775922	Adrenal_Gland	4.57504e-08	2.77074e-05	0.859378	GM12878_Rao2014, HMEC_Rao2014, IMR90_Rao2014, KBM7_Rao2014, NHEK_Rao2014, Pancreas_Schmitt2016, Spleen_Schmitt2016	0.13, 0.33, 0.14, 0.20, 0.33, 0.25, 0.50	1.89	TRUE	17017	0.06	Testis	4.58	Brain_Putamen_basal_ganglia	0.04
rs4625	3	49572139	IP6K2	ENSG00000068745.10	3	48725436	48777786	Adrenal_Gland	4.3937e-06	0.00169059	-0.259832	GM12878_Rao2014, HUVEC_Rao2014, KBM7_Rao2014, Spleen_Schmitt2016	0.43, 0.67, 0.20, 0.50	1.8014	TRUE	794353	38.27	Brain_Cerebellum	92.76	Muscle_Skeletal	8.46
rs4759229	12	56474479	RPS26	ENSG00000197728.5	12	56435637	56438116	Adrenal_Gland	2.89389e-24	1.02121e-20	-0.801371	GM12878_Rao2014, HUVEC_Rao2014, HeLa_Rao2014, IMR90_Rao2014, K562_Rao2014, KBM7_Rao2014, Spleen_Schmitt2016	0.22, 0.67, 0.38, 0.43, 0.50, 0.40, 1.00	3.5876	TRUE	36363	596.5	Ovary	981	Brain_Hippocampus	132.3
rs4763879	12	9910163	CLECL1	ENSG00000184293.3	12	9868456	9885895	Adrenal_Gland	1.53871e-08	1.01749e-05	0.557674	GM12878_Rao2014, HMEC_Rao2014, HUVEC_Rao2014, HeLa_Rao2014, IMR90_Rao2014, K562_Rao2014, KBM7_Rao2014, Pancreas_Schmitt2016, Spleen_Schmitt2016	0.74, 0.17, 0.67, 0.25, 0.57, 0.67, 1.20, 0.75, 1.50	6.5106	TRUE	24268	0.31	Cells_EBV-transformed_lymphocytes	56.15	Brain_Anterior_cingulate_cortex_BA24	0.04
rs478222	2	25301754	RP11-509E16.1	ENSG00000261452.1	2	25380063	25382006	Adrenal_Gland	1.59551e-08	1.05121e-05	-0.349067	HMEC_Rao2014, IMR90_Rao2014, KBM7_Rao2014, NHEK_Rao2014	0.17, 0.14, 0.20, 0.33	0.8429	TRUE	78309	3.32	Brain_Cerebellum	123.9	Whole_Blood	0.08
rs478222	2	25301754	EFR3B	ENSG00000084710.9	2	25264999	25378243	Adrenal_Gland	1.86276e-07	0.00010014	-0.362613	GM12878_Rao2014, HMEC_Rao2014, HUVEC_Rao2014, HeLa_Rao2014, IMR90_Rao2014, K562_Rao2014, KBM7_Rao2014, NHEK_Rao2014, Pancreas_Schmitt2016, Spleen_Schmitt2016	7.43, 7.83, 14.00, 5.50, 12.00, 10.83, 10.60, 13.00, 3.00, 10.50	94.7014	TRUE	0	0.52	Brain_Cerebellar_Hemisphere	15.13	Cells_Transformed_fibroblasts	0.06
rs4788084	16	28539847	RP11-1348G14.4	ENSG00000251417.1	16	28814097	28829149	Adrenal_Gland	1.57323e-07	8.57445e-05	-0.458802	IMR90_Rao2014, K562_Rao2014, Spleen_Schmitt2016	0.14, 0.17, 0.50	0.8095	TRUE	274250	0.47	Thyroid	2.32	Muscle_Skeletal	0.17
rs4788084	16	28539847	RABEP2	ENSG00000177548.8	16	28915831	28947832	Adrenal_Gland	7.93747e-07	0.000367934	0.240476	GM12878_Rao2014, HUVEC_Rao2014, HeLa_Rao2014, K562_Rao2014, KBM7_Rao2014, NHEK_Rao2014, Pancreas_Schmitt2016, Spleen_Schmitt2016	0.09, 0.33, 0.12, 0.33, 0.60, 0.33, 0.25, 0.50	2.562	TRUE	375984	22.07	Spleen	48.16	Muscle_Skeletal	2.73
rs4788084	16	28539847	SULT1A2	ENSG00000197165.6	16	28603264	28608430	Adrenal_Gland	2.05103e-30	1.13768e-26	1.04722	GM12878_Rao2014, HeLa_Rao2014, IMR90_Rao2014, K562_Rao2014, Pancreas_Schmitt2016, Spleen_Schmitt2016	0.22, 0.12, 0.29, 0.17, 0.25, 0.50	1.5448	TRUE	63417	2.68	Small_Intestine_Terminal_Ileum	21.35	Cells_Transformed_fibroblasts	0.06
rs4788084	16	28539847	SH2B1	ENSG00000178188.10	16	28857921	28885526	Adrenal_Gland	3.02612e-08	1.9019e-05	-0.244281	GM12878_Rao2014, HUVEC_Rao2014, HeLa_Rao2014, IMR90_Rao2014, K562_Rao2014, KBM7_Rao2014, NHEK_Rao2014	0.13, 0.33, 0.12, 0.14, 0.67, 0.20, 0.33	1.9316	TRUE	318074	35.56	Brain_Cerebellum	78.6	Whole_Blood	12.46
rs4788084	16	28539847	NPIPB7	ENSG00000233232.2	16	28467693	28481868	Adrenal_Gland	5.72047e-05	0.0161998	-0.438702	Pancreas_Schmitt2016, Spleen_Schmitt2016	0.25, 0.50	0.75	TRUE	57979	0.1	Testis	6.42	Cells_Transformed_fibroblasts	0.08
rs4869313	5	96223879	ERAP2	ENSG00000164308.12	5	96211643	96255420	Adrenal_Gland	3.28592e-43	3.38643e-39	-1.09278	GM12878_Rao2014, HMEC_Rao2014, HUVEC_Rao2014, HeLa_Rao2014, IMR90_Rao2014, K562_Rao2014, KBM7_Rao2014, NHEK_Rao2014, Pancreas_Schmitt2016, Spleen_Schmitt2016	2.87, 1.67, 4.00, 2.12, 4.29, 3.50, 2.40, 5.67, 2.75, 5.50	34.7636	TRUE	0	5.69	Cells_EBV-transformed_lymphocytes	36.1	Brain_Cerebellar_Hemisphere	0.75
rs516246	19	49206171	MAMSTR	ENSG00000176909.7	19	49215999	49222978	Adrenal_Gland	1.11465e-05	0.00387094	0.217525	GM12878_Rao2014, HMEC_Rao2014, HUVEC_Rao2014, HeLa_Rao2014, IMR90_Rao2014, K562_Rao2014, KBM7_Rao2014, NHEK_Rao2014, Pancreas_Schmitt2016, Spleen_Schmitt2016	1.09, 1.00, 1.33, 0.88, 2.43, 2.17, 1.00, 1.33, 0.25, 0.50	11.9739	TRUE	9828	32.41	Adrenal_Gland	32.41	Whole_Blood	0.21
rs516246	19	49206171	IZUMO1	ENSG00000182264.4	19	49244145	49250166	Adrenal_Gland	2.99333e-05	0.00926678	0.39808	GM12878_Rao2014, HMEC_Rao2014, HUVEC_Rao2014, HeLa_Rao2014, IMR90_Rao2014, K562_Rao2014, KBM7_Rao2014, NHEK_Rao2014, Spleen_Schmitt2016	0.65, 0.33, 1.33, 0.12, 1.29, 1.17, 0.40, 0.33, 0.50	6.1296	TRUE	37974	0.72	Testis	54.36	Liver	0.08
rs516246	19	49206171	SEC1P	ENSG00000232871.4	19	49141402	49184461	Adrenal_Gland	9.64762e-05	0.0252732	0.390881	GM12878_Rao2014, HMEC_Rao2014, HUVEC_Rao2014, HeLa_Rao2014, IMR90_Rao2014, K562_Rao2014, KBM7_Rao2014, NHEK_Rao2014, Pancreas_Schmitt2016, Spleen_Schmitt2016	2.48, 1.50, 4.33, 1.25, 3.71, 6.00, 4.00, 3.00, 0.50, 1.00	27.7759	TRUE	21710	0.18	Testis	9.37	Liver	0.05
rs579459	9	136154167	ABO	ENSG00000175164.9	9	136130951	136150617	Adrenal_Gland	1.62803e-06	0.0006958	0.50926	GM12878_Rao2014, HMEC_Rao2014, HUVEC_Rao2014, HeLa_Rao2014, IMR90_Rao2014, K562_Rao2014, KBM7_Rao2014, NHEK_Rao2014, Pancreas_Schmitt2016, Spleen_Schmitt2016	1.04, 1.33, 2.33, 1.25, 1.43, 2.50, 3.00, 3.00, 0.50, 2.50	18.8887	TRUE	3550	20	Ovary	39.23	Liver	0.07
rs602662	19	49206984	MAMSTR	ENSG00000176909.7	19	49215999	49222978	Adrenal_Gland	5.86566e-06	0.00218961	0.229042	GM12878_Rao2014, HMEC_Rao2014, HUVEC_Rao2014, HeLa_Rao2014, IMR90_Rao2014, K562_Rao2014, KBM7_Rao2014, NHEK_Rao2014, Pancreas_Schmitt2016, Spleen_Schmitt2016	1.09, 0.67, 1.33, 0.88, 1.43, 1.50, 1.20, 1.33, 0.25, 0.50	10.1739	TRUE	9015	32.41	Adrenal_Gland	32.41	Whole_Blood	0.21
rs602662	19	49206984	IZUMO1	ENSG00000182264.4	19	49244145	49250166	Adrenal_Gland	9.94538e-05	0.0259259	0.381341	GM12878_Rao2014, HUVEC_Rao2014, IMR90_Rao2014, K562_Rao2014, KBM7_Rao2014, Spleen_Schmitt2016	0.52, 1.33, 0.57, 0.67, 0.40, 0.50	3.9932	TRUE	37161	0.72	Testis	54.36	Liver	0.08
rs602662	19	49206984	SEC1P	ENSG00000232871.4	19	49141402	49184461	Adrenal_Gland	4.58693e-05	0.0134236	0.417005	GM12878_Rao2014, HMEC_Rao2014, HUVEC_Rao2014, HeLa_Rao2014, IMR90_Rao2014, K562_Rao2014, KBM7_Rao2014, NHEK_Rao2014, Pancreas_Schmitt2016, Spleen_Schmitt2016	3.35, 1.17, 3.00, 0.62, 3.57, 4.50, 2.60, 1.00, 0.50, 1.00	21.3109	TRUE	22523	0.18	Testis	9.37	Liver	0.05
rs657152	9	136139264	ABO	ENSG00000175164.9	9	136130951	136150617	Adrenal_Gland	1.98619e-26	8.45685e-23	0.811632	GM12878_Rao2014, HMEC_Rao2014, HUVEC_Rao2014, HeLa_Rao2014, IMR90_Rao2014, K562_Rao2014, KBM7_Rao2014, NHEK_Rao2014, Pancreas_Schmitt2016, Spleen_Schmitt2016	1.26, 1.83, 3.67, 3.12, 3.57, 3.83, 2.00, 3.33, 1.00, 2.50	26.124	TRUE	0	20	Ovary	39.23	Liver	0.07
rs660895	6	32577379	HLA-DRB6	ENSG00000229391.3	6	32520490	32527799	Adrenal_Gland	9.3632e-05	0.0246778	0.557919	GM12878_Rao2014	0.17	0.1739	TRUE	49580	18.96	Cells_EBV-transformed_lymphocytes	145.35	Cells_Transformed_fibroblasts	0.1
rs660895	6	32577379	PRRT1	ENSG00000204314.6	6	32116136	32121621	Adrenal_Gland	0.000115221	0.0292815	0.283202	GM12878_Rao2014, HeLa_Rao2014	0.04, 0.12	0.1685	TRUE	455758	5.53	Brain_Cerebellum	166.3	Cells_EBV-transformed_lymphocytes	0.36
rs660895	6	32577379	HLA-DQA2	ENSG00000237541.3	6	32709119	32714992	Adrenal_Gland	9.8004e-17	1.8911e-13	1.09464	GM12878_Rao2014, Pancreas_Schmitt2016	0.04, 0.25	0.2935	TRUE	131740	1.94	Cells_EBV-transformed_lymphocytes	159.1	Brain_Cerebellum	0.14
rs7111341	11	2213165	DSCAML1	ENSG00000177103.9	11	117298489	117688240	Adrenal_Gland	4.78404e-05	0.0139028	-0.253806	GM12878_Rao2014, Spleen_Schmitt2016	0.17, 0.50	0.6739	FALSE	115085324	0.2	Brain_Spinal_cord_cervical_c-1	14.13	Muscle_Skeletal	0.15
rs7221109	17	38770285	SMARCE1	ENSG00000073584.14	17	38781214	38804760	Adrenal_Gland	1.54491e-08	1.02121e-05	-0.281383	GM12878_Rao2014, HMEC_Rao2014, HUVEC_Rao2014, HeLa_Rao2014, IMR90_Rao2014, K562_Rao2014, KBM7_Rao2014, NHEK_Rao2014, Pancreas_Schmitt2016, Spleen_Schmitt2016	1.70, 0.50, 1.67, 0.50, 1.57, 2.50, 0.80, 3.67, 1.25, 3.50	17.6504	TRUE	10929	19.57	Uterus	56.04	Whole_Blood	7.45
rs72848653	6	29836601	HCG4	ENSG00000176998.3	6	29758816	29760213	Adrenal_Gland	7.38094e-05	0.0201684	0.732129	GM12878_Rao2014, HUVEC_Rao2014, Pancreas_Schmitt2016, Spleen_Schmitt2016	0.13, 0.33, 0.25, 0.50	1.2138	TRUE	76388	2.88	Pituitary	15.15	Cells_EBV-transformed_lymphocytes	0.3
rs72848653	6	29836601	HLA-H	ENSG00000206341.6	6	29856244	29858259	Adrenal_Gland	2.55705e-12	3.00393e-09	1.23474	GM12878_Rao2014, HMEC_Rao2014, HUVEC_Rao2014, IMR90_Rao2014, K562_Rao2014, NHEK_Rao2014	0.22, 0.17, 0.33, 0.43, 0.17, 0.33	1.646	TRUE	19643	23.82	Whole_Blood	87.87	Brain_Frontal_Cortex_BA9	4.02
rs72848653	6	29836601	HLA-A	ENSG00000206503.7	6	29909037	29913661	Adrenal_Gland	0.000118151	0.0298976	0.50536	GM12878_Rao2014, HMEC_Rao2014, HUVEC_Rao2014, HeLa_Rao2014, IMR90_Rao2014, Pancreas_Schmitt2016, Spleen_Schmitt2016	0.30, 0.17, 0.67, 0.12, 0.14, 0.25, 0.50	2.1555	TRUE	72436	939	Whole_Blood	3151	Pancreas	119.2
rs72848653	6	29836601	HLA-G	ENSG00000204632.7	6	29794744	29798902	Adrenal_Gland	9.49585e-09	6.53163e-06	0.907402	GM12878_Rao2014, HUVEC_Rao2014, HeLa_Rao2014, IMR90_Rao2014, K562_Rao2014, Spleen_Schmitt2016	0.09, 0.33, 0.12, 0.29, 0.33, 0.50	1.6643	TRUE	37699	2.55	Pituitary	27.78	Brain_Cerebellar_Hemisphere	0.33
rs72848653	6	29836601	HLA-W	ENSG00000235290.1	6	29924373	29926347	Adrenal_Gland	2.02436e-07	0.000107805	0.938258	GM12878_Rao2014	0.13	0.1304	TRUE	87772	0.94	Whole_Blood	12	Brain_Putamen_basal_ganglia	0.11
rs72848653	6	29836601	HLA-U	ENSG00000228078.1	6	29901878	29902063	Adrenal_Gland	8.79931e-05	0.0234296	0.709727	GM12878_Rao2014, K562_Rao2014, Spleen_Schmitt2016	0.04, 0.17, 0.50	0.7101	TRUE	65277	6.89	Whole_Blood	40.1	Brain_Anterior_cingulate_cortex_BA24	0.95
rs72848653	6	29836601	HCG4P7	ENSG00000230521.1	6	29855071	29856045	Adrenal_Gland	6.13988e-18	1.3164e-14	-1.37804	GM12878_Rao2014	0.09	0.087	TRUE	18470	2.44	Ovary	6.65	Muscle_Skeletal	0.25
rs743777	22	37551606	HIVEP3	ENSG00000127124.9	1	41972036	42501596	Adrenal_Gland	0.000102436	0.0265962	-0.298664	GM12878_Rao2014, Spleen_Schmitt2016	0.04, 0.50	0.5435	FALSE	NA	1.36	Brain_Cerebellum	9.29	Liver	0.46
rs7454108	6	32681482	HLA-DRB6	ENSG00000229391.3	6	32520490	32527799	Adrenal_Gland	3.19777e-06	0.00127059	0.893811	GM12878_Rao2014, HUVEC_Rao2014, HeLa_Rao2014	0.13, 0.33, 0.12	0.5888	TRUE	153683	18.96	Cells_EBV-transformed_lymphocytes	145.35	Cells_Transformed_fibroblasts	0.1
rs7454108	6	32681482	PRRT1	ENSG00000204314.6	6	32116136	32121621	Adrenal_Gland	3.65036e-05	0.0109913	0.410513	GM12878_Rao2014, IMR90_Rao2014, K562_Rao2014	0.04, 0.14, 0.17	0.353	TRUE	559861	5.53	Brain_Cerebellum	166.3	Cells_EBV-transformed_lymphocytes	0.36
rs7454108	6	32681482	HLA-DOB	ENSG00000241106.2	6	32780540	32784825	Adrenal_Gland	9.10459e-06	0.00323174	0.847357	GM12878_Rao2014, HMEC_Rao2014, HUVEC_Rao2014, HeLa_Rao2014, IMR90_Rao2014, K562_Rao2014	0.30, 0.17, 0.33, 0.25, 0.14, 0.50	1.6972	TRUE	99058	1.09	Spleen	89.56	Pancreas	0.34
rs7454108	6	32681482	HLA-DQA2	ENSG00000237541.3	6	32709119	32714992	Adrenal_Gland	2.28666e-12	2.70732e-09	1.29918	GM12878_Rao2014, HMEC_Rao2014, HeLa_Rao2014, IMR90_Rao2014, K562_Rao2014, KBM7_Rao2014, NHEK_Rao2014, Spleen_Schmitt2016	0.35, 0.17, 0.38, 0.43, 0.50, 0.40, 1.00, 1.00	4.2181	TRUE	27637	1.94	Cells_EBV-transformed_lymphocytes	159.1	Brain_Cerebellum	0.14
rs757411	17	38775149	SMARCE1	ENSG00000073584.14	17	38781214	38804760	Adrenal_Gland	1.1757e-10	1.09981e-07	-0.306489	GM12878_Rao2014, HUVEC_Rao2014, HeLa_Rao2014, IMR90_Rao2014, Pancreas_Schmitt2016, Spleen_Schmitt2016	0.09, 0.33, 0.38, 0.43, 1.25, 3.50	5.9739	TRUE	6065	19.57	Uterus	56.04	Whole_Blood	7.45
rs80028505	6	35998387	SLC26A8	ENSG00000112053.9	6	35911291	35992645	Adrenal_Gland	3.40929e-14	5.08962e-11	1.15464	GM12878_Rao2014, HUVEC_Rao2014, HeLa_Rao2014, IMR90_Rao2014, K562_Rao2014, NHEK_Rao2014, Pancreas_Schmitt2016, Spleen_Schmitt2016	0.26, 0.33, 0.25, 1.00, 0.33, 0.67, 0.25, 2.50	5.5942	TRUE	5742	0.1	Testis	63.01	Heart_Atrial_Appendage	0.07
rs886424	6	30782001	BTN3A2	ENSG00000186470.9	6	26365387	26378546	Adrenal_Gland	8.433e-05	0.0226006	-0.625362	GM12878_Rao2014, KBM7_Rao2014	0.04, 0.20	0.2435	FALSE	4403455	29.95	Spleen	95.36	Muscle_Skeletal	2.54
rs917911	12	9905850	CLECL1	ENSG00000184293.3	12	9868456	9885895	Adrenal_Gland	3.31051e-08	2.06064e-05	0.541569	GM12878_Rao2014, HMEC_Rao2014, HUVEC_Rao2014, HeLa_Rao2014, IMR90_Rao2014, K562_Rao2014, KBM7_Rao2014, NHEK_Rao2014, Pancreas_Schmitt2016, Spleen_Schmitt2016	0.83, 0.33, 1.00, 0.25, 0.86, 0.33, 1.40, 0.67, 0.75, 1.50	7.9166	TRUE	19955	0.31	Cells_EBV-transformed_lymphocytes	56.15	Brain_Anterior_cingulate_cortex_BA24	0.04
rs9259118	6	29850908	HLA-H	ENSG00000206341.6	6	29856244	29858259	Adrenal_Gland	1.02654e-06	0.000461913	0.822455	GM12878_Rao2014, K562_Rao2014, Spleen_Schmitt2016	0.09, 0.33, 0.50	0.9203	TRUE	5336	23.82	Whole_Blood	87.87	Brain_Frontal_Cortex_BA9	4.02
rs9259118	6	29850908	HCG4P7	ENSG00000230521.1	6	29855071	29856045	Adrenal_Gland	6.47236e-13	8.19818e-10	-1.08965	K562_Rao2014, Spleen_Schmitt2016	0.17, 0.50	0.6667	TRUE	4163	2.44	Ovary	6.65	Muscle_Skeletal	0.25
rs9260151	6	29911029	HLA-A	ENSG00000206503.7	6	29909037	29913661	Adrenal_Gland	3.15468e-05	0.00968692	-0.504111	GM12878_Rao2014, HMEC_Rao2014, HUVEC_Rao2014, HeLa_Rao2014, IMR90_Rao2014, K562_Rao2014, KBM7_Rao2014, NHEK_Rao2014, Pancreas_Schmitt2016, Spleen_Schmitt2016	0.43, 0.67, 0.67, 0.62, 0.29, 1.33, 0.80, 0.67, 0.50, 1.00	6.9788	TRUE	0	939	Whole_Blood	3151	Pancreas	119.2
rs9260151	6	29911029	HLA-V	ENSG00000181126.9	6	29758731	29765588	Adrenal_Gland	3.00973e-06	0.00120166	0.74609	GM12878_Rao2014, HMEC_Rao2014, HUVEC_Rao2014, IMR90_Rao2014, NHEK_Rao2014	0.04, 0.17, 0.33, 0.14, 0.33	1.0197	TRUE	145441	0.2	Testis	7.09	Heart_Left_Ventricle	0.03
rs9268645	6	32408526	HLA-DQA2	ENSG00000237541.3	6	32709119	32714992	Adrenal_Gland	3.89664e-08	2.39832e-05	0.663642	GM12878_Rao2014, HUVEC_Rao2014, IMR90_Rao2014, K562_Rao2014, Spleen_Schmitt2016	0.17, 0.33, 0.14, 0.33, 0.50	1.4834	TRUE	300593	1.94	Cells_EBV-transformed_lymphocytes	159.1	Brain_Cerebellum	0.14
rs9271346	6	32583467	HLA-DQB1	ENSG00000179344.12	6	32627244	32636160	Adrenal_Gland	1.00304e-06	0.000452799	-0.623785	GM12878_Rao2014, HeLa_Rao2014, K562_Rao2014, KBM7_Rao2014, NHEK_Rao2014, Spleen_Schmitt2016	0.35, 0.38, 0.17, 0.40, 0.33, 0.50	2.1228	TRUE	43777	18.65	Cells_EBV-transformed_lymphocytes	598.95	Cells_Transformed_fibroblasts	0.17
rs9271346	6	32583467	HLA-DRB9	ENSG00000196301.3	6	32427598	32441277	Adrenal_Gland	2.31352e-05	0.00736717	0.577022	GM12878_Rao2014, HMEC_Rao2014, HeLa_Rao2014, IMR90_Rao2014, K562_Rao2014, KBM7_Rao2014, NHEK_Rao2014	0.39, 0.17, 0.38, 0.14, 0.33, 0.80, 1.00	3.2092	TRUE	142190	0.31	Cells_EBV-transformed_lymphocytes	3.7	Brain_Spinal_cord_cervical_c-1	0.27
rs9271346	6	32583467	HLA-DRB6	ENSG00000229391.3	6	32520490	32527799	Adrenal_Gland	5.56359e-13	7.15197e-10	1.03645	GM12878_Rao2014, HUVEC_Rao2014, HeLa_Rao2014	0.22, 0.33, 0.38	0.9257	TRUE	55668	18.96	Cells_EBV-transformed_lymphocytes	145.35	Cells_Transformed_fibroblasts	0.1
rs9271346	6	32583467	HLA-DRB5	ENSG00000198502.5	6	32485120	32498064	Adrenal_Gland	3.29774e-14	4.93527e-11	-1.00365	GM12878_Rao2014, HeLa_Rao2014, IMR90_Rao2014, KBM7_Rao2014	0.09, 0.12, 0.29, 0.20	0.6977	TRUE	85403	46.12	Cells_EBV-transformed_lymphocytes	433.05	Cells_Transformed_fibroblasts	0.28
rs9271346	6	32583467	HLA-DQB2	ENSG00000232629.4	6	32723875	32731311	Adrenal_Gland	4.4335e-06	0.00170367	0.675339	GM12878_Rao2014, HeLa_Rao2014, IMR90_Rao2014, K562_Rao2014, NHEK_Rao2014	0.04, 0.25, 0.14, 0.17, 0.33	0.9363	TRUE	140408	1.4	Cells_EBV-transformed_lymphocytes	59.48	Brain_Cerebellum	0.11
rs9271346	6	32583467	HLA-DQB1-AS1	ENSG00000223534.1	6	32628132	32628506	Adrenal_Gland	6.05029e-07	0.000287888	-0.550179	GM12878_Rao2014, HeLa_Rao2014, NHEK_Rao2014, Spleen_Schmitt2016	0.04, 0.12, 0.33, 0.50	1.0018	TRUE	44665	1.49	Spleen	28.16	Brain_Putamen_basal_ganglia	0.2
rs9271346	6	32583467	HLA-DQA2	ENSG00000237541.3	6	32709119	32714992	Adrenal_Gland	7.13584e-06	0.00260427	0.690497	GM12878_Rao2014, HMEC_Rao2014, HUVEC_Rao2014, IMR90_Rao2014, K562_Rao2014	0.04, 0.17, 0.33, 0.43, 0.33	1.3054	TRUE	125652	1.94	Cells_EBV-transformed_lymphocytes	159.1	Brain_Cerebellum	0.14
rs9273369	6	32626483	RNF5	ENSG00000204308.6	6	32146131	32151657	Adrenal_Gland	0.000168455	0.0400668	-0.333724	GM12878_Rao2014, HeLa_Rao2014, K562_Rao2014	0.09, 0.12, 0.17	0.3786	TRUE	474826	85.21	Nerve_Tibial	105.5	Pancreas	22.8
rs9273369	6	32626483	HLA-DQB2	ENSG00000232629.4	6	32723875	32731311	Adrenal_Gland	2.56039e-05	0.00805712	0.758374	GM12878_Rao2014, HUVEC_Rao2014, IMR90_Rao2014, K562_Rao2014, KBM7_Rao2014, Spleen_Schmitt2016	0.30, 0.33, 0.29, 0.83, 0.40, 0.50	2.6567	TRUE	97392	1.4	Cells_EBV-transformed_lymphocytes	59.48	Brain_Cerebellum	0.11
rs9275490	6	32673384	HLA-DRB6	ENSG00000229391.3	6	32520490	32527799	Adrenal_Gland	3.19777e-06	0.00127059	0.893811	GM12878_Rao2014, KBM7_Rao2014	0.13, 0.20	0.3304	TRUE	145585	18.96	Cells_EBV-transformed_lymphocytes	145.35	Cells_Transformed_fibroblasts	0.1
rs9275490	6	32673384	PRRT1	ENSG00000204314.6	6	32116136	32121621	Adrenal_Gland	3.65036e-05	0.0109913	0.410513	GM12878_Rao2014, HeLa_Rao2014, KBM7_Rao2014	0.04, 0.12, 0.20	0.3685	TRUE	551763	5.53	Brain_Cerebellum	166.3	Cells_EBV-transformed_lymphocytes	0.36
rs9275490	6	32673384	HLA-DOB	ENSG00000241106.2	6	32780540	32784825	Adrenal_Gland	9.10459e-06	0.00323174	0.847357	GM12878_Rao2014, HeLa_Rao2014, IMR90_Rao2014, K562_Rao2014, KBM7_Rao2014, NHEK_Rao2014, Spleen_Schmitt2016	0.22, 0.12, 0.14, 0.17, 0.20, 0.67, 1.50	3.0186	TRUE	107156	1.09	Spleen	89.56	Pancreas	0.34
rs9275490	6	32673384	HLA-DQA2	ENSG00000237541.3	6	32709119	32714992	Adrenal_Gland	2.28666e-12	2.70732e-09	1.29918	GM12878_Rao2014, HeLa_Rao2014, IMR90_Rao2014, K562_Rao2014, KBM7_Rao2014, NHEK_Rao2014, Pancreas_Schmitt2016	0.22, 0.25, 0.14, 0.33, 0.60, 0.33, 0.25	2.1269	TRUE	35735	1.94	Cells_EBV-transformed_lymphocytes	159.1	Brain_Cerebellum	0.14
rs10492166	12	9885998	CLECL1	ENSG00000184293.3	12	9868456	9885895	Artery_Aorta	8.58723e-18	1.81748e-14	-0.596004	GM12878_Rao2014, HMEC_Rao2014, HUVEC_Rao2014, HeLa_Rao2014, IMR90_Rao2014, K562_Rao2014, KBM7_Rao2014, NHEK_Rao2014, Pancreas_Schmitt2016, Spleen_Schmitt2016	1.17, 1.67, 3.33, 1.62, 2.29, 2.00, 2.20, 4.33, 0.50, 1.50	20.618	TRUE	103	0.29	Cells_EBV-transformed_lymphocytes	56.15	Brain_Anterior_cingulate_cortex_BA24	0.04
rs10492166	12	9885998	LRRC23	ENSG00000010626.10	12	7013897	7023407	Artery_Aorta	0.000120453	0.030408	0.250086	GM12878_Rao2014, K562_Rao2014	0.04, 0.17	0.2101	FALSE	2862591	10.66	Testis	58.01	Liver	1.33
rs10517086	4	26085510	RBPJ	ENSG00000168214.16	4	26165077	26436541	Artery_Aorta	1.4774e-05	0.00496252	-0.248538	GM12878_Rao2014, HMEC_Rao2014, HUVEC_Rao2014, HeLa_Rao2014, IMR90_Rao2014, K562_Rao2014, KBM7_Rao2014, NHEK_Rao2014, Pancreas_Schmitt2016, Spleen_Schmitt2016	7.48, 9.33, 3.33, 2.12, 14.14, 3.67, 3.60, 6.67, 2.00, 5.00	57.3461	TRUE	79567	34.57	Uterus	60.79	Liver	6.7
rs1052553	17	44073888	CRHR1-IT1	ENSG00000204650.9	17	43697694	43725582	Artery_Aorta	9.84043e-89	4.69708e-84	1.20362	KBM7_Rao2014	0.4	0.4	TRUE	348306	4.02	Brain_Cerebellar_Hemisphere	25.55	Liver	0.7
rs1052553	17	44073888	KANSL1-AS1	ENSG00000214401.4	17	44270942	44274089	Artery_Aorta	5.28942e-63	1.10277e-58	1.1977	GM12878_Rao2014	0.09	0.087	TRUE	197054	5.58	Thyroid	7.89	Cells_EBV-transformed_lymphocytes	2.3
rs1052553	17	44073888	WNT3	ENSG00000108379.5	17	44839872	44910424	Artery_Aorta	8.3979e-11	7.99601e-08	0.541732	GM12878_Rao2014, IMR90_Rao2014, K562_Rao2014, KBM7_Rao2014	0.04, 0.14, 0.17, 0.60	0.953	TRUE	765984	0.83	Skin_Not_Sun_Exposed_Suprapubic	36.85	Whole_Blood	0.05
rs1052553	17	44073888	MAPT	ENSG00000186868.11	17	43971748	44105700	Artery_Aorta	7.24469e-05	0.0198529	-0.257983	GM12878_Rao2014, HMEC_Rao2014, HUVEC_Rao2014, HeLa_Rao2014, IMR90_Rao2014, K562_Rao2014, KBM7_Rao2014, NHEK_Rao2014, Pancreas_Schmitt2016, Spleen_Schmitt2016	1.96, 1.00, 1.00, 1.88, 2.43, 4.33, 3.00, 4.00, 1.50, 4.50	25.5934	TRUE	0	0.91	Brain_Cerebellum	128.4	Whole_Blood	0.1
rs10947332	6	32677439	HLA-DQB2	ENSG00000232629.4	6	32723875	32731311	Artery_Aorta	3.62132e-07	0.000181399	-0.577677	GM12878_Rao2014, HMEC_Rao2014, HUVEC_Rao2014, K562_Rao2014, KBM7_Rao2014, Pancreas_Schmitt2016, Spleen_Schmitt2016	0.26, 0.17, 0.33, 0.33, 0.40, 0.25, 2.00	3.7442	TRUE	46436	4.13	Cells_EBV-transformed_lymphocytes	59.48	Brain_Cerebellum	0.11
rs11052552	12	9855957	CLECL1	ENSG00000184293.3	12	9868456	9885895	Artery_Aorta	1.7554e-12	2.12267e-09	0.485436	GM12878_Rao2014, HUVEC_Rao2014, HeLa_Rao2014, IMR90_Rao2014, K562_Rao2014, KBM7_Rao2014, NHEK_Rao2014, Spleen_Schmitt2016	0.52, 0.67, 0.50, 0.14, 0.33, 0.40, 1.33, 0.50	4.3979	TRUE	12499	0.29	Cells_EBV-transformed_lymphocytes	56.15	Brain_Anterior_cingulate_cortex_BA24	0.04
rs11145763	9	139263595	GPSM1	ENSG00000160360.7	9	139221932	139253931	Artery_Aorta	1.53913e-05	0.00514509	-0.178015	GM12878_Rao2014, HMEC_Rao2014, HUVEC_Rao2014, HeLa_Rao2014, IMR90_Rao2014, K562_Rao2014, KBM7_Rao2014, NHEK_Rao2014, Spleen_Schmitt2016	0.87, 0.67, 0.67, 0.62, 1.29, 2.00, 1.40, 0.33, 1.00	8.8469	TRUE	9664	23.37	Brain_Cerebellum	111.2	Cells_EBV-transformed_lymphocytes	0.18
rs11170466	12	53585858	CSAD	ENSG00000139631.14	12	53551447	53575135	Artery_Aorta	0.00017015	0.0404328	-0.267025	GM12878_Rao2014, HMEC_Rao2014, HUVEC_Rao2014, HeLa_Rao2014, IMR90_Rao2014, K562_Rao2014, KBM7_Rao2014, NHEK_Rao2014, Pancreas_Schmitt2016, Spleen_Schmitt2016	1.65, 0.83, 2.00, 1.38, 2.43, 3.67, 2.40, 2.67, 0.50, 1.50	19.0224	TRUE	10723	37.99	Adipose_Subcutaneous	60.72	Muscle_Skeletal	6.03
rs11171739	12	56470624	RPS26	ENSG00000197728.5	12	56435637	56438116	Artery_Aorta	8.33739e-88	3.78066e-83	-1.08168	GM12878_Rao2014, HUVEC_Rao2014, K562_Rao2014, KBM7_Rao2014, NHEK_Rao2014, Spleen_Schmitt2016	0.13, 0.33, 0.17, 0.60, 0.33, 1.00	2.5638	TRUE	32508	459.4	Ovary	981	Brain_Hippocampus	132.3
rs11171739	12	56470624	SUOX	ENSG00000139531.8	12	56390964	56400425	Artery_Aorta	2.98648e-16	5.51066e-13	0.309603	GM12878_Rao2014, HUVEC_Rao2014, KBM7_Rao2014, Pancreas_Schmitt2016, Spleen_Schmitt2016	0.22, 0.33, 0.60, 0.25, 0.50	1.9007	TRUE	70199	17.45	Adrenal_Gland	30.88	Whole_Blood	3.89
rs116522341	6	32367696	HLA-DOB	ENSG00000241106.2	6	32780540	32784825	Artery_Aorta	7.83231e-08	4.53303e-05	0.88731	GM12878_Rao2014, IMR90_Rao2014, KBM7_Rao2014, Pancreas_Schmitt2016, Spleen_Schmitt2016	0.26, 0.14, 0.40, 0.50, 0.50	1.8037	TRUE	412844	1.87	Spleen	89.56	Pancreas	0.34
rs116522341	6	32367696	HLA-DQA2	ENSG00000237541.3	6	32709119	32714992	Artery_Aorta	6.81456e-06	0.00250162	0.814542	GM12878_Rao2014, HUVEC_Rao2014, IMR90_Rao2014, K562_Rao2014, KBM7_Rao2014, NHEK_Rao2014, Spleen_Schmitt2016	0.17, 0.33, 0.14, 0.17, 0.20, 1.00, 1.00	3.0168	TRUE	341423	7.29	Cells_EBV-transformed_lymphocytes	159.1	Brain_Cerebellum	0.14
rs11741255	5	131811181	P4HA2	ENSG00000072682.14	5	131527531	131631008	Artery_Aorta	1.63891e-08	1.07551e-05	0.261606	GM12878_Rao2014, HMEC_Rao2014, HUVEC_Rao2014, HeLa_Rao2014, IMR90_Rao2014, K562_Rao2014, KBM7_Rao2014, Pancreas_Schmitt2016, Spleen_Schmitt2016	0.43, 0.17, 1.67, 0.25, 1.00, 1.17, 1.40, 0.50, 1.00	7.5848	TRUE	180173	21.84	Cells_Transformed_fibroblasts	45.53	Whole_Blood	0.26
rs11741255	5	131811181	SLC22A4	ENSG00000197208.5	5	131630136	131679899	Artery_Aorta	5.21907e-05	0.0149702	0.173203	GM12878_Rao2014, HMEC_Rao2014, HUVEC_Rao2014, IMR90_Rao2014, K562_Rao2014, KBM7_Rao2014, Pancreas_Schmitt2016, Spleen_Schmitt2016	0.35, 0.50, 0.33, 0.71, 0.17, 0.80, 1.00, 1.50	5.3621	TRUE	131282	1.96	Whole_Blood	27.26	Cells_EBV-transformed_lymphocytes	0.19
rs11741255	5	131811181	AC034220.3	ENSG00000233006.2	5	131646978	131705340	Artery_Aorta	9.3371e-05	0.0246269	0.168846	GM12878_Rao2014, HMEC_Rao2014, HUVEC_Rao2014, HeLa_Rao2014, IMR90_Rao2014, K562_Rao2014, NHEK_Rao2014, Pancreas_Schmitt2016, Spleen_Schmitt2016	0.57, 0.67, 0.33, 0.12, 0.71, 0.50, 0.33, 1.25, 2.00	6.4878	TRUE	105841	2.76	Pituitary	15.68	Cells_Transformed_fibroblasts	0.25
rs12153924	6	29914088	HCG4	ENSG00000176998.3	6	29758816	29760213	Artery_Aorta	5.80775e-24	1.99892e-20	0.971139	GM12878_Rao2014, K562_Rao2014	0.13, 0.17	0.2971	TRUE	153875	1.3	Pituitary	15.15	Cells_EBV-transformed_lymphocytes	0.3
rs12153924	6	29914088	HLA-J	ENSG00000204622.6	6	29975174	29977733	Artery_Aorta	1.42646e-14	2.22282e-11	0.646786	GM12878_Rao2014, IMR90_Rao2014, KBM7_Rao2014	0.22, 0.14, 0.20	0.5602	TRUE	61086	4.27	Whole_Blood	17.38	Brain_Anterior_cingulate_cortex_BA24	0.71
rs12153924	6	29914088	HLA-U	ENSG00000228078.1	6	29901878	29902063	Artery_Aorta	2.93888e-05	0.00912781	-0.483824	GM12878_Rao2014, Spleen_Schmitt2016	0.04, 0.50	0.5435	TRUE	12025	6.79	Whole_Blood	40.1	Brain_Anterior_cingulate_cortex_BA24	0.95
rs12153924	6	29914088	IFITM4P	ENSG00000235821.1	6	29718506	29718925	Artery_Aorta	8.25945e-06	0.00297071	0.291494	GM12878_Rao2014, Spleen_Schmitt2016	0.04, 0.50	0.5435	TRUE	195163	1.98	Uterus	2.39	Brain_Anterior_cingulate_cortex_BA24	0.15
rs12153924	6	29914088	XXbac-BPG170G13.32	ENSG00000272236.1	6	29719742	29719984	Artery_Aorta	3.04607e-05	0.00940437	0.319078	GM12878_Rao2014, HeLa_Rao2014, Spleen_Schmitt2016	0.04, 0.12, 0.50	0.6685	TRUE	194104	0.9	Uterus	1.07	Small_Intestine_Terminal_Ileum	0.39
rs12189871	6	31251923	HLA-S	ENSG00000225851.1	6	31349851	31350065	Artery_Aorta	9.34178e-08	5.34188e-05	0.749472	GM12878_Rao2014, K562_Rao2014, KBM7_Rao2014, Pancreas_Schmitt2016, Spleen_Schmitt2016	0.04, 0.17, 0.20, 0.25, 0.50	1.1601	TRUE	97928	1.43	Spleen	24.54	Pituitary	0.93
rs12189871	6	31251923	VARS2	ENSG00000137411.12	6	30881982	30894236	Artery_Aorta	2.38714e-05	0.00756839	-0.465701	GM12878_Rao2014, HUVEC_Rao2014, HeLa_Rao2014, IMR90_Rao2014, K562_Rao2014, Spleen_Schmitt2016	0.26, 0.33, 0.12, 0.14, 0.67, 0.50	2.0287	TRUE	357687	21.34	Brain_Cerebellum	100.5	Whole_Blood	6.29
rs12189871	6	31251923	HLA-B	ENSG00000234745.5	6	31321649	31324219	Artery_Aorta	1.68178e-06	0.000715905	0.380302	GM12878_Rao2014, HUVEC_Rao2014, HeLa_Rao2014, IMR90_Rao2014, K562_Rao2014, Pancreas_Schmitt2016, Spleen_Schmitt2016	0.17, 0.67, 0.12, 0.29, 0.33, 0.25, 0.50	2.3346	TRUE	69726	1048	Whole_Blood	8644	Brain_Anterior_cingulate_cortex_BA24	157.7
rs12189871	6	31251923	PSORS1C2	ENSG00000204538.3	6	31105313	31107127	Artery_Aorta	2.21793e-06	0.000913478	0.67406	GM12878_Rao2014, HMEC_Rao2014, HUVEC_Rao2014, KBM7_Rao2014, Pancreas_Schmitt2016, Spleen_Schmitt2016	0.22, 0.17, 0.33, 0.20, 0.25, 0.50	1.6674	TRUE	144796	0.75	Skin_Sun_Exposed_Lower_leg	163.9	Brain_Putamen_basal_ganglia	0.06
rs12189871	6	31251923	HLA-L	ENSG00000243753.1	6	30227361	30234728	Artery_Aorta	9.01707e-15	1.43092e-11	0.812209	GM12878_Rao2014, HeLa_Rao2014	0.04, 0.12	0.1685	FALSE	1017195	3.65	Cells_EBV-transformed_lymphocytes	10.57	Muscle_Skeletal	0.47
rs12189871	6	31251923	HLA-V	ENSG00000181126.9	6	29758731	29765588	Artery_Aorta	0.000194721	0.0452056	0.575444	GM12878_Rao2014	0.09	0.087	FALSE	1486335	0.1	Testis	7.09	Heart_Left_Ventricle	0.03
rs12189871	6	31251923	SPOP	ENSG00000121067.13	17	47676246	47755596	Artery_Aorta	2.26254e-05	0.00722641	-0.263861	GM12878_Rao2014	0.09	0.087	FALSE	NA	62.63	Colon_Sigmoid	105	Pancreas	10.35
rs12232497	17	38040118	GSDMA	ENSG00000167914.6	17	38119226	38134019	Artery_Aorta	9.65588e-09	6.63667e-06	0.405508	GM12878_Rao2014, HMEC_Rao2014, HUVEC_Rao2014, HeLa_Rao2014, IMR90_Rao2014, K562_Rao2014, KBM7_Rao2014, NHEK_Rao2014, Pancreas_Schmitt2016, Spleen_Schmitt2016	0.57, 0.50, 0.33, 0.38, 0.71, 0.83, 0.60, 0.33, 0.25, 0.50	5.0045	TRUE	79108	0.37	Skin_Sun_Exposed_Lower_leg	93.09	Pancreas	0.04
rs12453507	17	38053206	GSDMA	ENSG00000167914.6	17	38119226	38134019	Artery_Aorta	2.63726e-08	1.67374e-05	0.37712	GM12878_Rao2014, HMEC_Rao2014, HUVEC_Rao2014, HeLa_Rao2014, IMR90_Rao2014, K562_Rao2014, Pancreas_Schmitt2016, Spleen_Schmitt2016	0.52, 0.33, 0.33, 0.25, 0.14, 0.50, 0.25, 0.50	2.8313	TRUE	66020	0.37	Skin_Sun_Exposed_Lower_leg	93.09	Pancreas	0.04
rs12453507	17	38053206	ORMDL3	ENSG00000172057.5	17	38077294	38083854	Artery_Aorta	2.38165e-06	0.000973174	-0.193193	GM12878_Rao2014, HUVEC_Rao2014, IMR90_Rao2014, KBM7_Rao2014, NHEK_Rao2014, Pancreas_Schmitt2016, Spleen_Schmitt2016	0.26, 0.67, 0.29, 0.40, 0.33, 0.75, 1.50	4.1966	TRUE	24088	44.48	Liver	89.31	Muscle_Skeletal	13.57
rs12598357	16	28340944	SBK1	ENSG00000188322.4	16	28303840	28335170	Artery_Aorta	0.000185463	0.0433895	-0.247316	GM12878_Rao2014, HeLa_Rao2014, IMR90_Rao2014, K562_Rao2014, KBM7_Rao2014, NHEK_Rao2014, Pancreas_Schmitt2016, Spleen_Schmitt2016	0.43, 0.25, 0.57, 0.67, 0.20, 0.33, 0.75, 1.50	4.7062	TRUE	5774	0.39	Brain_Cerebellum	90.41	Cells_EBV-transformed_lymphocytes	0.14
rs12598357	16	28340944	NUPR1	ENSG00000176046.7	16	28548606	28550495	Artery_Aorta	3.80096e-08	2.34421e-05	-0.306387	K562_Rao2014	0.33	0.3333	TRUE	207662	344.9	Thyroid	732	Cells_EBV-transformed_lymphocytes	1.28
rs12598357	16	28340944	SULT1A1	ENSG00000196502.7	16	28616903	28634946	Artery_Aorta	4.82837e-07	0.000235047	-0.282225	GM12878_Rao2014, HeLa_Rao2014, IMR90_Rao2014, K562_Rao2014, Pancreas_Schmitt2016	0.04, 0.12, 0.14, 0.17, 0.25	0.728	TRUE	275959	4.95	Liver	61.62	Cells_EBV-transformed_lymphocytes	0.41
rs12598357	16	28340944	SULT1A2	ENSG00000197165.6	16	28603264	28608430	Artery_Aorta	1.61362e-12	1.96169e-09	0.437695	GM12878_Rao2014, IMR90_Rao2014	0.13, 0.14	0.2733	TRUE	262320	0.41	Small_Intestine_Terminal_Ileum	21.35	Cells_Transformed_fibroblasts	0.06
rs1264813	6	29939899	HLA-K	ENSG00000230795.2	6	29894955	29897009	Artery_Aorta	3.04054e-07	0.000155397	-0.608807	GM12878_Rao2014, HMEC_Rao2014, K562_Rao2014, Spleen_Schmitt2016	0.17, 0.17, 0.33, 0.50	1.1739	TRUE	42890	9.93	Ovary	28.52	Muscle_Skeletal	1.61
rs1264813	6	29939899	HLA-W	ENSG00000235290.1	6	29924373	29926347	Artery_Aorta	1.65842e-07	8.98208e-05	0.640164	GM12878_Rao2014, HMEC_Rao2014, HUVEC_Rao2014, HeLa_Rao2014, IMR90_Rao2014, K562_Rao2014, NHEK_Rao2014, Spleen_Schmitt2016	0.13, 0.17, 0.33, 0.12, 0.43, 0.33, 0.33, 0.50	2.3507	TRUE	13552	1.58	Whole_Blood	12	Brain_Putamen_basal_ganglia	0.11
rs1264813	6	29939899	HCG4P3	ENSG00000237669.1	6	29973898	29974893	Artery_Aorta	2.63582e-05	0.00827725	0.400659	GM12878_Rao2014, IMR90_Rao2014	0.04, 0.14	0.1863	TRUE	33999	1.66	Testis	12.66	Muscle_Skeletal	0.2
rs1264813	6	29939899	HCG4P7	ENSG00000230521.1	6	29855071	29856045	Artery_Aorta	1.00151e-18	2.29655e-15	-0.830217	GM12878_Rao2014, Spleen_Schmitt2016	0.04, 0.50	0.5435	TRUE	83854	3	Ovary	6.65	Muscle_Skeletal	0.25
rs1270942	6	31918859	C4A	ENSG00000244731.3	6	31949801	31970458	Artery_Aorta	3.78443e-21	1.0776e-17	-0.889558	GM12878_Rao2014, HUVEC_Rao2014, K562_Rao2014, KBM7_Rao2014, Spleen_Schmitt2016	0.09, 0.33, 0.17, 0.20, 0.50	1.287	TRUE	30942	5.37	Liver	49.85	Muscle_Skeletal	0.21
rs1270942	6	31918859	C4B	ENSG00000224389.4	6	31982539	32003195	Artery_Aorta	0.000150122	0.0364666	0.377579	GM12878_Rao2014, Spleen_Schmitt2016	0.04, 0.50	0.5435	TRUE	63680	4.25	Adrenal_Gland	66.46	Whole_Blood	0.09
rs1270942	6	31918859	MICB	ENSG00000204516.5	6	31462658	31478901	Artery_Aorta	1.01149e-12	1.25835e-09	0.816356	GM12878_Rao2014, HeLa_Rao2014, IMR90_Rao2014, K562_Rao2014, KBM7_Rao2014	0.30, 0.12, 0.14, 0.50, 0.80	1.8722	TRUE	439958	4.41	Cells_EBV-transformed_lymphocytes	33.44	Muscle_Skeletal	0.43
rs1270942	6	31918859	LY6G5B	ENSG00000240053.8	6	31637944	31641553	Artery_Aorta	9.31926e-05	0.0245906	0.210612	GM12878_Rao2014, IMR90_Rao2014, KBM7_Rao2014, Spleen_Schmitt2016	0.13, 0.29, 0.20, 0.50	1.1161	TRUE	277306	37.73	Brain_Cerebellum	90.13	Heart_Left_Ventricle	7.42
rs1270942	6	31918859	MSH5	ENSG00000204410.10	6	31707725	31730575	Artery_Aorta	9.99957e-05	0.0260335	-0.256107	GM12878_Rao2014, HMEC_Rao2014, HUVEC_Rao2014, HeLa_Rao2014, IMR90_Rao2014, K562_Rao2014, KBM7_Rao2014, Spleen_Schmitt2016	0.91, 0.50, 1.00, 0.12, 0.29, 1.50, 1.20, 1.00	6.5238	TRUE	188284	3.13	Testis	34.42	Heart_Left_Ventricle	0.85
rs1270942	6	31918859	CCHCR1	ENSG00000204536.9	6	31110216	31126015	Artery_Aorta	1.69452e-06	0.000720651	0.40805	GM12878_Rao2014, HUVEC_Rao2014, K562_Rao2014, Pancreas_Schmitt2016	0.17, 0.33, 0.17, 0.25	0.9239	TRUE	792844	13.17	Testis	191.1	Whole_Blood	4.18
rs1270942	6	31918859	CYP21A2	ENSG00000231852.2	6	32006042	32009447	Artery_Aorta	3.56752e-09	2.62831e-06	0.754569	HeLa_Rao2014, K562_Rao2014, KBM7_Rao2014, Spleen_Schmitt2016	0.12, 0.33, 0.20, 0.50	1.1583	TRUE	87183	0.91	Adrenal_Gland	1639.5	Muscle_Skeletal	0.1
rs1270942	6	31918859	NOTCH4	ENSG00000204301.5	6	32162620	32191844	Artery_Aorta	0.000114896	0.0292084	-0.321036	GM12878_Rao2014, HMEC_Rao2014, HeLa_Rao2014, IMR90_Rao2014, K562_Rao2014, KBM7_Rao2014, NHEK_Rao2014, Pancreas_Schmitt2016, Spleen_Schmitt2016	0.43, 0.17, 0.50, 0.14, 1.00, 0.20, 0.33, 0.75, 1.50	5.0276	TRUE	243761	8.99	Lung	70.71	Cells_Transformed_fibroblasts	0.41
rs1270942	6	31918859	PPP1R18	ENSG00000146112.7	6	30644166	30655672	Artery_Aorta	1.11682e-05	0.00387773	-0.300386	K562_Rao2014	0.33	0.3333	FALSE	1263187	91.59	Whole_Blood	241.1	Brain_Putamen_basal_ganglia	4.8
rs1281934	6	32584381	HLA-DRB6	ENSG00000229391.3	6	32520490	32527799	Artery_Aorta	0.000180879	0.0424838	0.789727	GM12878_Rao2014, HeLa_Rao2014, K562_Rao2014	0.13, 0.25, 0.33	0.7138	TRUE	56582	29.03	Cells_EBV-transformed_lymphocytes	145.35	Cells_Transformed_fibroblasts	0.1
rs1281934	6	32584381	HLA-DQA2	ENSG00000237541.3	6	32709119	32714992	Artery_Aorta	2.13271e-06	0.000883192	1.16574	GM12878_Rao2014, HUVEC_Rao2014, IMR90_Rao2014	0.13, 0.33, 0.14	0.6066	TRUE	124738	7.29	Cells_EBV-transformed_lymphocytes	159.1	Brain_Cerebellum	0.14
rs1281935	6	32583819	HLA-DRB6	ENSG00000229391.3	6	32520490	32527799	Artery_Aorta	6.22582e-06	0.00230697	0.647507	GM12878_Rao2014, HeLa_Rao2014, K562_Rao2014	0.13, 0.25, 0.33	0.7138	TRUE	56020	29.03	Cells_EBV-transformed_lymphocytes	145.35	Cells_Transformed_fibroblasts	0.1
rs1281935	6	32583819	HLA-DQA2	ENSG00000237541.3	6	32709119	32714992	Artery_Aorta	1.19237e-09	9.59096e-07	1.00678	GM12878_Rao2014, HUVEC_Rao2014, IMR90_Rao2014	0.13, 0.33, 0.14	0.6066	TRUE	125300	7.29	Cells_EBV-transformed_lymphocytes	159.1	Brain_Cerebellum	0.14
rs12928404	16	28847245	RP11-1348G14.4	ENSG00000251417.1	16	28814097	28829149	Artery_Aorta	3.5811e-17	7.17737e-14	-0.565106	GM12878_Rao2014, HMEC_Rao2014, HUVEC_Rao2014, HeLa_Rao2014, IMR90_Rao2014, K562_Rao2014, KBM7_Rao2014, NHEK_Rao2014, Pancreas_Schmitt2016, Spleen_Schmitt2016	0.43, 0.50, 0.33, 0.38, 1.00, 0.50, 0.40, 0.67, 0.75, 0.50	5.4598	TRUE	18096	1.36	Thyroid	2.32	Muscle_Skeletal	0.17
rs12928404	16	28847245	NUPR1	ENSG00000176046.7	16	28548606	28550495	Artery_Aorta	3.79722e-05	0.0113713	-0.226252	GM12878_Rao2014, KBM7_Rao2014	0.04, 0.20	0.2435	TRUE	296750	344.9	Thyroid	732	Cells_EBV-transformed_lymphocytes	1.28
rs12928404	16	28847245	SULT1A1	ENSG00000196502.7	16	28616903	28634946	Artery_Aorta	2.71377e-06	0.00109336	-0.256418	GM12878_Rao2014, HeLa_Rao2014, KBM7_Rao2014	0.04, 0.25, 0.20	0.4935	TRUE	212299	4.95	Liver	61.62	Cells_EBV-transformed_lymphocytes	0.41
rs12928404	16	28847245	SULT1A2	ENSG00000197165.6	16	28603264	28608430	Artery_Aorta	2.62469e-12	3.0794e-09	0.42138	HeLa_Rao2014, KBM7_Rao2014, NHEK_Rao2014	0.12, 0.40, 0.33	0.8583	TRUE	238815	0.41	Small_Intestine_Terminal_Ileum	21.35	Cells_Transformed_fibroblasts	0.06
rs12928404	16	28847245	TUFM	ENSG00000178952.4	16	28853732	28857729	Artery_Aorta	1.67612e-24	6.0202e-21	0.400009	GM12878_Rao2014, HMEC_Rao2014, HUVEC_Rao2014, HeLa_Rao2014, IMR90_Rao2014, K562_Rao2014, KBM7_Rao2014, NHEK_Rao2014, Pancreas_Schmitt2016, Spleen_Schmitt2016	0.39, 0.50, 1.67, 0.38, 1.14, 1.17, 0.60, 0.67, 0.50, 1.00	8.0092	TRUE	6487	128.4	Cells_Transformed_fibroblasts	222.7	Whole_Blood	58.89
rs12928404	16	28847245	METTL9	ENSG00000197006.9	16	21608539	21668794	Artery_Aorta	0.000104296	0.0270021	0.156993	GM12878_Rao2014, HUVEC_Rao2014, HeLa_Rao2014, KBM7_Rao2014, NHEK_Rao2014, Pancreas_Schmitt2016	0.04, 0.33, 0.12, 0.20, 0.33, 0.25	1.2851	FALSE	7178451	33.95	Whole_Blood	105.6	Liver	5.46
rs12971201	18	12830537	RP11-973H7.1	ENSG00000260302.1	18	12774650	12775922	Artery_Aorta	5.23116e-08	3.12689e-05	-0.455418	GM12878_Rao2014, IMR90_Rao2014, Spleen_Schmitt2016	0.04, 0.14, 0.50	0.6863	TRUE	54615	0.34	Testis	4.58	Brain_Putamen_basal_ganglia	0.04
rs12982646	19	499977	AC005775.2	ENSG00000266933.1	19	490046	501624	Artery_Aorta	1.54345e-06	0.000662775	0.506204	GM12878_Rao2014, HMEC_Rao2014, HUVEC_Rao2014, HeLa_Rao2014, IMR90_Rao2014, K562_Rao2014, KBM7_Rao2014, NHEK_Rao2014, Pancreas_Schmitt2016, Spleen_Schmitt2016	1.13, 2.83, 3.67, 2.25, 3.14, 3.67, 4.20, 4.00, 0.25, 0.50	25.64	TRUE	0	0.52	Testis	4.04	Pancreas	0.2
rs13415583	2	100764086	AFF3	ENSG00000144218.14	2	100162323	100759201	Artery_Aorta	4.98036e-08	2.9962e-05	0.345596	GM12878_Rao2014, HMEC_Rao2014, HUVEC_Rao2014, HeLa_Rao2014, IMR90_Rao2014, K562_Rao2014, KBM7_Rao2014, NHEK_Rao2014, Pancreas_Schmitt2016, Spleen_Schmitt2016	8.00, 3.00, 13.00, 3.12, 16.43, 13.33, 6.60, 15.67, 5.00, 9.50	93.6536	TRUE	4885	3.76	Brain_Cerebellar_Hemisphere	26.37	Cells_EBV-transformed_lymphocytes	0.09
rs144530872	6	29863886	HLA-A	ENSG00000206503.7	6	29909037	29913661	Artery_Aorta	1.01837e-08	6.97573e-06	-0.903762	GM12878_Rao2014, HUVEC_Rao2014, Pancreas_Schmitt2016, Spleen_Schmitt2016	0.26, 0.33, 0.25, 1.00	1.8442	TRUE	45151	916.9	Whole_Blood	3151	Pancreas	119.2
rs149663102	6	31344182	XXbac-BPG181B23.7	ENSG00000272221.1	6	31362066	31363272	Artery_Aorta	1.06363e-07	6.02325e-05	-1.15255	GM12878_Rao2014, HUVEC_Rao2014, HeLa_Rao2014, K562_Rao2014, Pancreas_Schmitt2016, Spleen_Schmitt2016	0.09, 0.33, 0.12, 0.33, 0.50, 0.50	1.8786	TRUE	17884	6.05	Ovary	11.24	Brain_Hippocampus	0.84
rs1678536	12	57979189	XRCC6BP1	ENSG00000166896.3	12	58335324	58351052	Artery_Aorta	8.0927e-05	0.0218085	-0.332934	GM12878_Rao2014	0.22	0.2174	TRUE	356135	7.75	Testis	67.92	Heart_Left_Ventricle	2.79
rs1678536	12	57979189	TSFM	ENSG00000123297.12	12	58176372	58201854	Artery_Aorta	1.23742e-08	8.3293e-06	-0.272613	GM12878_Rao2014, HMEC_Rao2014, HUVEC_Rao2014, HeLa_Rao2014, IMR90_Rao2014, K562_Rao2014, KBM7_Rao2014, NHEK_Rao2014, Spleen_Schmitt2016	0.52, 0.33, 0.67, 0.25, 0.29, 1.33, 1.00, 0.33, 0.50	5.2241	TRUE	197183	13.48	Adrenal_Gland	38.38	Whole_Blood	2.91
rs1678536	12	57979189	METTL21B	ENSG00000123427.11	12	58165389	58176324	Artery_Aorta	1.11219e-10	1.04417e-07	0.347613	GM12878_Rao2014, HMEC_Rao2014, HUVEC_Rao2014, IMR90_Rao2014, K562_Rao2014, KBM7_Rao2014, NHEK_Rao2014, Pancreas_Schmitt2016	0.52, 0.50, 0.33, 0.71, 1.00, 0.20, 0.33, 0.25	3.8527	TRUE	186200	15.52	Ovary	21.72	Whole_Blood	0.89
rs1689510	12	56396767	SUOX	ENSG00000139531.8	12	56390964	56400425	Artery_Aorta	6.80011e-10	5.67354e-07	-0.266149	GM12878_Rao2014, HMEC_Rao2014, HUVEC_Rao2014, HeLa_Rao2014, IMR90_Rao2014, K562_Rao2014, KBM7_Rao2014, NHEK_Rao2014, Pancreas_Schmitt2016, Spleen_Schmitt2016	0.17, 0.33, 0.67, 0.38, 0.57, 0.50, 0.80, 0.67, 0.75, 1.50	6.337	TRUE	0	17.45	Adrenal_Gland	30.88	Whole_Blood	3.89
rs1701704	12	56412486	RPS26	ENSG00000197728.5	12	56435637	56438116	Artery_Aorta	8.96899e-43	8.9386e-39	0.999883	GM12878_Rao2014, HUVEC_Rao2014, HeLa_Rao2014, IMR90_Rao2014, K562_Rao2014, Spleen_Schmitt2016	0.13, 0.67, 0.12, 0.43, 0.17, 1.00	2.5173	TRUE	23151	459.4	Ovary	981	Brain_Hippocampus	132.3
rs1701704	12	56412486	SUOX	ENSG00000139531.8	12	56390964	56400425	Artery_Aorta	3.70417e-10	3.22552e-07	-0.271613	GM12878_Rao2014, HMEC_Rao2014, HUVEC_Rao2014, HeLa_Rao2014, IMR90_Rao2014, K562_Rao2014, KBM7_Rao2014, NHEK_Rao2014, Pancreas_Schmitt2016, Spleen_Schmitt2016	0.83, 0.33, 1.33, 0.75, 1.71, 2.17, 1.20, 2.67, 0.25, 1.50	12.7404	TRUE	12061	17.45	Adrenal_Gland	30.88	Whole_Blood	3.89
rs17211699	6	32626036	HLA-DRB6	ENSG00000229391.3	6	32520490	32527799	Artery_Aorta	6.90202e-05	0.0190492	0.46465	GM12878_Rao2014, HUVEC_Rao2014, KBM7_Rao2014	0.26, 0.33, 0.60	1.1942	TRUE	98237	29.03	Cells_EBV-transformed_lymphocytes	145.35	Cells_Transformed_fibroblasts	0.1
rs17211699	6	32626036	HLA-DQB1	ENSG00000179344.12	6	32627244	32636160	Artery_Aorta	2.20967e-05	0.00707873	-0.459423	GM12878_Rao2014, HMEC_Rao2014, HUVEC_Rao2014, HeLa_Rao2014, IMR90_Rao2014, K562_Rao2014, KBM7_Rao2014, NHEK_Rao2014, Pancreas_Schmitt2016, Spleen_Schmitt2016	1.22, 1.00, 1.33, 1.50, 0.29, 0.83, 1.80, 0.33, 0.75, 2.00	11.0531	TRUE	1208	39.25	Cells_EBV-transformed_lymphocytes	598.95	Cells_Transformed_fibroblasts	0.17
rs17211699	6	32626036	HLA-DQA1	ENSG00000196735.7	6	32595956	32611429	Artery_Aorta	0.000142699	0.0349963	-0.327272	GM12878_Rao2014, HMEC_Rao2014, HUVEC_Rao2014, HeLa_Rao2014, IMR90_Rao2014, K562_Rao2014, KBM7_Rao2014, NHEK_Rao2014, Pancreas_Schmitt2016, Spleen_Schmitt2016	1.00, 0.50, 1.00, 0.75, 0.71, 1.00, 1.40, 0.33, 0.25, 1.00	7.9476	TRUE	14607	19.87	Cells_EBV-transformed_lymphocytes	485.15	Cells_Transformed_fibroblasts	0.06
rs17214657	6	33047172	HLA-DPB2	ENSG00000224557.3	6	33080228	33102442	Artery_Aorta	3.40927e-06	0.00134373	0.789823	GM12878_Rao2014, HMEC_Rao2014, HUVEC_Rao2014, HeLa_Rao2014, IMR90_Rao2014, K562_Rao2014, KBM7_Rao2014, NHEK_Rao2014, Pancreas_Schmitt2016, Spleen_Schmitt2016	1.52, 0.67, 1.33, 0.88, 1.14, 1.67, 0.80, 1.33, 1.25, 1.50	12.0896	TRUE	33056	0.11	Cells_EBV-transformed_lymphocytes	2.15	Skin_Not_Sun_Exposed_Suprapubic	0.06
rs17214657	6	33047172	HLA-DQB1	ENSG00000179344.12	6	32627244	32636160	Artery_Aorta	8.3479e-05	0.0223857	-0.57485	GM12878_Rao2014	0.09	0.087	TRUE	411012	39.25	Cells_EBV-transformed_lymphocytes	598.95	Cells_Transformed_fibroblasts	0.17
rs17214657	6	33047172	RPL32P1	ENSG00000224796.1	6	33047228	33047637	Artery_Aorta	7.24879e-05	0.0198612	-0.596812	GM12878_Rao2014, HMEC_Rao2014, HUVEC_Rao2014, HeLa_Rao2014, IMR90_Rao2014, K562_Rao2014, KBM7_Rao2014, NHEK_Rao2014, Pancreas_Schmitt2016, Spleen_Schmitt2016	0.17, 0.50, 1.00, 0.50, 0.57, 0.50, 0.80, 1.33, 0.25, 0.50	6.1287	TRUE	56	0.76	Lung	4.31	Heart_Atrial_Appendage	0.19
rs1794265	6	32674736	HLA-DQB1-AS1	ENSG00000223534.1	6	32628132	32628506	Artery_Aorta	0.000143297	0.0351087	0.728523	HeLa_Rao2014, K562_Rao2014, Spleen_Schmitt2016	0.12, 0.17, 0.50	0.7917	TRUE	46230	4.23	Spleen	28.16	Brain_Putamen_basal_ganglia	0.2
rs1893217	18	12809339	RP11-973H7.1	ENSG00000260302.1	18	12774650	12775922	Artery_Aorta	1.30948e-17	2.7176e-14	0.918658	GM12878_Rao2014, HUVEC_Rao2014, HeLa_Rao2014, IMR90_Rao2014, K562_Rao2014, Spleen_Schmitt2016	0.09, 0.33, 0.12, 0.29, 0.17, 0.50	1.4977	TRUE	33417	0.34	Testis	4.58	Brain_Putamen_basal_ganglia	0.04
rs193778	16	11351210	RMI2	ENSG00000175643.7	16	11343506	11445619	Artery_Aorta	9.39369e-05	0.0247438	-0.351734	GM12878_Rao2014, HMEC_Rao2014, HUVEC_Rao2014, HeLa_Rao2014, IMR90_Rao2014, K562_Rao2014, KBM7_Rao2014, NHEK_Rao2014, Pancreas_Schmitt2016, Spleen_Schmitt2016	8.00, 4.33, 14.67, 6.88, 12.29, 13.50, 9.00, 8.33, 1.75, 4.00	82.744	TRUE	0	0.6	Cells_EBV-transformed_lymphocytes	28.63	Brain_Cerebellar_Hemisphere	0.18
rs1980493	6	32363214	MICB	ENSG00000204516.5	6	31462658	31478901	Artery_Aorta	1.30854e-10	1.21096e-07	0.654139	HMEC_Rao2014, KBM7_Rao2014	0.17, 0.20	0.3667	TRUE	884313	4.41	Cells_EBV-transformed_lymphocytes	33.44	Muscle_Skeletal	0.43
rs1980493	6	32363214	NOTCH4	ENSG00000204301.5	6	32162620	32191844	Artery_Aorta	6.19083e-07	0.000294188	-0.360784	GM12878_Rao2014, HMEC_Rao2014, HUVEC_Rao2014, HeLa_Rao2014, IMR90_Rao2014, K562_Rao2014, KBM7_Rao2014, NHEK_Rao2014, Pancreas_Schmitt2016, Spleen_Schmitt2016	0.78, 0.17, 1.00, 0.38, 0.14, 0.83, 0.80, 1.33, 0.25, 1.00	6.6838	TRUE	171370	8.99	Lung	70.71	Cells_Transformed_fibroblasts	0.41
rs1980493	6	32363214	CCHCR1	ENSG00000204536.9	6	31110216	31126015	Artery_Aorta	4.96568e-05	0.0143582	0.306426	GM12878_Rao2014, KBM7_Rao2014	0.04, 0.20	0.2435	FALSE	1237199	13.17	Testis	191.1	Whole_Blood	4.18
rs2069763	4	123377481	ANK2	ENSG00000145362.12	4	113739265	114304896	Artery_Aorta	0.000197679	0.0457811	-0.211394	GM12878_Rao2014, HUVEC_Rao2014, K562_Rao2014, NHEK_Rao2014, Pancreas_Schmitt2016, Spleen_Schmitt2016	0.17, 0.33, 0.33, 0.67, 0.25, 0.50	2.2572	FALSE	9072585	4.53	Brain_Cerebellar_Hemisphere	98.92	Liver	0.17
rs2251396	6	31364706	MICA	ENSG00000204520.8	6	31371356	31383092	Artery_Aorta	3.98642e-12	4.5362e-09	0.409728	GM12878_Rao2014, HMEC_Rao2014, HUVEC_Rao2014, HeLa_Rao2014, IMR90_Rao2014, K562_Rao2014, KBM7_Rao2014, NHEK_Rao2014, Pancreas_Schmitt2016, Spleen_Schmitt2016	0.91, 1.00, 1.33, 0.62, 1.71, 1.83, 1.40, 1.67, 0.25, 0.50	11.2357	TRUE	6650	88.79	Ovary	101.4	Brain_Hippocampus	6.07
rs2251396	6	31364706	PSORS1C1	ENSG00000204540.6	6	31082527	31107869	Artery_Aorta	2.49265e-07	0.000129735	-0.468577	GM12878_Rao2014, HUVEC_Rao2014, HeLa_Rao2014, IMR90_Rao2014, K562_Rao2014, KBM7_Rao2014, NHEK_Rao2014, Spleen_Schmitt2016	1.22, 1.33, 0.62, 0.86, 2.17, 1.00, 0.33, 1.00	8.5329	TRUE	256837	3.56	Testis	46.73	Liver	0.05
rs2251396	6	31364706	ATF6B	ENSG00000213676.6	6	32083112	32096030	Artery_Aorta	2.12387e-05	0.00683768	0.226345	GM12878_Rao2014, HMEC_Rao2014, IMR90_Rao2014, K562_Rao2014, KBM7_Rao2014, NHEK_Rao2014	0.13, 0.17, 0.14, 0.17, 0.20, 0.33	1.14	TRUE	718406	91.45	Ovary	140.4	Muscle_Skeletal	17.61
rs2269241	1	64108770	RN7SL130P	ENSG00000244256.2	1	64121414	64121716	Artery_Aorta	6.41913e-06	0.00237133	-0.328137	GM12878_Rao2014, HMEC_Rao2014, IMR90_Rao2014, NHEK_Rao2014, Pancreas_Schmitt2016, Spleen_Schmitt2016	0.04, 0.33, 0.14, 0.33, 0.25, 0.50	1.603	TRUE	12644	1.12	Liver	3.09	Brain_Amygdala	0.22
rs2289702	15	79237292	CTSH	ENSG00000103811.11	15	79213400	79241916	Artery_Aorta	5.77652e-19	1.36963e-15	-0.770949	GM12878_Rao2014, HMEC_Rao2014, HUVEC_Rao2014, HeLa_Rao2014, IMR90_Rao2014, K562_Rao2014, KBM7_Rao2014, NHEK_Rao2014, Pancreas_Schmitt2016, Spleen_Schmitt2016	1.91, 2.83, 3.33, 1.50, 3.43, 4.50, 4.20, 4.33, 1.00, 2.50	29.5416	TRUE	0	30.97	Cells_EBV-transformed_lymphocytes	256.7	Cells_Transformed_fibroblasts	3.96
rs2290400	17	38066239	GSDMA	ENSG00000167914.6	17	38119226	38134019	Artery_Aorta	3.31427e-10	2.90412e-07	0.421008	GM12878_Rao2014, HMEC_Rao2014, HUVEC_Rao2014, HeLa_Rao2014, IMR90_Rao2014, K562_Rao2014, KBM7_Rao2014, NHEK_Rao2014, Spleen_Schmitt2016	0.52, 0.50, 0.33, 0.50, 0.57, 0.83, 0.20, 0.33, 0.50	4.2932	TRUE	52987	0.37	Skin_Sun_Exposed_Lower_leg	93.09	Pancreas	0.04
rs2290400	17	38066239	ORMDL3	ENSG00000172057.5	17	38077294	38083854	Artery_Aorta	8.10392e-07	0.000374025	-0.201142	GM12878_Rao2014, HUVEC_Rao2014, HeLa_Rao2014, IMR90_Rao2014, K562_Rao2014, NHEK_Rao2014, Pancreas_Schmitt2016, Spleen_Schmitt2016	0.39, 1.00, 0.75, 1.14, 1.00, 0.67, 0.75, 1.50	7.2008	TRUE	11055	44.48	Liver	89.31	Muscle_Skeletal	13.57
rs2290400	17	38066239	RP11-387H17.4	ENSG00000264968.1	17	38083995	38095854	Artery_Aorta	0.000216146	0.0491358	0.245593	GM12878_Rao2014, HMEC_Rao2014, HUVEC_Rao2014, HeLa_Rao2014, IMR90_Rao2014, K562_Rao2014, KBM7_Rao2014, NHEK_Rao2014, Pancreas_Schmitt2016, Spleen_Schmitt2016	0.39, 0.83, 0.33, 0.25, 0.14, 0.83, 0.20, 0.33, 0.25, 0.50	4.0675	TRUE	17756	0.6	Testis	9.67	Adrenal_Gland	0.07
rs2292239	12	56482179	RPS26	ENSG00000197728.5	12	56435637	56438116	Artery_Aorta	1.55041e-41	1.50384e-37	-0.985028	GM12878_Rao2014, HeLa_Rao2014, Pancreas_Schmitt2016	0.09, 0.38, 0.25	0.712	TRUE	44063	459.4	Ovary	981	Brain_Hippocampus	132.3
rs2292239	12	56482179	SUOX	ENSG00000139531.8	12	56390964	56400425	Artery_Aorta	1.01838e-08	6.97573e-06	0.248772	GM12878_Rao2014, HeLa_Rao2014, IMR90_Rao2014, K562_Rao2014, Pancreas_Schmitt2016, Spleen_Schmitt2016	0.13, 0.12, 0.43, 0.17, 0.25, 0.50	1.6007	TRUE	81754	17.45	Adrenal_Gland	30.88	Whole_Blood	3.89
rs2358994	1	114429460	AP4B1-AS1	ENSG00000226167.1	1	114399257	114443857	Artery_Aorta	0.000108941	0.0279928	-0.288953	GM12878_Rao2014, HMEC_Rao2014, HUVEC_Rao2014, HeLa_Rao2014, IMR90_Rao2014, K562_Rao2014, KBM7_Rao2014, NHEK_Rao2014, Pancreas_Schmitt2016, Spleen_Schmitt2016	2.35, 1.67, 2.33, 1.88, 1.57, 4.67, 2.00, 3.67, 1.75, 7.00	28.8776	TRUE	0	1.54	Brain_Cerebellum	7.24	Muscle_Skeletal	0.43
rs2395029	6	31431779	XXbac-BPG181B23.7	ENSG00000272221.1	6	31362066	31363272	Artery_Aorta	1.46631e-07	8.0522e-05	-1.12076	GM12878_Rao2014, HUVEC_Rao2014, K562_Rao2014, KBM7_Rao2014, Pancreas_Schmitt2016, Spleen_Schmitt2016	0.04, 0.33, 0.17, 0.20, 0.25, 1.00	1.9935	TRUE	68507	6.05	Ovary	11.24	Brain_Hippocampus	0.84
rs2523989	6	30078274	HCG4	ENSG00000176998.3	6	29758816	29760213	Artery_Aorta	1.91075e-05	0.00624691	-0.537771	GM12878_Rao2014, Spleen_Schmitt2016	0.13, 0.50	0.6304	TRUE	318061	1.3	Pituitary	15.15	Cells_EBV-transformed_lymphocytes	0.3
rs2523989	6	30078274	PPP1R18	ENSG00000146112.7	6	30644166	30655672	Artery_Aorta	1.66543e-06	0.000709444	-0.274876	GM12878_Rao2014, HMEC_Rao2014, KBM7_Rao2014	0.09, 0.17, 0.20	0.4536	TRUE	565892	91.59	Whole_Blood	241.1	Brain_Putamen_basal_ganglia	4.8
rs2523989	6	30078274	ZNRD1-AS1	ENSG00000204623.4	6	29968788	30029030	Artery_Aorta	9.42708e-05	0.0248174	-0.196386	GM12878_Rao2014, HMEC_Rao2014, HUVEC_Rao2014, HeLa_Rao2014, IMR90_Rao2014, K562_Rao2014, KBM7_Rao2014, NHEK_Rao2014, Pancreas_Schmitt2016, Spleen_Schmitt2016	1.52, 0.50, 1.00, 0.75, 1.29, 2.33, 1.40, 1.67, 0.50, 1.00	11.9575	TRUE	49244	1.79	Testis	9.31	Whole_Blood	0.31
rs2523989	6	30078274	ZFP57	ENSG00000204644.5	6	29640169	29648887	Artery_Aorta	7.2818e-06	0.00265114	0.576019	GM12878_Rao2014, HUVEC_Rao2014, K562_Rao2014	0.09, 0.33, 0.50	0.9203	TRUE	429387	0.32	Brain_Spinal_cord_cervical_c-1	17.98	Liver	0.02
rs2523989	6	30078274	MICB	ENSG00000204516.5	6	31462658	31478901	Artery_Aorta	7.94464e-05	0.0214982	0.396372	GM12878_Rao2014, HUVEC_Rao2014	0.09, 0.33	0.4203	FALSE	1384384	4.41	Cells_EBV-transformed_lymphocytes	33.44	Muscle_Skeletal	0.43
rs2524277	6	31407578	SKIV2L	ENSG00000204351.7	6	31926888	31937532	Artery_Aorta	4.93591e-07	0.000239832	0.637892	GM12878_Rao2014, HMEC_Rao2014, KBM7_Rao2014, NHEK_Rao2014	0.17, 0.17, 0.20, 0.33	0.8739	TRUE	519310	45.13	Pituitary	65.06	Brain_Amygdala	11.46
rs2524277	6	31407578	ATP6V1G2	ENSG00000213760.6	6	31512239	31514625	Artery_Aorta	2.32961e-05	0.0074132	0.590496	GM12878_Rao2014, IMR90_Rao2014, Pancreas_Schmitt2016	0.04, 0.14, 0.25	0.4363	TRUE	104661	2.35	Brain_Cerebellar_Hemisphere	1030.5	Pancreas	0.44
rs2542151	18	12779946	RP11-973H7.1	ENSG00000260302.1	18	12774650	12775922	Artery_Aorta	7.5723e-21	2.1159e-17	-0.965334	GM12878_Rao2014, HMEC_Rao2014, HUVEC_Rao2014, HeLa_Rao2014, IMR90_Rao2014, K562_Rao2014, KBM7_Rao2014, NHEK_Rao2014, Pancreas_Schmitt2016, Spleen_Schmitt2016	0.13, 0.17, 0.33, 0.12, 0.14, 0.50, 0.40, 0.33, 0.25, 0.50	2.8816	TRUE	4024	0.34	Testis	4.58	Brain_Putamen_basal_ganglia	0.04
rs2738774	20	62269337	GMEB2	ENSG00000101216.6	20	62218955	62258394	Artery_Aorta	9.0117e-05	0.0238973	0.230712	GM12878_Rao2014, HUVEC_Rao2014, HeLa_Rao2014, IMR90_Rao2014, Pancreas_Schmitt2016, Spleen_Schmitt2016	0.09, 0.33, 0.38, 0.14, 0.50, 3.00	4.4381	TRUE	10943	14.85	Thyroid	33.67	Heart_Left_Ventricle	4.13
rs2738774	20	62269337	RTEL1	ENSG00000258366.3	20	62289163	62327606	Artery_Aorta	1.40456e-05	0.00474597	-0.196159	GM12878_Rao2014, HeLa_Rao2014, IMR90_Rao2014, K562_Rao2014, Pancreas_Schmitt2016, Spleen_Schmitt2016	0.04, 0.38, 0.14, 0.33, 1.25, 3.00	5.1447	TRUE	19826	30.78	Brain_Cerebellum	64.85	Heart_Left_Ventricle	4.47
rs2738774	20	62269337	LIME1	ENSG00000203896.5	20	62367635	62370456	Artery_Aorta	7.20447e-05	0.0197606	0.172042	Spleen_Schmitt2016	0.5	0.5	TRUE	98298	14.69	Brain_Cerebellum	83.98	Heart_Left_Ventricle	3.52
rs2793108	10	31379104	RP11-192P3.4	ENSG00000272381.1	10	31476812	31550839	Artery_Aorta	1.99386e-05	0.00648008	-0.324654	GM12878_Rao2014, HMEC_Rao2014, HUVEC_Rao2014, HeLa_Rao2014, IMR90_Rao2014, K562_Rao2014, KBM7_Rao2014, NHEK_Rao2014, Pancreas_Schmitt2016, Spleen_Schmitt2016	2.43, 0.33, 2.33, 0.62, 4.00, 2.83, 2.80, 1.67, 0.25, 2.00	19.2764	TRUE	97708	0.55	Nerve_Tibial	1.23	Stomach	0.03
rs2857595	6	31568468	PPP1R18	ENSG00000146112.7	6	30644166	30655672	Artery_Aorta	1.25771e-06	0.000551699	-0.245241	HeLa_Rao2014, KBM7_Rao2014, Spleen_Schmitt2016	0.12, 0.20, 0.50	0.825	TRUE	912796	91.59	Whole_Blood	241.1	Brain_Putamen_basal_ganglia	4.8
rs2857595	6	31568468	MSH5	ENSG00000204410.10	6	31707725	31730575	Artery_Aorta	3.38049e-06	0.00133413	-0.225764	GM12878_Rao2014, HUVEC_Rao2014, HeLa_Rao2014, IMR90_Rao2014, K562_Rao2014, KBM7_Rao2014, NHEK_Rao2014, Spleen_Schmitt2016	0.48, 0.33, 0.38, 0.29, 0.33, 0.40, 0.33, 1.00	3.539	TRUE	139257	3.13	Testis	34.42	Heart_Left_Ventricle	0.85
rs2857595	6	31568468	ATF6B	ENSG00000213676.6	6	32083112	32096030	Artery_Aorta	7.49022e-05	0.020427	0.239321	GM12878_Rao2014, HUVEC_Rao2014	0.04, 0.33	0.3768	TRUE	514644	91.45	Ovary	140.4	Muscle_Skeletal	17.61
rs2857595	6	31568468	PSMB9	ENSG00000240065.3	6	32821938	32827362	Artery_Aorta	0.000101946	0.0264919	0.222433	GM12878_Rao2014, KBM7_Rao2014	0.04, 0.20	0.2435	FALSE	1253470	27.16	Cells_EBV-transformed_lymphocytes	503.7	Brain_Cerebellar_Hemisphere	5.48
rs2872507	17	38040762	GSDMA	ENSG00000167914.6	17	38119226	38134019	Artery_Aorta	8.21577e-09	5.6965e-06	0.39633	GM12878_Rao2014, HMEC_Rao2014, HUVEC_Rao2014, HeLa_Rao2014, IMR90_Rao2014, K562_Rao2014, KBM7_Rao2014, Pancreas_Schmitt2016, Spleen_Schmitt2016	0.87, 0.17, 1.00, 0.50, 0.86, 0.83, 0.20, 0.25, 0.50	5.1767	TRUE	78464	0.37	Skin_Sun_Exposed_Lower_leg	93.09	Pancreas	0.04
rs3129889	6	32413544	HLA-DRB9	ENSG00000196301.3	6	32427598	32441277	Artery_Aorta	1.38837e-11	1.47181e-08	0.695926	GM12878_Rao2014, HMEC_Rao2014, HUVEC_Rao2014, HeLa_Rao2014, IMR90_Rao2014, K562_Rao2014, KBM7_Rao2014, NHEK_Rao2014, Pancreas_Schmitt2016, Spleen_Schmitt2016	0.91, 0.17, 1.00, 0.50, 0.57, 1.50, 1.60, 0.67, 0.25, 2.50	9.6678	TRUE	14054	0.43	Cells_EBV-transformed_lymphocytes	3.7	Brain_Spinal_cord_cervical_c-1	0.27
rs3129889	6	32413544	HLA-DRB6	ENSG00000229391.3	6	32520490	32527799	Artery_Aorta	3.58312e-24	1.2571e-20	0.891012	GM12878_Rao2014, HUVEC_Rao2014, HeLa_Rao2014, IMR90_Rao2014, K562_Rao2014, KBM7_Rao2014, Spleen_Schmitt2016	0.35, 0.67, 0.25, 0.14, 0.17, 0.20, 0.50	2.274	TRUE	106946	29.03	Cells_EBV-transformed_lymphocytes	145.35	Cells_Transformed_fibroblasts	0.1
rs3129889	6	32413544	HLA-DRB5	ENSG00000198502.5	6	32485120	32498064	Artery_Aorta	2.29312e-29	1.19179e-25	-1.11289	GM12878_Rao2014, K562_Rao2014, Pancreas_Schmitt2016	0.09, 0.17, 0.25	0.5036	TRUE	71576	73.07	Cells_EBV-transformed_lymphocytes	433.05	Cells_Transformed_fibroblasts	0.28
rs3129889	6	32413544	HLA-DQB1	ENSG00000179344.12	6	32627244	32636160	Artery_Aorta	1.86455e-12	2.23972e-09	-0.609994	GM12878_Rao2014, HeLa_Rao2014, K562_Rao2014, KBM7_Rao2014, Pancreas_Schmitt2016, Spleen_Schmitt2016	0.48, 0.12, 0.33, 0.40, 0.25, 0.50	2.0866	TRUE	213700	39.25	Cells_EBV-transformed_lymphocytes	598.95	Cells_Transformed_fibroblasts	0.17
rs3129889	6	32413544	HLA-DQB2	ENSG00000232629.4	6	32723875	32731311	Artery_Aorta	1.22967e-07	6.87128e-05	0.544222	GM12878_Rao2014, HUVEC_Rao2014, HeLa_Rao2014, IMR90_Rao2014, Pancreas_Schmitt2016	0.35, 1.00, 0.38, 0.29, 0.25	2.2585	TRUE	310331	4.13	Cells_EBV-transformed_lymphocytes	59.48	Brain_Cerebellum	0.11
rs3129889	6	32413544	GPANK1	ENSG00000204438.6	6	31629006	31634060	Artery_Aorta	0.000179552	0.0422409	0.236683	GM12878_Rao2014, HeLa_Rao2014	0.04, 0.12	0.1685	TRUE	779484	15.61	Testis	48.14	Brain_Hippocampus	5.6
rs3129889	6	32413544	HLA-DQA2	ENSG00000237541.3	6	32709119	32714992	Artery_Aorta	7.26082e-07	0.000339869	0.558879	GM12878_Rao2014, HUVEC_Rao2014, HeLa_Rao2014, IMR90_Rao2014, K562_Rao2014, KBM7_Rao2014	0.26, 0.33, 0.12, 0.14, 0.33, 0.40	1.5954	TRUE	295575	7.29	Cells_EBV-transformed_lymphocytes	159.1	Brain_Cerebellum	0.14
rs3135002	6	32668438	HLA-DRB9	ENSG00000196301.3	6	32427598	32441277	Artery_Aorta	5.52164e-07	0.000264606	0.475358	GM12878_Rao2014, HMEC_Rao2014, K562_Rao2014, KBM7_Rao2014, NHEK_Rao2014, Spleen_Schmitt2016	0.26, 0.33, 0.50, 0.40, 0.33, 1.00	2.8275	TRUE	227161	0.43	Cells_EBV-transformed_lymphocytes	3.7	Brain_Spinal_cord_cervical_c-1	0.27
rs3135002	6	32668438	HLA-DRB6	ENSG00000229391.3	6	32520490	32527799	Artery_Aorta	6.56413e-15	1.07071e-11	0.645669	GM12878_Rao2014	0.3	0.3043	TRUE	140639	29.03	Cells_EBV-transformed_lymphocytes	145.35	Cells_Transformed_fibroblasts	0.1
rs3135002	6	32668438	HLA-DQB1	ENSG00000179344.12	6	32627244	32636160	Artery_Aorta	1.23943e-22	3.91659e-19	-0.725769	GM12878_Rao2014, HeLa_Rao2014, K562_Rao2014, KBM7_Rao2014, NHEK_Rao2014, Pancreas_Schmitt2016	0.30, 0.25, 0.17, 0.20, 0.33, 0.25	1.5043	TRUE	32278	39.25	Cells_EBV-transformed_lymphocytes	598.95	Cells_Transformed_fibroblasts	0.17
rs3135002	6	32668438	HLA-DQB2	ENSG00000232629.4	6	32723875	32731311	Artery_Aorta	1.71582e-13	2.35595e-10	0.663003	GM12878_Rao2014, HUVEC_Rao2014, IMR90_Rao2014, K562_Rao2014, KBM7_Rao2014, NHEK_Rao2014, Pancreas_Schmitt2016	0.30, 0.67, 0.43, 0.33, 0.60, 1.00, 0.25	3.5829	TRUE	55437	4.13	Cells_EBV-transformed_lymphocytes	59.48	Brain_Cerebellum	0.11
rs3135002	6	32668438	HLA-DQB1-AS1	ENSG00000223534.1	6	32628132	32628506	Artery_Aorta	2.38932e-15	4.04275e-12	-0.533089	GM12878_Rao2014, NHEK_Rao2014	0.04, 0.33	0.3768	TRUE	39932	4.23	Spleen	28.16	Brain_Putamen_basal_ganglia	0.2
rs3135002	6	32668438	HLA-DQA2	ENSG00000237541.3	6	32709119	32714992	Artery_Aorta	5.23916e-07	0.00025247	0.509447	GM12878_Rao2014, HUVEC_Rao2014, IMR90_Rao2014, K562_Rao2014, Pancreas_Schmitt2016	0.09, 0.33, 0.14, 0.33, 0.25	1.1465	TRUE	40681	7.29	Cells_EBV-transformed_lymphocytes	159.1	Brain_Cerebellum	0.14
rs34593439	15	79234956	CTSH	ENSG00000103811.11	15	79213400	79241916	Artery_Aorta	1.1579e-17	2.42242e-14	-0.723429	GM12878_Rao2014, HMEC_Rao2014, HUVEC_Rao2014, HeLa_Rao2014, IMR90_Rao2014, K562_Rao2014, KBM7_Rao2014, NHEK_Rao2014, Pancreas_Schmitt2016, Spleen_Schmitt2016	2.17, 3.83, 6.67, 3.75, 4.71, 6.17, 4.40, 7.33, 1.00, 2.50	42.5382	TRUE	0	30.97	Cells_EBV-transformed_lymphocytes	256.7	Cells_Transformed_fibroblasts	3.96
rs3764021	12	9833627	CLECL1	ENSG00000184293.3	12	9868456	9885895	Artery_Aorta	2.14875e-13	2.8956e-10	-0.515286	GM12878_Rao2014, HMEC_Rao2014, HUVEC_Rao2014, HeLa_Rao2014, IMR90_Rao2014, K562_Rao2014, KBM7_Rao2014, NHEK_Rao2014, Spleen_Schmitt2016	0.78, 0.67, 0.33, 0.12, 0.71, 0.67, 1.20, 1.00, 0.50	5.9886	TRUE	34829	0.29	Cells_EBV-transformed_lymphocytes	56.15	Brain_Anterior_cingulate_cortex_BA24	0.04
rs3825932	15	79235445	CTSH	ENSG00000103811.11	15	79213400	79241916	Artery_Aorta	9.55323e-07	0.000433416	0.281045	GM12878_Rao2014, HMEC_Rao2014, HUVEC_Rao2014, HeLa_Rao2014, IMR90_Rao2014, K562_Rao2014, KBM7_Rao2014, NHEK_Rao2014, Pancreas_Schmitt2016, Spleen_Schmitt2016	1.48, 2.33, 3.33, 2.62, 3.29, 3.50, 2.00, 3.00, 1.00, 2.50	25.0556	TRUE	0	30.97	Cells_EBV-transformed_lymphocytes	256.7	Cells_Transformed_fibroblasts	3.96
rs402072	19	47219121	PRKD2	ENSG00000105287.8	19	47177532	47220384	Artery_Aorta	2.96001e-07	0.000151751	0.337809	GM12878_Rao2014, HMEC_Rao2014, HUVEC_Rao2014, HeLa_Rao2014, IMR90_Rao2014, K562_Rao2014, KBM7_Rao2014, NHEK_Rao2014, Pancreas_Schmitt2016, Spleen_Schmitt2016	4.57, 3.50, 7.67, 2.25, 5.43, 8.00, 5.20, 4.33, 1.25, 4.50	46.6938	TRUE	0	24.49	Spleen	83.45	Brain_Cerebellar_Hemisphere	2.44
rs402072	19	47219121	FKRP	ENSG00000181027.6	19	47249303	47280231	Artery_Aorta	8.5375e-12	9.28348e-09	0.52508	GM12878_Rao2014, HMEC_Rao2014, HUVEC_Rao2014, HeLa_Rao2014, IMR90_Rao2014, K562_Rao2014, KBM7_Rao2014, NHEK_Rao2014, Pancreas_Schmitt2016, Spleen_Schmitt2016	1.43, 0.17, 0.67, 0.50, 1.43, 2.50, 0.80, 0.33, 0.75, 3.00	11.58	TRUE	30182	13.48	Pituitary	19.84	Whole_Blood	3.12
rs416603	16	11364078	RMI2	ENSG00000175643.7	16	11343506	11445619	Artery_Aorta	1.20778e-16	2.30117e-13	0.564056	GM12878_Rao2014, HMEC_Rao2014, HUVEC_Rao2014, HeLa_Rao2014, IMR90_Rao2014, K562_Rao2014, KBM7_Rao2014, NHEK_Rao2014, Pancreas_Schmitt2016, Spleen_Schmitt2016	6.57, 4.67, 8.67, 5.12, 11.00, 11.00, 6.20, 7.00, 2.75, 7.00	69.9736	TRUE	0	0.6	Cells_EBV-transformed_lymphocytes	28.63	Brain_Cerebellar_Hemisphere	0.18
rs425105	19	47208480	PRKD2	ENSG00000105287.8	19	47177532	47220384	Artery_Aorta	5.45816e-07	0.000261957	0.329192	GM12878_Rao2014, HMEC_Rao2014, HUVEC_Rao2014, HeLa_Rao2014, IMR90_Rao2014, K562_Rao2014, KBM7_Rao2014, NHEK_Rao2014, Pancreas_Schmitt2016, Spleen_Schmitt2016	3.61, 3.50, 8.33, 2.25, 6.14, 8.33, 5.20, 7.67, 1.00, 4.00	50.0349	TRUE	0	24.49	Spleen	83.45	Brain_Cerebellar_Hemisphere	2.44
rs425105	19	47208480	FKRP	ENSG00000181027.6	19	47249303	47280231	Artery_Aorta	3.80821e-10	3.30976e-07	0.483458	GM12878_Rao2014, HeLa_Rao2014, IMR90_Rao2014, K562_Rao2014, KBM7_Rao2014, NHEK_Rao2014, Pancreas_Schmitt2016, Spleen_Schmitt2016	0.83, 0.25, 0.71, 1.17, 1.00, 1.00, 0.50, 2.00	7.457	TRUE	40823	13.48	Pituitary	19.84	Whole_Blood	3.12
rs45450798	18	12792939	RP11-973H7.1	ENSG00000260302.1	18	12774650	12775922	Artery_Aorta	4.04623e-17	8.04736e-14	0.911127	GM12878_Rao2014, HMEC_Rao2014, IMR90_Rao2014, KBM7_Rao2014, NHEK_Rao2014, Pancreas_Schmitt2016, Spleen_Schmitt2016	0.13, 0.33, 0.14, 0.20, 0.33, 0.25, 0.50	1.89	TRUE	17017	0.34	Testis	4.58	Brain_Putamen_basal_ganglia	0.04
rs4625	3	49572139	IP6K2	ENSG00000068745.10	3	48725436	48777786	Artery_Aorta	2.7798e-05	0.00866637	-0.193132	GM12878_Rao2014, HUVEC_Rao2014, KBM7_Rao2014, Spleen_Schmitt2016	0.43, 0.67, 0.20, 0.50	1.8014	TRUE	794353	31.93	Brain_Cerebellum	92.76	Muscle_Skeletal	8.46
rs4625	3	49572139	CTD-2330K9.3	ENSG00000228008.1	3	49941300	49954370	Artery_Aorta	0.00015222	0.0368775	-0.338068	GM12878_Rao2014, K562_Rao2014, KBM7_Rao2014, NHEK_Rao2014, Spleen_Schmitt2016	0.30, 0.17, 0.20, 0.33, 0.50	1.5043	TRUE	369161	0.21	Testis	8.2	Adipose_Visceral_Omentum	0.1
rs4625	3	49572139	AMT	ENSG00000145020.10	3	49454211	49460186	Artery_Aorta	1.10893e-08	7.55319e-06	0.226043	GM12878_Rao2014, HMEC_Rao2014, HeLa_Rao2014, K562_Rao2014, KBM7_Rao2014, Spleen_Schmitt2016	0.26, 0.17, 0.25, 0.33, 0.40, 0.50	1.9109	TRUE	111953	41.45	Brain_Cerebellum	78.71	Whole_Blood	5.41
rs4625	3	49572139	RBM6	ENSG00000004534.10	3	49977440	50114683	Artery_Aorta	4.97029e-06	0.00188601	0.204756	GM12878_Rao2014, HUVEC_Rao2014, HeLa_Rao2014, IMR90_Rao2014, K562_Rao2014, KBM7_Rao2014, Pancreas_Schmitt2016, Spleen_Schmitt2016	1.43, 1.33, 0.25, 0.43, 0.67, 1.80, 0.50, 2.50	8.9134	TRUE	405301	111.8	Uterus	172.9	Muscle_Skeletal	26.32
rs4625	3	49572139	NICN1	ENSG00000145029.7	3	49460959	49466759	Artery_Aorta	1.07365e-08	7.33084e-06	0.211666	GM12878_Rao2014, HMEC_Rao2014, K562_Rao2014	0.17, 0.33, 0.33	0.8406	TRUE	105380	33.57	Brain_Cerebellum	55.21	Whole_Blood	4.98
rs4759229	12	56474479	RPS26	ENSG00000197728.5	12	56435637	56438116	Artery_Aorta	3.10423e-38	2.6311e-34	-0.948467	GM12878_Rao2014, HUVEC_Rao2014, HeLa_Rao2014, IMR90_Rao2014, K562_Rao2014, KBM7_Rao2014, Spleen_Schmitt2016	0.22, 0.67, 0.38, 0.43, 0.50, 0.40, 1.00	3.5876	TRUE	36363	459.4	Ovary	981	Brain_Hippocampus	132.3
rs4759229	12	56474479	SUOX	ENSG00000139531.8	12	56390964	56400425	Artery_Aorta	6.89405e-09	4.85053e-06	0.248968	GM12878_Rao2014, HMEC_Rao2014, HUVEC_Rao2014, HeLa_Rao2014, IMR90_Rao2014, K562_Rao2014, KBM7_Rao2014, Pancreas_Schmitt2016, Spleen_Schmitt2016	0.52, 0.83, 0.67, 0.25, 0.86, 0.83, 1.00, 0.25, 0.50	5.7122	TRUE	74054	17.45	Adrenal_Gland	30.88	Whole_Blood	3.89
rs4763879	12	9910163	CLECL1	ENSG00000184293.3	12	9868456	9885895	Artery_Aorta	3.31006e-07	0.000167426	0.390546	GM12878_Rao2014, HMEC_Rao2014, HUVEC_Rao2014, HeLa_Rao2014, IMR90_Rao2014, K562_Rao2014, KBM7_Rao2014, Pancreas_Schmitt2016, Spleen_Schmitt2016	0.74, 0.17, 0.67, 0.25, 0.57, 0.67, 1.20, 0.75, 1.50	6.5106	TRUE	24268	0.29	Cells_EBV-transformed_lymphocytes	56.15	Brain_Anterior_cingulate_cortex_BA24	0.04
rs4788084	16	28539847	RP11-1348G14.4	ENSG00000251417.1	16	28814097	28829149	Artery_Aorta	1.41578e-13	1.9648e-10	-0.541306	IMR90_Rao2014, K562_Rao2014, Spleen_Schmitt2016	0.14, 0.17, 0.50	0.8095	TRUE	274250	1.36	Thyroid	2.32	Muscle_Skeletal	0.17
rs4788084	16	28539847	NUPR1	ENSG00000176046.7	16	28548606	28550495	Artery_Aorta	1.17253e-09	9.44813e-07	-0.350059	GM12878_Rao2014, HMEC_Rao2014, HUVEC_Rao2014, HeLa_Rao2014, IMR90_Rao2014, K562_Rao2014, Pancreas_Schmitt2016, Spleen_Schmitt2016	0.22, 0.17, 0.33, 0.12, 0.57, 0.50, 0.25, 0.50	2.6638	TRUE	8759	344.9	Thyroid	732	Cells_EBV-transformed_lymphocytes	1.28
rs4788084	16	28539847	SBK1	ENSG00000188322.4	16	28303840	28335170	Artery_Aorta	0.000113256	0.0288722	-0.265544	GM12878_Rao2014, HUVEC_Rao2014, HeLa_Rao2014, IMR90_Rao2014, K562_Rao2014, KBM7_Rao2014, NHEK_Rao2014, Spleen_Schmitt2016	0.39, 1.00, 0.38, 0.43, 0.50, 0.20, 0.67, 0.50	4.0615	TRUE	204677	0.39	Brain_Cerebellum	90.41	Cells_EBV-transformed_lymphocytes	0.14
rs4788084	16	28539847	SULT1A1	ENSG00000196502.7	16	28616903	28634946	Artery_Aorta	1.15749e-06	0.000511822	-0.284355	GM12878_Rao2014, HMEC_Rao2014, IMR90_Rao2014, K562_Rao2014, KBM7_Rao2014, NHEK_Rao2014	0.57, 0.17, 0.57, 0.17, 0.20, 0.33	2.0033	TRUE	77056	4.95	Liver	61.62	Cells_EBV-transformed_lymphocytes	0.41
rs4788084	16	28539847	SULT1A2	ENSG00000197165.6	16	28603264	28608430	Artery_Aorta	2.59538e-18	5.74096e-15	0.546675	GM12878_Rao2014, HeLa_Rao2014, IMR90_Rao2014, K562_Rao2014, Pancreas_Schmitt2016, Spleen_Schmitt2016	0.22, 0.12, 0.29, 0.17, 0.25, 0.50	1.5448	TRUE	63417	0.41	Small_Intestine_Terminal_Ileum	21.35	Cells_Transformed_fibroblasts	0.06
rs4788084	16	28539847	NPIPB7	ENSG00000233232.2	16	28467693	28481868	Artery_Aorta	5.22796e-10	4.4436e-07	-0.552553	Pancreas_Schmitt2016, Spleen_Schmitt2016	0.25, 0.50	0.75	TRUE	57979	0.21	Testis	6.42	Cells_Transformed_fibroblasts	0.08
rs4788084	16	28539847	TUFM	ENSG00000178952.4	16	28853732	28857729	Artery_Aorta	1.33264e-18	3.03286e-15	0.380362	HeLa_Rao2014, K562_Rao2014, KBM7_Rao2014	0.12, 0.17, 0.40	0.6917	TRUE	313885	128.4	Cells_Transformed_fibroblasts	222.7	Whole_Blood	58.89
rs4820830	22	30531090	THOC5	ENSG00000100296.9	22	29901868	29950243	Artery_Aorta	1.1508e-06	0.000509361	0.406588	GM12878_Rao2014, HMEC_Rao2014, HeLa_Rao2014, IMR90_Rao2014, K562_Rao2014, NHEK_Rao2014, Spleen_Schmitt2016	0.65, 0.17, 0.25, 0.14, 0.50, 0.33, 0.50	2.545	TRUE	580847	23.68	Uterus	29.74	Brain_Amygdala	2.57
rs4851256	2	100775044	AFF3	ENSG00000144218.14	2	100162323	100759201	Artery_Aorta	2.25873e-07	0.000118753	0.321051	GM12878_Rao2014, HMEC_Rao2014, HUVEC_Rao2014, HeLa_Rao2014, IMR90_Rao2014, K562_Rao2014, KBM7_Rao2014, NHEK_Rao2014, Pancreas_Schmitt2016, Spleen_Schmitt2016	7.43, 2.67, 11.33, 3.25, 11.57, 9.67, 10.20, 13.67, 1.00, 3.00	73.7895	TRUE	15843	3.76	Brain_Cerebellar_Hemisphere	26.37	Cells_EBV-transformed_lymphocytes	0.09
rs4869313	5	96223879	ERAP2	ENSG00000164308.12	5	96211643	96255420	Artery_Aorta	1.75646e-79	6.37185e-75	-1.16845	GM12878_Rao2014, HMEC_Rao2014, HUVEC_Rao2014, HeLa_Rao2014, IMR90_Rao2014, K562_Rao2014, KBM7_Rao2014, NHEK_Rao2014, Pancreas_Schmitt2016, Spleen_Schmitt2016	2.87, 1.67, 4.00, 2.12, 4.29, 3.50, 2.40, 5.67, 2.75, 5.50	34.7636	TRUE	0	8.64	Cells_EBV-transformed_lymphocytes	36.1	Brain_Cerebellar_Hemisphere	0.75
rs516246	19	49206171	NTN5	ENSG00000142233.7	19	49164664	49176338	Artery_Aorta	0.000114445	0.0291305	0.261736	GM12878_Rao2014, HMEC_Rao2014, HUVEC_Rao2014, HeLa_Rao2014, IMR90_Rao2014, K562_Rao2014, KBM7_Rao2014, Pancreas_Schmitt2016	0.57, 0.33, 1.67, 0.25, 0.43, 0.83, 1.20, 0.25	5.5271	TRUE	29833	0.94	Pituitary	8.55	Cells_EBV-transformed_lymphocytes	0.1
rs539514	13	76326281	LMO7	ENSG00000136153.15	13	76194570	76434004	Artery_Aorta	0.00016827	0.0400333	-0.134253	GM12878_Rao2014, HMEC_Rao2014, HUVEC_Rao2014, HeLa_Rao2014, IMR90_Rao2014, K562_Rao2014, KBM7_Rao2014, NHEK_Rao2014, Pancreas_Schmitt2016, Spleen_Schmitt2016	5.91, 4.33, 6.33, 4.38, 11.14, 4.00, 2.80, 7.67, 2.25, 10.50	59.3142	TRUE	0	24.71	Esophagus_Mucosa	62.98	Whole_Blood	0.28
rs5753037	22	30581721	THOC5	ENSG00000100296.9	22	29901868	29950243	Artery_Aorta	1.08477e-06	0.000484497	-0.407334	GM12878_Rao2014, HUVEC_Rao2014, HeLa_Rao2014, K562_Rao2014, KBM7_Rao2014, NHEK_Rao2014, Pancreas_Schmitt2016	0.78, 0.67, 0.12, 0.50, 0.40, 0.33, 0.25	3.0576	TRUE	631478	23.68	Uterus	29.74	Brain_Amygdala	2.57
rs5763779	22	30504651	THOC5	ENSG00000100296.9	22	29901868	29950243	Artery_Aorta	5.21424e-07	0.000251603	0.424849	GM12878_Rao2014, HMEC_Rao2014, HeLa_Rao2014, IMR90_Rao2014, K562_Rao2014, KBM7_Rao2014, NHEK_Rao2014, Spleen_Schmitt2016	0.39, 0.17, 0.25, 0.43, 0.33, 0.20, 0.33, 2.00	4.1032	TRUE	554408	23.68	Uterus	29.74	Brain_Amygdala	2.57
rs614226	12	120974509	POP5	ENSG00000167272.6	12	121016567	121019201	Artery_Aorta	6.34327e-06	0.00234617	0.201819	GM12878_Rao2014, HMEC_Rao2014, HUVEC_Rao2014, HeLa_Rao2014, IMR90_Rao2014, K562_Rao2014, KBM7_Rao2014, NHEK_Rao2014	0.30, 0.17, 0.33, 0.12, 0.29, 0.50, 0.20, 0.67	2.5817	TRUE	42058	32.48	Thyroid	47.56	Whole_Blood	7.42
rs62406889	6	32672213	HLA-DQB1	ENSG00000179344.12	6	32627244	32636160	Artery_Aorta	1.47818e-06	0.000637919	0.654411	GM12878_Rao2014, HeLa_Rao2014, IMR90_Rao2014, K562_Rao2014, KBM7_Rao2014, Pancreas_Schmitt2016	0.17, 0.12, 0.14, 0.17, 0.20, 0.25	1.0584	TRUE	36053	39.25	Cells_EBV-transformed_lymphocytes	598.95	Cells_Transformed_fibroblasts	0.17
rs62406889	6	32672213	HLA-DQB2	ENSG00000232629.4	6	32723875	32731311	Artery_Aorta	0.00014488	0.0354305	-0.604946	GM12878_Rao2014, HeLa_Rao2014, IMR90_Rao2014, K562_Rao2014, Pancreas_Schmitt2016	0.09, 0.25, 0.14, 0.33, 0.25	1.0631	TRUE	51662	4.13	Cells_EBV-transformed_lymphocytes	59.48	Brain_Cerebellum	0.11
rs62406889	6	32672213	HLA-DOB	ENSG00000241106.2	6	32780540	32784825	Artery_Aorta	0.000187858	0.0438481	-0.598768	GM12878_Rao2014, HMEC_Rao2014, Spleen_Schmitt2016	0.09, 0.17, 1.50	1.7536	TRUE	108327	1.87	Spleen	89.56	Pancreas	0.34
rs62447205	7	50465829	FIGNL1	ENSG00000132436.7	7	50511831	50518088	Artery_Aorta	1.88458e-07	0.000101134	-0.336033	GM12878_Rao2014, HMEC_Rao2014, IMR90_Rao2014, K562_Rao2014, KBM7_Rao2014, NHEK_Rao2014	0.39, 0.33, 0.14, 0.50, 0.20, 0.33	1.9008	TRUE	46002	2.14	Cells_EBV-transformed_lymphocytes	18.48	Whole_Blood	0.36
rs657152	9	136139264	ABO	ENSG00000175164.9	9	136130951	136150617	Artery_Aorta	1.22517e-06	0.000539775	0.335631	GM12878_Rao2014, HMEC_Rao2014, HUVEC_Rao2014, HeLa_Rao2014, IMR90_Rao2014, K562_Rao2014, KBM7_Rao2014, NHEK_Rao2014, Pancreas_Schmitt2016, Spleen_Schmitt2016	1.26, 1.83, 3.67, 3.12, 3.57, 3.83, 2.00, 3.33, 1.00, 2.50	26.124	TRUE	0	0.59	Ovary	39.23	Liver	0.07
rs660895	6	32577379	HLA-DRB6	ENSG00000229391.3	6	32520490	32527799	Artery_Aorta	1.45175e-07	7.97708e-05	0.417035	GM12878_Rao2014	0.17	0.1739	TRUE	49580	29.03	Cells_EBV-transformed_lymphocytes	145.35	Cells_Transformed_fibroblasts	0.1
rs660895	6	32577379	HLA-DQB2	ENSG00000232629.4	6	32723875	32731311	Artery_Aorta	3.04614e-07	0.00015558	0.438524	GM12878_Rao2014, HeLa_Rao2014, IMR90_Rao2014, K562_Rao2014, KBM7_Rao2014, Pancreas_Schmitt2016, Spleen_Schmitt2016	0.13, 0.12, 0.14, 0.33, 0.20, 0.25, 1.00	2.1816	TRUE	146496	4.13	Cells_EBV-transformed_lymphocytes	59.48	Brain_Cerebellum	0.11
rs660895	6	32577379	HLA-DQA2	ENSG00000237541.3	6	32709119	32714992	Artery_Aorta	4.04702e-29	2.0854e-25	0.939431	GM12878_Rao2014, Pancreas_Schmitt2016	0.04, 0.25	0.2935	TRUE	131740	7.29	Cells_EBV-transformed_lymphocytes	159.1	Brain_Cerebellum	0.14
rs7042370	9	12785072	DOK5	ENSG00000101134.7	20	53092136	53267710	Artery_Aorta	1.16182e-05	0.00402011	0.227794	HMEC_Rao2014, KBM7_Rao2014	0.17, 0.20	0.3667	FALSE	NA	11.85	Brain_Frontal_Cortex_BA9	14.43	Liver	0.18
rs7171171	15	38907040	REV3L	ENSG00000009413.11	6	111620234	111804432	Artery_Aorta	1.98742e-05	0.00646493	-0.229908	GM12878_Rao2014, IMR90_Rao2014	0.04, 0.14	0.1863	FALSE	NA	9.65	Cells_Transformed_fibroblasts	50.02	Whole_Blood	1.06
rs7221109	17	38770285	SMARCE1	ENSG00000073584.14	17	38781214	38804760	Artery_Aorta	4.24547e-17	8.42514e-14	-0.30596	GM12878_Rao2014, HMEC_Rao2014, HUVEC_Rao2014, HeLa_Rao2014, IMR90_Rao2014, K562_Rao2014, KBM7_Rao2014, NHEK_Rao2014, Pancreas_Schmitt2016, Spleen_Schmitt2016	1.70, 0.50, 1.67, 0.50, 1.57, 2.50, 0.80, 3.67, 1.25, 3.50	17.6504	TRUE	10929	34.13	Uterus	56.04	Whole_Blood	7.45
rs72727394	15	38847021	ABCC1	ENSG00000103222.14	16	16043434	16236931	Artery_Aorta	6.74525e-05	0.0186705	-0.243112	GM12878_Rao2014, Spleen_Schmitt2016	0.04, 0.50	0.5435	FALSE	NA	58.17	Esophagus_Muscularis	62.35	Liver	1.57
rs72848653	6	29836601	HLA-K	ENSG00000230795.2	6	29894955	29897009	Artery_Aorta	8.61748e-10	7.04719e-07	-0.771636	GM12878_Rao2014, HMEC_Rao2014, HeLa_Rao2014, IMR90_Rao2014, K562_Rao2014, NHEK_Rao2014	0.04, 0.17, 0.25, 0.14, 0.17, 0.33	1.103	TRUE	58354	9.93	Ovary	28.52	Muscle_Skeletal	1.61
rs72848653	6	29836601	HLA-H	ENSG00000206341.6	6	29856244	29858259	Artery_Aorta	1.07184e-06	0.000479798	0.581909	GM12878_Rao2014, HMEC_Rao2014, HUVEC_Rao2014, IMR90_Rao2014, K562_Rao2014, NHEK_Rao2014	0.22, 0.17, 0.33, 0.43, 0.17, 0.33	1.646	TRUE	19643	30.81	Whole_Blood	87.87	Brain_Frontal_Cortex_BA9	4.02
rs72848653	6	29836601	HLA-W	ENSG00000235290.1	6	29924373	29926347	Artery_Aorta	6.84973e-09	4.82496e-06	0.754472	GM12878_Rao2014	0.13	0.1304	TRUE	87772	1.58	Whole_Blood	12	Brain_Putamen_basal_ganglia	0.11
rs72848653	6	29836601	HLA-U	ENSG00000228078.1	6	29901878	29902063	Artery_Aorta	2.19043e-06	0.000903588	0.674792	GM12878_Rao2014, K562_Rao2014, Spleen_Schmitt2016	0.04, 0.17, 0.50	0.7101	TRUE	65277	6.79	Whole_Blood	40.1	Brain_Anterior_cingulate_cortex_BA24	0.95
rs72848653	6	29836601	HCG4P3	ENSG00000237669.1	6	29973898	29974893	Artery_Aorta	0.000166383	0.0396416	0.386362	GM12878_Rao2014, Pancreas_Schmitt2016	0.04, 0.25	0.2935	TRUE	137297	1.66	Testis	12.66	Muscle_Skeletal	0.2
rs72848653	6	29836601	HCG4P7	ENSG00000230521.1	6	29855071	29856045	Artery_Aorta	1.03742e-24	3.84022e-21	-1.00381	GM12878_Rao2014	0.09	0.087	TRUE	18470	3	Ovary	6.65	Muscle_Skeletal	0.25
rs7454108	6	32681482	HLA-DRB6	ENSG00000229391.3	6	32520490	32527799	Artery_Aorta	7.1754e-08	4.18488e-05	0.576695	GM12878_Rao2014, HUVEC_Rao2014, HeLa_Rao2014	0.13, 0.33, 0.12	0.5888	TRUE	153683	29.03	Cells_EBV-transformed_lymphocytes	145.35	Cells_Transformed_fibroblasts	0.1
rs7454108	6	32681482	HLA-DOB	ENSG00000241106.2	6	32780540	32784825	Artery_Aorta	6.78014e-08	3.96583e-05	0.626827	GM12878_Rao2014, HMEC_Rao2014, HUVEC_Rao2014, HeLa_Rao2014, IMR90_Rao2014, K562_Rao2014	0.30, 0.17, 0.33, 0.25, 0.14, 0.50	1.6972	TRUE	99058	1.87	Spleen	89.56	Pancreas	0.34
rs7454108	6	32681482	HLA-DQA2	ENSG00000237541.3	6	32709119	32714992	Artery_Aorta	3.68038e-16	6.71589e-13	0.984866	GM12878_Rao2014, HMEC_Rao2014, HeLa_Rao2014, IMR90_Rao2014, K562_Rao2014, KBM7_Rao2014, NHEK_Rao2014, Spleen_Schmitt2016	0.35, 0.17, 0.38, 0.43, 0.50, 0.40, 1.00, 1.00	4.2181	TRUE	27637	7.29	Cells_EBV-transformed_lymphocytes	159.1	Brain_Cerebellum	0.14
rs75658393	6	32395516	HLA-DRB6	ENSG00000229391.3	6	32520490	32527799	Artery_Aorta	7.87134e-06	0.00284579	0.980999	GM12878_Rao2014, HeLa_Rao2014	0.30, 0.12	0.4293	TRUE	124974	29.03	Cells_EBV-transformed_lymphocytes	145.35	Cells_Transformed_fibroblasts	0.1
rs75658393	6	32395516	HLA-DQA1	ENSG00000196735.7	6	32595956	32611429	Artery_Aorta	0.000155682	0.0375407	-0.614877	GM12878_Rao2014, HMEC_Rao2014, HUVEC_Rao2014, HeLa_Rao2014, K562_Rao2014, KBM7_Rao2014, NHEK_Rao2014	0.30, 0.17, 0.67, 0.25, 0.50, 0.60, 1.00	3.4877	TRUE	200440	19.87	Cells_EBV-transformed_lymphocytes	485.15	Cells_Transformed_fibroblasts	0.06
rs757411	17	38775149	SMARCE1	ENSG00000073584.14	17	38781214	38804760	Artery_Aorta	1.24037e-17	2.58304e-14	-0.298646	GM12878_Rao2014, HUVEC_Rao2014, HeLa_Rao2014, IMR90_Rao2014, Pancreas_Schmitt2016, Spleen_Schmitt2016	0.09, 0.33, 0.38, 0.43, 1.25, 3.50	5.9739	TRUE	6065	34.13	Uterus	56.04	Whole_Blood	7.45
rs886424	6	30782001	MICB	ENSG00000204516.5	6	31462658	31478901	Artery_Aorta	1.69111e-07	9.1482e-05	0.589601	GM12878_Rao2014, IMR90_Rao2014	0.13, 0.14	0.2733	TRUE	680657	4.41	Cells_EBV-transformed_lymphocytes	33.44	Muscle_Skeletal	0.43
rs886424	6	30782001	PSORS1C1	ENSG00000204540.6	6	31082527	31107869	Artery_Aorta	3.99919e-07	0.000198464	-0.672622	GM12878_Rao2014, HMEC_Rao2014, HUVEC_Rao2014, HeLa_Rao2014, IMR90_Rao2014, K562_Rao2014, KBM7_Rao2014, NHEK_Rao2014, Pancreas_Schmitt2016, Spleen_Schmitt2016	0.48, 0.17, 0.67, 0.50, 0.29, 0.83, 0.60, 0.33, 0.25, 0.50	4.614	TRUE	300526	3.56	Testis	46.73	Liver	0.05
rs886424	6	30782001	HLA-C	ENSG00000204525.10	6	31236526	31239882	Artery_Aorta	9.80298e-06	0.00344526	0.534433	GM12878_Rao2014, Spleen_Schmitt2016	0.04, 0.50	0.5435	TRUE	454525	972.8	Whole_Blood	5046	Brain_Cerebellar_Hemisphere	88.72
rs886424	6	30782001	PPP1R18	ENSG00000146112.7	6	30644166	30655672	Artery_Aorta	6.17587e-12	6.83883e-09	-0.436566	GM12878_Rao2014, HMEC_Rao2014, HUVEC_Rao2014, HeLa_Rao2014, IMR90_Rao2014, K562_Rao2014, KBM7_Rao2014, NHEK_Rao2014, Spleen_Schmitt2016	0.52, 0.17, 0.33, 0.12, 0.57, 1.33, 0.20, 0.33, 0.50	4.0848	TRUE	126329	91.59	Whole_Blood	241.1	Brain_Putamen_basal_ganglia	4.8
rs886424	6	30782001	CCHCR1	ENSG00000204536.9	6	31110216	31126015	Artery_Aorta	2.22259e-05	0.00711686	0.348547	GM12878_Rao2014, HeLa_Rao2014, K562_Rao2014, KBM7_Rao2014, Pancreas_Schmitt2016	0.39, 0.25, 0.17, 0.40, 0.25	1.458	TRUE	328215	13.17	Testis	191.1	Whole_Blood	4.18
rs886424	6	30782001	BTN3A2	ENSG00000186470.9	6	26365387	26378546	Artery_Aorta	1.07134e-07	6.05935e-05	-0.502039	GM12878_Rao2014, KBM7_Rao2014	0.04, 0.20	0.2435	FALSE	4403455	13.8	Spleen	95.36	Muscle_Skeletal	2.54
rs917911	12	9905850	CLECL1	ENSG00000184293.3	12	9868456	9885895	Artery_Aorta	2.96499e-07	0.000151921	0.390899	GM12878_Rao2014, HMEC_Rao2014, HUVEC_Rao2014, HeLa_Rao2014, IMR90_Rao2014, K562_Rao2014, KBM7_Rao2014, NHEK_Rao2014, Pancreas_Schmitt2016, Spleen_Schmitt2016	0.83, 0.33, 1.00, 0.25, 0.86, 0.33, 1.40, 0.67, 0.75, 1.50	7.9166	TRUE	19955	0.29	Cells_EBV-transformed_lymphocytes	56.15	Brain_Anterior_cingulate_cortex_BA24	0.04
rs9259118	6	29850908	HLA-H	ENSG00000206341.6	6	29856244	29858259	Artery_Aorta	2.22599e-14	3.4015e-11	0.781997	GM12878_Rao2014, K562_Rao2014, Spleen_Schmitt2016	0.09, 0.33, 0.50	0.9203	TRUE	5336	30.81	Whole_Blood	87.87	Brain_Frontal_Cortex_BA9	4.02
rs9259118	6	29850908	ABCF1	ENSG00000204574.8	6	30539153	30564956	Artery_Aorta	3.33076e-07	0.000168332	0.234883	Pancreas_Schmitt2016, Spleen_Schmitt2016	0.25, 0.50	0.75	TRUE	688245	44.16	Cells_EBV-transformed_lymphocytes	78.94	Brain_Amygdala	12.94
rs9259118	6	29850908	HLA-A	ENSG00000206503.7	6	29909037	29913661	Artery_Aorta	5.00269e-09	3.59796e-06	-0.495669	GM12878_Rao2014, Spleen_Schmitt2016	0.04, 0.50	0.5435	TRUE	58129	916.9	Whole_Blood	3151	Pancreas	119.2
rs9260151	6	29911029	HLA-U	ENSG00000228078.1	6	29901878	29902063	Artery_Aorta	1.45693e-05	0.00490284	-0.591682	K562_Rao2014, Spleen_Schmitt2016	0.17, 0.50	0.6667	TRUE	8966	6.79	Whole_Blood	40.1	Brain_Anterior_cingulate_cortex_BA24	0.95
rs9260151	6	29911029	HLA-A	ENSG00000206503.7	6	29909037	29913661	Artery_Aorta	1.43757e-24	5.20462e-21	-0.857518	GM12878_Rao2014, HMEC_Rao2014, HUVEC_Rao2014, HeLa_Rao2014, IMR90_Rao2014, K562_Rao2014, KBM7_Rao2014, NHEK_Rao2014, Pancreas_Schmitt2016, Spleen_Schmitt2016	0.43, 0.67, 0.67, 0.62, 0.29, 1.33, 0.80, 0.67, 0.50, 1.00	6.9788	TRUE	0	916.9	Whole_Blood	3151	Pancreas	119.2
rs9260151	6	29911029	ZNRD1-AS1	ENSG00000204623.4	6	29968788	30029030	Artery_Aorta	0.000172471	0.0408666	-0.1874	GM12878_Rao2014, HMEC_Rao2014, HUVEC_Rao2014, HeLa_Rao2014, IMR90_Rao2014, K562_Rao2014, KBM7_Rao2014, NHEK_Rao2014, Spleen_Schmitt2016	1.26, 0.33, 1.00, 0.38, 0.14, 0.67, 0.40, 0.33, 1.50	6.0121	TRUE	57759	1.79	Testis	9.31	Whole_Blood	0.31
rs9260151	6	29911029	HLA-V	ENSG00000181126.9	6	29758731	29765588	Artery_Aorta	1.83213e-12	2.2037e-09	0.858058	GM12878_Rao2014, HMEC_Rao2014, HUVEC_Rao2014, IMR90_Rao2014, NHEK_Rao2014	0.04, 0.17, 0.33, 0.14, 0.33	1.0197	TRUE	145441	0.1	Testis	7.09	Heart_Left_Ventricle	0.03
rs9260151	6	29911029	HCG4P5	ENSG00000227766.1	6	29909874	29910844	Artery_Aorta	6.23204e-05	0.017447	0.40758	GM12878_Rao2014, HMEC_Rao2014, HUVEC_Rao2014, HeLa_Rao2014, IMR90_Rao2014, K562_Rao2014, KBM7_Rao2014, NHEK_Rao2014, Pancreas_Schmitt2016, Spleen_Schmitt2016	0.04, 0.17, 0.33, 0.12, 0.14, 0.17, 0.20, 0.33, 0.25, 0.50	2.2613	TRUE	185	0.43	Spleen	2.09	Heart_Atrial_Appendage	0.25
rs9260151	6	29911029	ZFP57	ENSG00000204644.5	6	29640169	29648887	Artery_Aorta	0.000134876	0.0333983	-0.488793	GM12878_Rao2014, Pancreas_Schmitt2016	0.13, 0.25	0.3804	TRUE	262142	0.32	Brain_Spinal_cord_cervical_c-1	17.98	Liver	0.02
rs9268645	6	32408526	HLA-DRB9	ENSG00000196301.3	6	32427598	32441277	Artery_Aorta	8.79677e-08	5.05573e-05	0.381957	GM12878_Rao2014, HMEC_Rao2014, HUVEC_Rao2014, HeLa_Rao2014, IMR90_Rao2014, K562_Rao2014, KBM7_Rao2014, NHEK_Rao2014, Pancreas_Schmitt2016, Spleen_Schmitt2016	0.61, 0.50, 0.67, 0.38, 0.29, 1.00, 0.60, 0.67, 0.75, 1.00	6.4527	TRUE	19072	0.43	Cells_EBV-transformed_lymphocytes	3.7	Brain_Spinal_cord_cervical_c-1	0.27
rs9268645	6	32408526	HLA-DRB6	ENSG00000229391.3	6	32520490	32527799	Artery_Aorta	4.0347e-07	0.000199955	0.329804	GM12878_Rao2014, HUVEC_Rao2014, Pancreas_Schmitt2016, Spleen_Schmitt2016	0.22, 0.33, 0.25, 1.00	1.8007	TRUE	111964	29.03	Cells_EBV-transformed_lymphocytes	145.35	Cells_Transformed_fibroblasts	0.1
rs9268645	6	32408526	HLA-DQB2	ENSG00000232629.4	6	32723875	32731311	Artery_Aorta	5.42257e-05	0.0154721	0.286305	GM12878_Rao2014, IMR90_Rao2014, NHEK_Rao2014, Pancreas_Schmitt2016, Spleen_Schmitt2016	0.09, 0.14, 0.33, 0.25, 1.50	2.3131	TRUE	315349	4.13	Cells_EBV-transformed_lymphocytes	59.48	Brain_Cerebellum	0.11
rs9268645	6	32408526	HLA-DQA2	ENSG00000237541.3	6	32709119	32714992	Artery_Aorta	3.32106e-09	2.46879e-06	0.448456	GM12878_Rao2014, HUVEC_Rao2014, IMR90_Rao2014, K562_Rao2014, Spleen_Schmitt2016	0.17, 0.33, 0.14, 0.33, 0.50	1.4834	TRUE	300593	7.29	Cells_EBV-transformed_lymphocytes	159.1	Brain_Cerebellum	0.14
rs9271346	6	32583467	HLA-DQB1	ENSG00000179344.12	6	32627244	32636160	Artery_Aorta	6.82041e-14	9.83394e-11	-0.602183	GM12878_Rao2014, HeLa_Rao2014, K562_Rao2014, KBM7_Rao2014, NHEK_Rao2014, Spleen_Schmitt2016	0.35, 0.38, 0.17, 0.40, 0.33, 0.50	2.1228	TRUE	43777	39.25	Cells_EBV-transformed_lymphocytes	598.95	Cells_Transformed_fibroblasts	0.17
rs9271346	6	32583467	HLA-DRB9	ENSG00000196301.3	6	32427598	32441277	Artery_Aorta	1.59302e-09	1.25629e-06	0.587092	GM12878_Rao2014, HMEC_Rao2014, HeLa_Rao2014, IMR90_Rao2014, K562_Rao2014, KBM7_Rao2014, NHEK_Rao2014	0.39, 0.17, 0.38, 0.14, 0.33, 0.80, 1.00	3.2092	TRUE	142190	0.43	Cells_EBV-transformed_lymphocytes	3.7	Brain_Spinal_cord_cervical_c-1	0.27
rs9271346	6	32583467	HLA-DRB6	ENSG00000229391.3	6	32520490	32527799	Artery_Aorta	1.95482e-30	1.08764e-26	0.913744	GM12878_Rao2014, HUVEC_Rao2014, HeLa_Rao2014	0.22, 0.33, 0.38	0.9257	TRUE	55668	29.03	Cells_EBV-transformed_lymphocytes	145.35	Cells_Transformed_fibroblasts	0.1
rs9271346	6	32583467	HLA-DRB5	ENSG00000198502.5	6	32485120	32498064	Artery_Aorta	2.18543e-23	7.31367e-20	-0.948764	GM12878_Rao2014, HeLa_Rao2014, IMR90_Rao2014, KBM7_Rao2014	0.09, 0.12, 0.29, 0.20	0.6977	TRUE	85403	73.07	Cells_EBV-transformed_lymphocytes	433.05	Cells_Transformed_fibroblasts	0.28
rs9271346	6	32583467	HLA-DQB2	ENSG00000232629.4	6	32723875	32731311	Artery_Aorta	2.0577e-09	1.58687e-06	0.571442	GM12878_Rao2014, HeLa_Rao2014, IMR90_Rao2014, K562_Rao2014, NHEK_Rao2014	0.04, 0.25, 0.14, 0.17, 0.33	0.9363	TRUE	140408	4.13	Cells_EBV-transformed_lymphocytes	59.48	Brain_Cerebellum	0.11
rs9271346	6	32583467	GPANK1	ENSG00000204438.6	6	31629006	31634060	Artery_Aorta	0.000211783	0.0483559	0.21893	GM12878_Rao2014	0.09	0.087	TRUE	949407	15.61	Testis	48.14	Brain_Hippocampus	5.6
rs9271346	6	32583467	HLA-DQB1-AS1	ENSG00000223534.1	6	32628132	32628506	Artery_Aorta	4.25634e-14	6.28177e-11	-0.531135	GM12878_Rao2014, HeLa_Rao2014, NHEK_Rao2014, Spleen_Schmitt2016	0.04, 0.12, 0.33, 0.50	1.0018	TRUE	44665	4.23	Spleen	28.16	Brain_Putamen_basal_ganglia	0.2
rs9271346	6	32583467	HLA-DQA2	ENSG00000237541.3	6	32709119	32714992	Artery_Aorta	6.85094e-10	5.70807e-07	0.640837	GM12878_Rao2014, HMEC_Rao2014, HUVEC_Rao2014, IMR90_Rao2014, K562_Rao2014	0.04, 0.17, 0.33, 0.43, 0.33	1.3054	TRUE	125652	7.29	Cells_EBV-transformed_lymphocytes	159.1	Brain_Cerebellum	0.14
rs9273369	6	32626483	HLA-DRB1	ENSG00000196126.6	6	32546546	32557625	Artery_Aorta	1.54974e-08	1.02403e-05	0.374102	GM12878_Rao2014, HUVEC_Rao2014, HeLa_Rao2014, KBM7_Rao2014, Spleen_Schmitt2016	0.65, 1.00, 0.25, 0.20, 1.50	3.6022	TRUE	68858	313.2	Cells_EBV-transformed_lymphocytes	1999.5	Cells_Transformed_fibroblasts	1.11
rs9273369	6	32626483	HLA-DQB1	ENSG00000179344.12	6	32627244	32636160	Artery_Aorta	8.90807e-05	0.0236674	-0.381885	GM12878_Rao2014, HMEC_Rao2014, HUVEC_Rao2014, HeLa_Rao2014, IMR90_Rao2014, K562_Rao2014, KBM7_Rao2014, NHEK_Rao2014, Pancreas_Schmitt2016, Spleen_Schmitt2016	1.22, 1.00, 1.33, 1.50, 0.29, 0.83, 1.80, 0.33, 0.75, 2.00	11.0531	TRUE	761	39.25	Cells_EBV-transformed_lymphocytes	598.95	Cells_Transformed_fibroblasts	0.17
rs9273369	6	32626483	HLA-DQB2	ENSG00000232629.4	6	32723875	32731311	Artery_Aorta	1.47306e-05	0.00495069	0.487679	GM12878_Rao2014, HUVEC_Rao2014, IMR90_Rao2014, K562_Rao2014, KBM7_Rao2014, Spleen_Schmitt2016	0.30, 0.33, 0.29, 0.83, 0.40, 0.50	2.6567	TRUE	97392	4.13	Cells_EBV-transformed_lymphocytes	59.48	Brain_Cerebellum	0.11
rs9273369	6	32626483	NOTCH4	ENSG00000204301.5	6	32162620	32191844	Artery_Aorta	2.41214e-05	0.00763831	-0.319862	GM12878_Rao2014, HUVEC_Rao2014, HeLa_Rao2014, IMR90_Rao2014, K562_Rao2014, KBM7_Rao2014	0.43, 0.67, 0.12, 0.29, 0.83, 0.40	2.7455	TRUE	434639	8.99	Lung	70.71	Cells_Transformed_fibroblasts	0.41
rs9273369	6	32626483	HLA-DMA	ENSG00000204257.10	6	32916390	32936871	Artery_Aorta	2.01908e-05	0.00655382	0.245564	GM12878_Rao2014, HUVEC_Rao2014, IMR90_Rao2014, K562_Rao2014, KBM7_Rao2014, Spleen_Schmitt2016	0.78, 1.00, 0.14, 0.33, 0.20, 0.50	2.9588	TRUE	289907	44.88	Cells_EBV-transformed_lymphocytes	256.5	Brain_Cerebellum	5.44
rs9275490	6	32673384	HLA-DRB6	ENSG00000229391.3	6	32520490	32527799	Artery_Aorta	7.1754e-08	4.18488e-05	0.576695	GM12878_Rao2014, KBM7_Rao2014	0.13, 0.20	0.3304	TRUE	145585	29.03	Cells_EBV-transformed_lymphocytes	145.35	Cells_Transformed_fibroblasts	0.1
rs9275490	6	32673384	HLA-DOB	ENSG00000241106.2	6	32780540	32784825	Artery_Aorta	6.78014e-08	3.96583e-05	0.626827	GM12878_Rao2014, HeLa_Rao2014, IMR90_Rao2014, K562_Rao2014, KBM7_Rao2014, NHEK_Rao2014, Spleen_Schmitt2016	0.22, 0.12, 0.14, 0.17, 0.20, 0.67, 1.50	3.0186	TRUE	107156	1.87	Spleen	89.56	Pancreas	0.34
rs9275490	6	32673384	HLA-DQA2	ENSG00000237541.3	6	32709119	32714992	Artery_Aorta	3.68038e-16	6.71589e-13	0.984866	GM12878_Rao2014, HeLa_Rao2014, IMR90_Rao2014, K562_Rao2014, KBM7_Rao2014, NHEK_Rao2014, Pancreas_Schmitt2016	0.22, 0.25, 0.14, 0.33, 0.60, 0.33, 0.25	2.1269	TRUE	35735	7.29	Cells_EBV-transformed_lymphocytes	159.1	Brain_Cerebellum	0.14
rs9500974	6	29728252	HCG18	ENSG00000231074.4	6	30255174	30294927	Artery_Aorta	0.000102507	0.0266071	0.988841	GM12878_Rao2014, HUVEC_Rao2014, HeLa_Rao2014, K562_Rao2014, KBM7_Rao2014, NHEK_Rao2014	0.13, 0.33, 0.25, 0.17, 0.60, 0.33	1.8138	TRUE	526922	4.69	Pituitary	11.04	Whole_Blood	1.39
rs9653442	2	100825366	AFF3	ENSG00000144218.14	2	100162323	100759201	Artery_Aorta	4.11711e-10	3.551e-07	0.360736	GM12878_Rao2014, HMEC_Rao2014, HUVEC_Rao2014, HeLa_Rao2014, IMR90_Rao2014, K562_Rao2014, KBM7_Rao2014, NHEK_Rao2014, Pancreas_Schmitt2016, Spleen_Schmitt2016	8.43, 2.33, 19.67, 6.62, 17.57, 11.00, 10.60, 16.00, 6.25, 13.00	111.481	TRUE	66165	3.76	Brain_Cerebellar_Hemisphere	26.37	Cells_EBV-transformed_lymphocytes	0.09
rs10137082	14	23840032	RPS6KA5	ENSG00000100784.5	14	91336799	91526676	Artery_Coronary	0.000186182	0.0435353	-0.236516	Pancreas_Schmitt2016, Spleen_Schmitt2016	0.25, 0.50	0.75	FALSE	67496767	2.3	Esophagus_Muscularis	17.57	Liver	0.54
rs10492166	12	9885998	CLECL1	ENSG00000184293.3	12	9868456	9885895	Artery_Coronary	1.57464e-12	1.9201e-09	-0.562994	GM12878_Rao2014, HMEC_Rao2014, HUVEC_Rao2014, HeLa_Rao2014, IMR90_Rao2014, K562_Rao2014, KBM7_Rao2014, NHEK_Rao2014, Pancreas_Schmitt2016, Spleen_Schmitt2016	1.17, 1.67, 3.33, 1.62, 2.29, 2.00, 2.20, 4.33, 0.50, 1.50	20.618	TRUE	103	0.4	Cells_EBV-transformed_lymphocytes	56.15	Brain_Anterior_cingulate_cortex_BA24	0.04
rs1052553	17	44073888	CRHR1-IT1	ENSG00000204650.9	17	43697694	43725582	Artery_Coronary	3.06233e-42	3.01878e-38	1.14032	KBM7_Rao2014	0.4	0.4	TRUE	348306	3.12	Brain_Cerebellar_Hemisphere	25.55	Liver	0.7
rs1052553	17	44073888	KANSL1-AS1	ENSG00000214401.4	17	44270942	44274089	Artery_Coronary	1.70064e-30	9.49132e-27	1.17344	GM12878_Rao2014	0.09	0.087	TRUE	197054	5.84	Thyroid	7.89	Cells_EBV-transformed_lymphocytes	2.3
rs1052553	17	44073888	WNT3	ENSG00000108379.5	17	44839872	44910424	Artery_Coronary	2.32091e-06	0.000951785	0.466724	GM12878_Rao2014, IMR90_Rao2014, K562_Rao2014, KBM7_Rao2014	0.04, 0.14, 0.17, 0.60	0.953	TRUE	765984	0.67	Skin_Not_Sun_Exposed_Suprapubic	36.85	Whole_Blood	0.05
rs10947332	6	32677439	HLA-DQB2	ENSG00000232629.4	6	32723875	32731311	Artery_Coronary	1.56406e-07	8.53217e-05	-0.729443	GM12878_Rao2014, HMEC_Rao2014, HUVEC_Rao2014, K562_Rao2014, KBM7_Rao2014, Pancreas_Schmitt2016, Spleen_Schmitt2016	0.26, 0.17, 0.33, 0.33, 0.40, 0.25, 2.00	3.7442	TRUE	46436	4.15	Cells_EBV-transformed_lymphocytes	59.48	Brain_Cerebellum	0.11
rs11052552	12	9855957	CLECL1	ENSG00000184293.3	12	9868456	9885895	Artery_Coronary	1.25714e-05	0.00431619	0.398319	GM12878_Rao2014, HUVEC_Rao2014, HeLa_Rao2014, IMR90_Rao2014, K562_Rao2014, KBM7_Rao2014, NHEK_Rao2014, Spleen_Schmitt2016	0.52, 0.67, 0.50, 0.14, 0.33, 0.40, 1.33, 0.50	4.3979	TRUE	12499	0.4	Cells_EBV-transformed_lymphocytes	56.15	Brain_Anterior_cingulate_cortex_BA24	0.04
rs11171739	12	56470624	RPS26	ENSG00000197728.5	12	56435637	56438116	Artery_Coronary	5.19266e-47	5.88664e-43	-1.13342	GM12878_Rao2014, HUVEC_Rao2014, K562_Rao2014, KBM7_Rao2014, NHEK_Rao2014, Spleen_Schmitt2016	0.13, 0.33, 0.17, 0.60, 0.33, 1.00	2.5638	TRUE	32508	457.1	Ovary	981	Brain_Hippocampus	132.3
rs11203203	21	43836185	FHIT	ENSG00000189283.5	3	59735036	61237133	Artery_Coronary	0.000179701	0.042265	0.261725	GM12878_Rao2014, HeLa_Rao2014	0.04, 0.12	0.1685	FALSE	NA	1.54	Adrenal_Gland	7.69	Cells_Transformed_fibroblasts	0.72
rs116522341	6	32367696	HLA-DOB	ENSG00000241106.2	6	32780540	32784825	Artery_Coronary	9.68435e-05	0.0253548	0.779479	GM12878_Rao2014, IMR90_Rao2014, KBM7_Rao2014, Pancreas_Schmitt2016, Spleen_Schmitt2016	0.26, 0.14, 0.40, 0.50, 0.50	1.8037	TRUE	412844	2.45	Spleen	89.56	Pancreas	0.34
rs116522341	6	32367696	VARS2	ENSG00000137411.12	6	30881982	30894236	Artery_Coronary	0.000172146	0.0408163	0.630096	HeLa_Rao2014, K562_Rao2014, KBM7_Rao2014	0.12, 0.17, 0.20	0.4917	FALSE	1473460	22.05	Brain_Cerebellum	100.5	Whole_Blood	6.29
rs12153924	6	29914088	HCG4	ENSG00000176998.3	6	29758816	29760213	Artery_Coronary	9.29992e-08	5.3213e-05	0.718668	GM12878_Rao2014, K562_Rao2014	0.13, 0.17	0.2971	TRUE	153875	1.03	Pituitary	15.15	Cells_EBV-transformed_lymphocytes	0.3
rs12153924	6	29914088	HLA-K	ENSG00000230795.2	6	29894955	29897009	Artery_Coronary	1.05691e-05	0.00369376	0.623604	GM12878_Rao2014, IMR90_Rao2014, K562_Rao2014, Spleen_Schmitt2016	0.26, 0.29, 0.33, 0.50	1.3799	TRUE	17079	10.44	Ovary	28.52	Muscle_Skeletal	1.61
rs12153924	6	29914088	IFITM4P	ENSG00000235821.1	6	29718506	29718925	Artery_Coronary	5.457e-05	0.0155533	0.455384	GM12878_Rao2014, Spleen_Schmitt2016	0.04, 0.50	0.5435	TRUE	195163	1.44	Uterus	2.39	Brain_Anterior_cingulate_cortex_BA24	0.15
rs12189871	6	31251923	HLA-S	ENSG00000225851.1	6	31349851	31350065	Artery_Coronary	6.60138e-06	0.00243271	0.7499	GM12878_Rao2014, K562_Rao2014, KBM7_Rao2014, Pancreas_Schmitt2016, Spleen_Schmitt2016	0.04, 0.17, 0.20, 0.25, 0.50	1.1601	TRUE	97928	1.68	Spleen	24.54	Pituitary	0.93
rs12189871	6	31251923	VARS2	ENSG00000137411.12	6	30881982	30894236	Artery_Coronary	4.60365e-05	0.0134595	-0.469343	GM12878_Rao2014, HUVEC_Rao2014, HeLa_Rao2014, IMR90_Rao2014, K562_Rao2014, Spleen_Schmitt2016	0.26, 0.33, 0.12, 0.14, 0.67, 0.50	2.0287	TRUE	357687	22.05	Brain_Cerebellum	100.5	Whole_Blood	6.29
rs12189871	6	31251923	RPL23AP1	ENSG00000239257.1	6	29694446	29694659	Artery_Coronary	0.000102115	0.0265316	0.583414	GM12878_Rao2014, K562_Rao2014	0.04, 0.17	0.2101	FALSE	1557264	11.97	Esophagus_Gastroesophageal_Junction	19.32	Muscle_Skeletal	1.31
rs12189871	6	31251923	HLA-L	ENSG00000243753.1	6	30227361	30234728	Artery_Coronary	2.69283e-09	2.04109e-06	0.819318	GM12878_Rao2014, HeLa_Rao2014	0.04, 0.12	0.1685	FALSE	1017195	2.77	Cells_EBV-transformed_lymphocytes	10.57	Muscle_Skeletal	0.47
rs12232497	17	38040118	GSDMA	ENSG00000167914.6	17	38119226	38134019	Artery_Coronary	5.29358e-06	0.00199536	0.506302	GM12878_Rao2014, HMEC_Rao2014, HUVEC_Rao2014, HeLa_Rao2014, IMR90_Rao2014, K562_Rao2014, KBM7_Rao2014, NHEK_Rao2014, Pancreas_Schmitt2016, Spleen_Schmitt2016	0.57, 0.50, 0.33, 0.38, 0.71, 0.83, 0.60, 0.33, 0.25, 0.50	5.0045	TRUE	79108	0.34	Skin_Sun_Exposed_Lower_leg	93.09	Pancreas	0.04
rs12453507	17	38053206	RP11-387H17.4	ENSG00000264968.1	17	38083995	38095854	Artery_Coronary	3.45899e-05	0.0104794	0.326796	GM12878_Rao2014, HMEC_Rao2014, HeLa_Rao2014, K562_Rao2014, KBM7_Rao2014, Pancreas_Schmitt2016, Spleen_Schmitt2016	0.43, 0.33, 0.25, 1.17, 0.20, 0.25, 0.50	3.1348	TRUE	30789	0.37	Testis	9.67	Adrenal_Gland	0.07
rs12598357	16	28340944	SULT1A2	ENSG00000197165.6	16	28603264	28608430	Artery_Coronary	1.30091e-09	1.04178e-06	0.39541	GM12878_Rao2014, IMR90_Rao2014	0.13, 0.14	0.2733	TRUE	262320	1.2	Small_Intestine_Terminal_Ileum	21.35	Cells_Transformed_fibroblasts	0.06
rs1264813	6	29939899	HLA-W	ENSG00000235290.1	6	29924373	29926347	Artery_Coronary	8.40926e-06	0.00301741	0.747873	GM12878_Rao2014, HMEC_Rao2014, HUVEC_Rao2014, HeLa_Rao2014, IMR90_Rao2014, K562_Rao2014, NHEK_Rao2014, Spleen_Schmitt2016	0.13, 0.17, 0.33, 0.12, 0.43, 0.33, 0.33, 0.50	2.3507	TRUE	13552	1.29	Whole_Blood	12	Brain_Putamen_basal_ganglia	0.11
rs1264813	6	29939899	HCG4P3	ENSG00000237669.1	6	29973898	29974893	Artery_Coronary	0.000126661	0.0317148	0.506395	GM12878_Rao2014, IMR90_Rao2014	0.04, 0.14	0.1863	TRUE	33999	1.74	Testis	12.66	Muscle_Skeletal	0.2
rs1264813	6	29939899	HCG4P7	ENSG00000230521.1	6	29855071	29856045	Artery_Coronary	2.01061e-12	2.40086e-09	-0.939759	GM12878_Rao2014, Spleen_Schmitt2016	0.04, 0.50	0.5435	TRUE	83854	2.6	Ovary	6.65	Muscle_Skeletal	0.25
rs1270942	6	31918859	C4A	ENSG00000244731.3	6	31949801	31970458	Artery_Coronary	8.28007e-11	7.90041e-08	-1.03192	GM12878_Rao2014, HUVEC_Rao2014, K562_Rao2014, KBM7_Rao2014, Spleen_Schmitt2016	0.09, 0.33, 0.17, 0.20, 0.50	1.287	TRUE	30942	6.86	Liver	49.85	Muscle_Skeletal	0.21
rs1270942	6	31918859	MICB	ENSG00000204516.5	6	31462658	31478901	Artery_Coronary	6.04571e-05	0.0170164	0.649754	GM12878_Rao2014, HeLa_Rao2014, IMR90_Rao2014, K562_Rao2014, KBM7_Rao2014	0.30, 0.12, 0.14, 0.50, 0.80	1.8722	TRUE	439958	4.19	Cells_EBV-transformed_lymphocytes	33.44	Muscle_Skeletal	0.43
rs1270942	6	31918859	HLA-DQB1	ENSG00000179344.12	6	32627244	32636160	Artery_Coronary	8.66031e-06	0.00309524	-0.750209	K562_Rao2014, KBM7_Rao2014	0.17, 0.20	0.3667	TRUE	708385	49.63	Cells_EBV-transformed_lymphocytes	598.95	Cells_Transformed_fibroblasts	0.17
rs12928404	16	28847245	RP11-1348G14.4	ENSG00000251417.1	16	28814097	28829149	Artery_Coronary	5.60665e-07	0.000268325	-0.439574	GM12878_Rao2014, HMEC_Rao2014, HUVEC_Rao2014, HeLa_Rao2014, IMR90_Rao2014, K562_Rao2014, KBM7_Rao2014, NHEK_Rao2014, Pancreas_Schmitt2016, Spleen_Schmitt2016	0.43, 0.50, 0.33, 0.38, 1.00, 0.50, 0.40, 0.67, 0.75, 0.50	5.4598	TRUE	18096	1.3	Thyroid	2.32	Muscle_Skeletal	0.17
rs12928404	16	28847245	SULT1A2	ENSG00000197165.6	16	28603264	28608430	Artery_Coronary	8.13456e-10	6.69373e-07	0.411281	HeLa_Rao2014, KBM7_Rao2014, NHEK_Rao2014	0.12, 0.40, 0.33	0.8583	TRUE	238815	1.2	Small_Intestine_Terminal_Ileum	21.35	Cells_Transformed_fibroblasts	0.06
rs12928404	16	28847245	TUFM	ENSG00000178952.4	16	28853732	28857729	Artery_Coronary	7.00302e-07	0.000329502	0.215074	GM12878_Rao2014, HMEC_Rao2014, HUVEC_Rao2014, HeLa_Rao2014, IMR90_Rao2014, K562_Rao2014, KBM7_Rao2014, NHEK_Rao2014, Pancreas_Schmitt2016, Spleen_Schmitt2016	0.39, 0.50, 1.67, 0.38, 1.14, 1.17, 0.60, 0.67, 0.50, 1.00	8.0092	TRUE	6487	129.1	Cells_Transformed_fibroblasts	222.7	Whole_Blood	58.89
rs12982646	19	499977	SHC2	ENSG00000129946.6	19	416583	460996	Artery_Coronary	0.000109696	0.0281356	0.241371	GM12878_Rao2014, HMEC_Rao2014, HUVEC_Rao2014, HeLa_Rao2014, IMR90_Rao2014, K562_Rao2014, KBM7_Rao2014, NHEK_Rao2014, Spleen_Schmitt2016	1.52, 0.50, 2.33, 0.75, 1.86, 2.17, 3.40, 1.33, 2.50	16.3622	TRUE	38981	16.72	Pituitary	136.9	Cells_EBV-transformed_lymphocytes	0.14
rs12982646	19	499977	AC005775.2	ENSG00000266933.1	19	490046	501624	Artery_Coronary	0.000188851	0.0440515	0.531981	GM12878_Rao2014, HMEC_Rao2014, HUVEC_Rao2014, HeLa_Rao2014, IMR90_Rao2014, K562_Rao2014, KBM7_Rao2014, NHEK_Rao2014, Pancreas_Schmitt2016, Spleen_Schmitt2016	1.13, 2.83, 3.67, 2.25, 3.14, 3.67, 4.20, 4.00, 0.25, 0.50	25.64	TRUE	0	0.56	Testis	4.04	Pancreas	0.2
rs144309607	19	10492273	OLFM2	ENSG00000105088.4	19	9964394	10047228	Artery_Coronary	1.34263e-05	0.00456906	-0.881485	GM12878_Rao2014, K562_Rao2014, Pancreas_Schmitt2016, Spleen_Schmitt2016	0.26, 0.17, 0.25, 2.00	2.6775	TRUE	445045	3.7	Brain_Anterior_cingulate_cortex_BA24	126.8	Cells_EBV-transformed_lymphocytes	0.34
rs144530872	6	29863886	HLA-A	ENSG00000206503.7	6	29909037	29913661	Artery_Coronary	4.60707e-05	0.0134673	-0.551487	GM12878_Rao2014, HUVEC_Rao2014, Pancreas_Schmitt2016, Spleen_Schmitt2016	0.26, 0.33, 0.25, 1.00	1.8442	TRUE	45151	917.9	Whole_Blood	3151	Pancreas	119.2
rs149663102	6	31344182	XXbac-BPG181B23.7	ENSG00000272221.1	6	31362066	31363272	Artery_Coronary	6.07583e-05	0.0170905	-1.07778	GM12878_Rao2014, HUVEC_Rao2014, HeLa_Rao2014, K562_Rao2014, Pancreas_Schmitt2016, Spleen_Schmitt2016	0.09, 0.33, 0.12, 0.33, 0.50, 0.50	1.8786	TRUE	17884	5.93	Ovary	11.24	Brain_Hippocampus	0.84
rs149663102	6	31344182	HLA-L	ENSG00000243753.1	6	30227361	30234728	Artery_Coronary	0.000176851	0.0417191	0.863375	GM12878_Rao2014, K562_Rao2014, KBM7_Rao2014	0.09, 0.17, 0.20	0.4536	FALSE	1109454	2.77	Cells_EBV-transformed_lymphocytes	10.57	Muscle_Skeletal	0.47
rs151234	16	28505659	SULT1A2	ENSG00000197165.6	16	28603264	28608430	Artery_Coronary	5.16925e-05	0.0148389	-0.392778	GM12878_Rao2014, HUVEC_Rao2014, HeLa_Rao2014, IMR90_Rao2014, K562_Rao2014, KBM7_Rao2014, Pancreas_Schmitt2016	0.22, 0.33, 0.12, 0.14, 0.17, 0.20, 0.25	1.4352	TRUE	97605	1.2	Small_Intestine_Terminal_Ileum	21.35	Cells_Transformed_fibroblasts	0.06
rs1678536	12	57979189	RP11-620J15.3	ENSG00000257698.1	12	58325311	58329958	Artery_Coronary	0.000117811	0.0298199	-0.343344	GM12878_Rao2014	0.13	0.1304	TRUE	346122	17.15	Testis	341.3	Liver	1.18
rs1701704	12	56412486	RPS26	ENSG00000197728.5	12	56435637	56438116	Artery_Coronary	8.40422e-16	1.48866e-12	0.902588	GM12878_Rao2014, HUVEC_Rao2014, HeLa_Rao2014, IMR90_Rao2014, K562_Rao2014, Spleen_Schmitt2016	0.13, 0.67, 0.12, 0.43, 0.17, 1.00	2.5173	TRUE	23151	457.1	Ovary	981	Brain_Hippocampus	132.3
rs17885785	11	2167849	DOCK3	ENSG00000088538.12	3	50712672	51421629	Artery_Coronary	0.000218813	0.0496361	-0.36721	GM12878_Rao2014, KBM7_Rao2014	0.04, 0.20	0.2435	FALSE	NA	4.48	Brain_Cerebellar_Hemisphere	52.97	Liver	0.11
rs1893217	18	12809339	RP11-973H7.1	ENSG00000260302.1	18	12774650	12775922	Artery_Coronary	7.86209e-05	0.0212971	0.694845	GM12878_Rao2014, HUVEC_Rao2014, HeLa_Rao2014, IMR90_Rao2014, K562_Rao2014, Spleen_Schmitt2016	0.09, 0.33, 0.12, 0.29, 0.17, 0.50	1.4977	TRUE	33417	0.15	Testis	4.58	Brain_Putamen_basal_ganglia	0.04
rs2165738	2	24692808	SORCS3	ENSG00000156395.8	10	106400859	107024993	Artery_Coronary	0.000155621	0.0375359	-0.239297	KBM7_Rao2014, Spleen_Schmitt2016	0.20, 0.50	0.7	FALSE	NA	0.09	Brain_Nucleus_accumbens_basal_ganglia	8.84	Adipose_Subcutaneous	0.05
rs2251396	6	31364706	MICA	ENSG00000204520.8	6	31371356	31383092	Artery_Coronary	2.67984e-07	0.00013888	0.441869	GM12878_Rao2014, HMEC_Rao2014, HUVEC_Rao2014, HeLa_Rao2014, IMR90_Rao2014, K562_Rao2014, KBM7_Rao2014, NHEK_Rao2014, Pancreas_Schmitt2016, Spleen_Schmitt2016	0.91, 1.00, 1.33, 0.62, 1.71, 1.83, 1.40, 1.67, 0.25, 0.50	11.2357	TRUE	6650	71.06	Ovary	101.4	Brain_Hippocampus	6.07
rs2289702	15	79237292	CTSH	ENSG00000103811.11	15	79213400	79241916	Artery_Coronary	1.68733e-12	2.04445e-09	-0.593036	GM12878_Rao2014, HMEC_Rao2014, HUVEC_Rao2014, HeLa_Rao2014, IMR90_Rao2014, K562_Rao2014, KBM7_Rao2014, NHEK_Rao2014, Pancreas_Schmitt2016, Spleen_Schmitt2016	1.91, 2.83, 3.33, 1.50, 3.43, 4.50, 4.20, 4.33, 1.00, 2.50	29.5416	TRUE	0	37.29	Cells_EBV-transformed_lymphocytes	256.7	Cells_Transformed_fibroblasts	3.96
rs2290400	17	38066239	GSDMA	ENSG00000167914.6	17	38119226	38134019	Artery_Coronary	6.33568e-06	0.00234384	0.495661	GM12878_Rao2014, HMEC_Rao2014, HUVEC_Rao2014, HeLa_Rao2014, IMR90_Rao2014, K562_Rao2014, KBM7_Rao2014, NHEK_Rao2014, Spleen_Schmitt2016	0.52, 0.50, 0.33, 0.50, 0.57, 0.83, 0.20, 0.33, 0.50	4.2932	TRUE	52987	0.34	Skin_Sun_Exposed_Lower_leg	93.09	Pancreas	0.04
rs2290400	17	38066239	RP11-387H17.4	ENSG00000264968.1	17	38083995	38095854	Artery_Coronary	0.000113401	0.0289013	0.314153	GM12878_Rao2014, HMEC_Rao2014, HUVEC_Rao2014, HeLa_Rao2014, IMR90_Rao2014, K562_Rao2014, KBM7_Rao2014, NHEK_Rao2014, Pancreas_Schmitt2016, Spleen_Schmitt2016	0.39, 0.83, 0.33, 0.25, 0.14, 0.83, 0.20, 0.33, 0.25, 0.50	4.0675	TRUE	17756	0.37	Testis	9.67	Adrenal_Gland	0.07
rs2292239	12	56482179	RPS26	ENSG00000197728.5	12	56435637	56438116	Artery_Coronary	5.88602e-18	1.26496e-14	-0.896397	GM12878_Rao2014, HeLa_Rao2014, Pancreas_Schmitt2016	0.09, 0.38, 0.25	0.712	TRUE	44063	457.1	Ovary	981	Brain_Hippocampus	132.3
rs2395029	6	31431779	XXbac-BPG181B23.7	ENSG00000272221.1	6	31362066	31363272	Artery_Coronary	6.07583e-05	0.0170905	-1.07778	GM12878_Rao2014, HUVEC_Rao2014, K562_Rao2014, KBM7_Rao2014, Pancreas_Schmitt2016, Spleen_Schmitt2016	0.04, 0.33, 0.17, 0.20, 0.25, 1.00	1.9935	TRUE	68507	5.93	Ovary	11.24	Brain_Hippocampus	0.84
rs2395029	6	31431779	HLA-L	ENSG00000243753.1	6	30227361	30234728	Artery_Coronary	0.000176851	0.0417191	0.863375	GM12878_Rao2014, K562_Rao2014	0.04, 0.17	0.2101	FALSE	1197051	2.77	Cells_EBV-transformed_lymphocytes	10.57	Muscle_Skeletal	0.47
rs2542151	18	12779946	RP11-973H7.1	ENSG00000260302.1	18	12774650	12775922	Artery_Coronary	6.44468e-07	0.000305131	-0.826273	GM12878_Rao2014, HMEC_Rao2014, HUVEC_Rao2014, HeLa_Rao2014, IMR90_Rao2014, K562_Rao2014, KBM7_Rao2014, NHEK_Rao2014, Pancreas_Schmitt2016, Spleen_Schmitt2016	0.13, 0.17, 0.33, 0.12, 0.14, 0.50, 0.40, 0.33, 0.25, 0.50	2.8816	TRUE	4024	0.15	Testis	4.58	Brain_Putamen_basal_ganglia	0.04
rs2664170	X	153945601	F8	ENSG00000185010.9	X	154064063	154251028	Artery_Coronary	0.000211402	0.0482932	0.132289	GM12878_Rao2014, HMEC_Rao2014, HUVEC_Rao2014, HeLa_Rao2014, IMR90_Rao2014, K562_Rao2014, KBM7_Rao2014, NHEK_Rao2014, Pancreas_Schmitt2016, Spleen_Schmitt2016	1.83, 0.33, 0.67, 0.75, 0.86, 3.00, 2.60, 2.33, 1.25, 0.50	14.1166	TRUE	118462	8.4	Adipose_Visceral_Omentum	19.99	Whole_Blood	0.79
rs2872507	17	38040762	GSDMA	ENSG00000167914.6	17	38119226	38134019	Artery_Coronary	2.10876e-05	0.00679869	0.461705	GM12878_Rao2014, HMEC_Rao2014, HUVEC_Rao2014, HeLa_Rao2014, IMR90_Rao2014, K562_Rao2014, KBM7_Rao2014, Pancreas_Schmitt2016, Spleen_Schmitt2016	0.87, 0.17, 1.00, 0.50, 0.86, 0.83, 0.20, 0.25, 0.50	5.1767	TRUE	78464	0.34	Skin_Sun_Exposed_Lower_leg	93.09	Pancreas	0.04
rs2903692	16	11238782	RAB40B	ENSG00000141542.6	17	80612849	80656604	Artery_Coronary	0.000125964	0.031562	0.202011	HMEC_Rao2014, HeLa_Rao2014	0.17, 0.12	0.2917	FALSE	NA	9.9	Brain_Nucleus_accumbens_basal_ganglia	73.6	Whole_Blood	0.28
rs3129889	6	32413544	HLA-DRB9	ENSG00000196301.3	6	32427598	32441277	Artery_Coronary	0.000103446	0.0268094	0.574649	GM12878_Rao2014, HMEC_Rao2014, HUVEC_Rao2014, HeLa_Rao2014, IMR90_Rao2014, K562_Rao2014, KBM7_Rao2014, NHEK_Rao2014, Pancreas_Schmitt2016, Spleen_Schmitt2016	0.91, 0.17, 1.00, 0.50, 0.57, 1.50, 1.60, 0.67, 0.25, 2.50	9.6678	TRUE	14054	0.53	Cells_EBV-transformed_lymphocytes	3.7	Brain_Spinal_cord_cervical_c-1	0.27
rs3129889	6	32413544	HLA-DRB6	ENSG00000229391.3	6	32520490	32527799	Artery_Coronary	2.56373e-10	2.27838e-07	0.851557	GM12878_Rao2014, HUVEC_Rao2014, HeLa_Rao2014, IMR90_Rao2014, K562_Rao2014, KBM7_Rao2014, Spleen_Schmitt2016	0.35, 0.67, 0.25, 0.14, 0.17, 0.20, 0.50	2.274	TRUE	106946	35.63	Cells_EBV-transformed_lymphocytes	145.35	Cells_Transformed_fibroblasts	0.1
rs3129889	6	32413544	HLA-DRB5	ENSG00000198502.5	6	32485120	32498064	Artery_Coronary	3.05127e-19	7.39906e-16	-1.23678	GM12878_Rao2014, K562_Rao2014, Pancreas_Schmitt2016	0.09, 0.17, 0.25	0.5036	TRUE	71576	90.36	Cells_EBV-transformed_lymphocytes	433.05	Cells_Transformed_fibroblasts	0.28
rs3129889	6	32413544	HLA-DQB1	ENSG00000179344.12	6	32627244	32636160	Artery_Coronary	5.3364e-06	0.002009	-0.586637	GM12878_Rao2014, HeLa_Rao2014, K562_Rao2014, KBM7_Rao2014, Pancreas_Schmitt2016, Spleen_Schmitt2016	0.48, 0.12, 0.33, 0.40, 0.25, 0.50	2.0866	TRUE	213700	49.63	Cells_EBV-transformed_lymphocytes	598.95	Cells_Transformed_fibroblasts	0.17
rs3135002	6	32668438	HLA-DRB6	ENSG00000229391.3	6	32520490	32527799	Artery_Coronary	2.9517e-06	0.00118109	0.52184	GM12878_Rao2014	0.3	0.3043	TRUE	140639	35.63	Cells_EBV-transformed_lymphocytes	145.35	Cells_Transformed_fibroblasts	0.1
rs3135002	6	32668438	HLA-DQB1	ENSG00000179344.12	6	32627244	32636160	Artery_Coronary	2.25697e-12	2.67917e-09	-0.680556	GM12878_Rao2014, HeLa_Rao2014, K562_Rao2014, KBM7_Rao2014, NHEK_Rao2014, Pancreas_Schmitt2016	0.30, 0.25, 0.17, 0.20, 0.33, 0.25	1.5043	TRUE	32278	49.63	Cells_EBV-transformed_lymphocytes	598.95	Cells_Transformed_fibroblasts	0.17
rs3135002	6	32668438	HLA-DQB2	ENSG00000232629.4	6	32723875	32731311	Artery_Coronary	3.02956e-08	1.9034e-05	0.63613	GM12878_Rao2014, HUVEC_Rao2014, IMR90_Rao2014, K562_Rao2014, KBM7_Rao2014, NHEK_Rao2014, Pancreas_Schmitt2016	0.30, 0.67, 0.43, 0.33, 0.60, 1.00, 0.25	3.5829	TRUE	55437	4.15	Cells_EBV-transformed_lymphocytes	59.48	Brain_Cerebellum	0.11
rs3135002	6	32668438	HLA-DQB1-AS1	ENSG00000223534.1	6	32628132	32628506	Artery_Coronary	1.32012e-08	8.83571e-06	-0.444866	GM12878_Rao2014, NHEK_Rao2014	0.04, 0.33	0.3768	TRUE	39932	5.95	Spleen	28.16	Brain_Putamen_basal_ganglia	0.2
rs34536443	19	10463117	OLFM2	ENSG00000105088.4	19	9964394	10047228	Artery_Coronary	3.41583e-05	0.0103723	-0.833005	GM12878_Rao2014, K562_Rao2014, KBM7_Rao2014, Spleen_Schmitt2016	0.39, 1.00, 0.40, 0.50	2.2913	TRUE	415889	3.7	Brain_Anterior_cingulate_cortex_BA24	126.8	Cells_EBV-transformed_lymphocytes	0.34
rs34593439	15	79234956	CTSH	ENSG00000103811.11	15	79213400	79241916	Artery_Coronary	2.97184e-12	3.4554e-09	-0.586458	GM12878_Rao2014, HMEC_Rao2014, HUVEC_Rao2014, HeLa_Rao2014, IMR90_Rao2014, K562_Rao2014, KBM7_Rao2014, NHEK_Rao2014, Pancreas_Schmitt2016, Spleen_Schmitt2016	2.17, 3.83, 6.67, 3.75, 4.71, 6.17, 4.40, 7.33, 1.00, 2.50	42.5382	TRUE	0	37.29	Cells_EBV-transformed_lymphocytes	256.7	Cells_Transformed_fibroblasts	3.96
rs3761980	6	35993905	SLC26A8	ENSG00000112053.9	6	35911291	35992645	Artery_Coronary	4.40697e-06	0.00169444	0.711356	GM12878_Rao2014, HMEC_Rao2014, HUVEC_Rao2014, HeLa_Rao2014, IMR90_Rao2014, K562_Rao2014, KBM7_Rao2014, NHEK_Rao2014, Pancreas_Schmitt2016, Spleen_Schmitt2016	4.30, 3.50, 5.67, 2.88, 5.14, 8.50, 3.60, 8.67, 0.75, 2.00	45.0055	TRUE	1260	0.11	Testis	63.01	Heart_Atrial_Appendage	0.07
rs3761980	6	35993905	MAPK13	ENSG00000156711.12	6	36095586	36107842	Artery_Coronary	0.00012542	0.0314482	0.365476	GM12878_Rao2014, HMEC_Rao2014, HUVEC_Rao2014, HeLa_Rao2014, IMR90_Rao2014, K562_Rao2014, Pancreas_Schmitt2016	0.61, 0.17, 0.33, 0.38, 0.86, 0.67, 0.25	3.2575	TRUE	101681	4.6	Esophagus_Mucosa	108.3	Muscle_Skeletal	0.55
rs3764021	12	9833627	CLECL1	ENSG00000184293.3	12	9868456	9885895	Artery_Coronary	5.09359e-06	0.00192759	-0.402677	GM12878_Rao2014, HMEC_Rao2014, HUVEC_Rao2014, HeLa_Rao2014, IMR90_Rao2014, K562_Rao2014, KBM7_Rao2014, NHEK_Rao2014, Spleen_Schmitt2016	0.78, 0.67, 0.33, 0.12, 0.71, 0.67, 1.20, 1.00, 0.50	5.9886	TRUE	34829	0.4	Cells_EBV-transformed_lymphocytes	56.15	Brain_Anterior_cingulate_cortex_BA24	0.04
rs402072	19	47219121	PRKD2	ENSG00000105287.8	19	47177532	47220384	Artery_Coronary	4.11125e-08	2.51675e-05	0.449395	GM12878_Rao2014, HMEC_Rao2014, HUVEC_Rao2014, HeLa_Rao2014, IMR90_Rao2014, K562_Rao2014, KBM7_Rao2014, NHEK_Rao2014, Pancreas_Schmitt2016, Spleen_Schmitt2016	4.57, 3.50, 7.67, 2.25, 5.43, 8.00, 5.20, 4.33, 1.25, 4.50	46.6938	TRUE	0	23.79	Spleen	83.45	Brain_Cerebellar_Hemisphere	2.44
rs416603	16	11364078	RMI2	ENSG00000175643.7	16	11343506	11445619	Artery_Coronary	2.65108e-07	0.000137546	0.422341	GM12878_Rao2014, HMEC_Rao2014, HUVEC_Rao2014, HeLa_Rao2014, IMR90_Rao2014, K562_Rao2014, KBM7_Rao2014, NHEK_Rao2014, Pancreas_Schmitt2016, Spleen_Schmitt2016	6.57, 4.67, 8.67, 5.12, 11.00, 11.00, 6.20, 7.00, 2.75, 7.00	69.9736	TRUE	0	0.77	Cells_EBV-transformed_lymphocytes	28.63	Brain_Cerebellar_Hemisphere	0.18
rs425105	19	47208480	PRKD2	ENSG00000105287.8	19	47177532	47220384	Artery_Coronary	1.32198e-05	0.00450809	0.344863	GM12878_Rao2014, HMEC_Rao2014, HUVEC_Rao2014, HeLa_Rao2014, IMR90_Rao2014, K562_Rao2014, KBM7_Rao2014, NHEK_Rao2014, Pancreas_Schmitt2016, Spleen_Schmitt2016	3.61, 3.50, 8.33, 2.25, 6.14, 8.33, 5.20, 7.67, 1.00, 4.00	50.0349	TRUE	0	23.79	Spleen	83.45	Brain_Cerebellar_Hemisphere	2.44
rs45450798	18	12792939	RP11-973H7.1	ENSG00000260302.1	18	12774650	12775922	Artery_Coronary	6.97509e-05	0.0192216	0.699967	GM12878_Rao2014, HMEC_Rao2014, IMR90_Rao2014, KBM7_Rao2014, NHEK_Rao2014, Pancreas_Schmitt2016, Spleen_Schmitt2016	0.13, 0.33, 0.14, 0.20, 0.33, 0.25, 0.50	1.89	TRUE	17017	0.15	Testis	4.58	Brain_Putamen_basal_ganglia	0.04
rs4625	3	49572139	DOCK3	ENSG00000088538.12	3	50712672	51421629	Artery_Coronary	5.02798e-06	0.00190514	-0.316843	GM12878_Rao2014, HUVEC_Rao2014, HeLa_Rao2014, KBM7_Rao2014, NHEK_Rao2014, Pancreas_Schmitt2016, Spleen_Schmitt2016	0.35, 0.33, 0.12, 1.00, 0.67, 0.25, 2.50	5.2228	FALSE	1140533	4.48	Brain_Cerebellar_Hemisphere	52.97	Liver	0.11
rs4759229	12	56474479	RPS26	ENSG00000197728.5	12	56435637	56438116	Artery_Coronary	5.62643e-19	1.33579e-15	-0.905024	GM12878_Rao2014, HUVEC_Rao2014, HeLa_Rao2014, IMR90_Rao2014, K562_Rao2014, KBM7_Rao2014, Spleen_Schmitt2016	0.22, 0.67, 0.38, 0.43, 0.50, 0.40, 1.00	3.5876	TRUE	36363	457.1	Ovary	981	Brain_Hippocampus	132.3
rs4763879	12	9910163	CLECL1	ENSG00000184293.3	12	9868456	9885895	Artery_Coronary	9.20118e-05	0.024325	0.34283	GM12878_Rao2014, HMEC_Rao2014, HUVEC_Rao2014, HeLa_Rao2014, IMR90_Rao2014, K562_Rao2014, KBM7_Rao2014, Pancreas_Schmitt2016, Spleen_Schmitt2016	0.74, 0.17, 0.67, 0.25, 0.57, 0.67, 1.20, 0.75, 1.50	6.5106	TRUE	24268	0.4	Cells_EBV-transformed_lymphocytes	56.15	Brain_Anterior_cingulate_cortex_BA24	0.04
rs4788084	16	28539847	RP11-1348G14.4	ENSG00000251417.1	16	28814097	28829149	Artery_Coronary	8.4703e-06	0.00303811	-0.388343	IMR90_Rao2014, K562_Rao2014, Spleen_Schmitt2016	0.14, 0.17, 0.50	0.8095	TRUE	274250	1.3	Thyroid	2.32	Muscle_Skeletal	0.17
rs4788084	16	28539847	SULT1A2	ENSG00000197165.6	16	28603264	28608430	Artery_Coronary	1.18728e-12	1.46798e-09	0.455232	GM12878_Rao2014, HeLa_Rao2014, IMR90_Rao2014, K562_Rao2014, Pancreas_Schmitt2016, Spleen_Schmitt2016	0.22, 0.12, 0.29, 0.17, 0.25, 0.50	1.5448	TRUE	63417	1.2	Small_Intestine_Terminal_Ileum	21.35	Cells_Transformed_fibroblasts	0.06
rs4788084	16	28539847	NPIPB7	ENSG00000233232.2	16	28467693	28481868	Artery_Coronary	1.42436e-07	7.84559e-05	-0.562135	Pancreas_Schmitt2016, Spleen_Schmitt2016	0.25, 0.50	0.75	TRUE	57979	0.22	Testis	6.42	Cells_Transformed_fibroblasts	0.08
rs4788084	16	28539847	TUFM	ENSG00000178952.4	16	28853732	28857729	Artery_Coronary	6.06288e-06	0.00225303	0.194282	HeLa_Rao2014, K562_Rao2014, KBM7_Rao2014	0.12, 0.17, 0.40	0.6917	TRUE	313885	129.1	Cells_Transformed_fibroblasts	222.7	Whole_Blood	58.89
rs4869313	5	96223879	ERAP2	ENSG00000164308.12	5	96211643	96255420	Artery_Coronary	3.70108e-39	3.2747e-35	-1.13691	GM12878_Rao2014, HMEC_Rao2014, HUVEC_Rao2014, HeLa_Rao2014, IMR90_Rao2014, K562_Rao2014, KBM7_Rao2014, NHEK_Rao2014, Pancreas_Schmitt2016, Spleen_Schmitt2016	2.87, 1.67, 4.00, 2.12, 4.29, 3.50, 2.40, 5.67, 2.75, 5.50	34.7636	TRUE	0	8.8	Cells_EBV-transformed_lymphocytes	36.1	Brain_Cerebellar_Hemisphere	0.75
rs5753037	22	30581721	EIF4HP2	ENSG00000237977.1	22	31298206	31298768	Artery_Coronary	0.000208807	0.047845	-0.337729	GM12878_Rao2014, Spleen_Schmitt2016	0.04, 0.50	0.5435	TRUE	716485	1.4	Brain_Cerebellar_Hemisphere	12.42	Muscle_Skeletal	0.43
rs5763779	22	30504651	EIF4HP2	ENSG00000237977.1	22	31298206	31298768	Artery_Coronary	0.000130946	0.0326077	0.349189	GM12878_Rao2014, HeLa_Rao2014, Spleen_Schmitt2016	0.04, 0.12, 1.00	1.1685	TRUE	793555	1.4	Brain_Cerebellar_Hemisphere	12.42	Muscle_Skeletal	0.43
rs62406889	6	32672213	HLA-DQB1	ENSG00000179344.12	6	32627244	32636160	Artery_Coronary	0.000100786	0.0262242	0.662383	GM12878_Rao2014, HeLa_Rao2014, IMR90_Rao2014, K562_Rao2014, KBM7_Rao2014, Pancreas_Schmitt2016	0.17, 0.12, 0.14, 0.17, 0.20, 0.25	1.0584	TRUE	36053	49.63	Cells_EBV-transformed_lymphocytes	598.95	Cells_Transformed_fibroblasts	0.17
rs62447205	7	50465829	FIGNL1	ENSG00000132436.7	7	50511831	50518088	Artery_Coronary	0.000208499	0.0477805	-0.350305	GM12878_Rao2014, HMEC_Rao2014, IMR90_Rao2014, K562_Rao2014, KBM7_Rao2014, NHEK_Rao2014	0.39, 0.33, 0.14, 0.50, 0.20, 0.33	1.9008	TRUE	46002	2.8	Cells_EBV-transformed_lymphocytes	18.48	Whole_Blood	0.36
rs657152	9	136139264	ABO	ENSG00000175164.9	9	136130951	136150617	Artery_Coronary	2.27285e-07	0.000119426	0.367928	GM12878_Rao2014, HMEC_Rao2014, HUVEC_Rao2014, HeLa_Rao2014, IMR90_Rao2014, K562_Rao2014, KBM7_Rao2014, NHEK_Rao2014, Pancreas_Schmitt2016, Spleen_Schmitt2016	1.26, 1.83, 3.67, 3.12, 3.57, 3.83, 2.00, 3.33, 1.00, 2.50	26.124	TRUE	0	1.03	Ovary	39.23	Liver	0.07
rs660895	6	32577379	HLA-DRB6	ENSG00000229391.3	6	32520490	32527799	Artery_Coronary	0.000166131	0.0395971	0.43052	GM12878_Rao2014	0.17	0.1739	TRUE	49580	35.63	Cells_EBV-transformed_lymphocytes	145.35	Cells_Transformed_fibroblasts	0.1
rs660895	6	32577379	HLA-DQA2	ENSG00000237541.3	6	32709119	32714992	Artery_Coronary	2.92954e-15	4.911e-12	0.957395	GM12878_Rao2014, Pancreas_Schmitt2016	0.04, 0.25	0.2935	TRUE	131740	6.87	Cells_EBV-transformed_lymphocytes	159.1	Brain_Cerebellum	0.14
rs7221109	17	38770285	SMARCE1	ENSG00000073584.14	17	38781214	38804760	Artery_Coronary	1.79011e-09	1.39414e-06	-0.276612	GM12878_Rao2014, HMEC_Rao2014, HUVEC_Rao2014, HeLa_Rao2014, IMR90_Rao2014, K562_Rao2014, KBM7_Rao2014, NHEK_Rao2014, Pancreas_Schmitt2016, Spleen_Schmitt2016	1.70, 0.50, 1.67, 0.50, 1.57, 2.50, 0.80, 3.67, 1.25, 3.50	17.6504	TRUE	10929	34.14	Uterus	56.04	Whole_Blood	7.45
rs72848653	6	29836601	HCG4B	ENSG00000227262.3	6	29893760	29894750	Artery_Coronary	8.2213e-06	0.00295816	-0.780343	GM12878_Rao2014, IMR90_Rao2014	0.04, 0.14	0.1863	TRUE	57159	0.81	Ovary	2.59	Brain_Hippocampus	0.14
rs72848653	6	29836601	HLA-W	ENSG00000235290.1	6	29924373	29926347	Artery_Coronary	6.07459e-07	0.000288967	0.945867	GM12878_Rao2014	0.13	0.1304	TRUE	87772	1.29	Whole_Blood	12	Brain_Putamen_basal_ganglia	0.11
rs72848653	6	29836601	HCG4P3	ENSG00000237669.1	6	29973898	29974893	Artery_Coronary	5.85456e-05	0.0165357	0.604118	GM12878_Rao2014, Pancreas_Schmitt2016	0.04, 0.25	0.2935	TRUE	137297	1.74	Testis	12.66	Muscle_Skeletal	0.2
rs72848653	6	29836601	HCG4P7	ENSG00000230521.1	6	29855071	29856045	Artery_Coronary	2.26691e-14	3.4582e-11	-1.14377	GM12878_Rao2014	0.09	0.087	TRUE	18470	2.6	Ovary	6.65	Muscle_Skeletal	0.25
rs7454108	6	32681482	HLA-DRB6	ENSG00000229391.3	6	32520490	32527799	Artery_Coronary	1.84937e-08	1.20404e-05	0.794402	GM12878_Rao2014, HUVEC_Rao2014, HeLa_Rao2014	0.13, 0.33, 0.12	0.5888	TRUE	153683	35.63	Cells_EBV-transformed_lymphocytes	145.35	Cells_Transformed_fibroblasts	0.1
rs7454108	6	32681482	HLA-DQA2	ENSG00000237541.3	6	32709119	32714992	Artery_Coronary	4.38629e-13	5.68692e-10	1.14824	GM12878_Rao2014, HMEC_Rao2014, HeLa_Rao2014, IMR90_Rao2014, K562_Rao2014, KBM7_Rao2014, NHEK_Rao2014, Spleen_Schmitt2016	0.35, 0.17, 0.38, 0.43, 0.50, 0.40, 1.00, 1.00	4.2181	TRUE	27637	6.87	Cells_EBV-transformed_lymphocytes	159.1	Brain_Cerebellum	0.14
rs757411	17	38775149	SMARCE1	ENSG00000073584.14	17	38781214	38804760	Artery_Coronary	6.62868e-10	5.5535e-07	-0.282256	GM12878_Rao2014, HUVEC_Rao2014, HeLa_Rao2014, IMR90_Rao2014, Pancreas_Schmitt2016, Spleen_Schmitt2016	0.09, 0.33, 0.38, 0.43, 1.25, 3.50	5.9739	TRUE	6065	34.14	Uterus	56.04	Whole_Blood	7.45
rs80028505	6	35998387	MAPK13	ENSG00000156711.12	6	36095586	36107842	Artery_Coronary	6.80797e-05	0.0188268	0.387523	GM12878_Rao2014, HeLa_Rao2014, IMR90_Rao2014, K562_Rao2014, Spleen_Schmitt2016	0.09, 0.25, 0.14, 0.17, 0.50	1.1465	TRUE	97199	4.6	Esophagus_Mucosa	108.3	Muscle_Skeletal	0.55
rs80028505	6	35998387	SLC26A8	ENSG00000112053.9	6	35911291	35992645	Artery_Coronary	6.53245e-06	0.00240927	0.716114	GM12878_Rao2014, HUVEC_Rao2014, HeLa_Rao2014, IMR90_Rao2014, K562_Rao2014, NHEK_Rao2014, Pancreas_Schmitt2016, Spleen_Schmitt2016	0.26, 0.33, 0.25, 1.00, 0.33, 0.67, 0.25, 2.50	5.5942	TRUE	5742	0.11	Testis	63.01	Heart_Atrial_Appendage	0.07
rs917911	12	9905850	CLECL1	ENSG00000184293.3	12	9868456	9885895	Artery_Coronary	4.29535e-05	0.0126684	0.358582	GM12878_Rao2014, HMEC_Rao2014, HUVEC_Rao2014, HeLa_Rao2014, IMR90_Rao2014, K562_Rao2014, KBM7_Rao2014, NHEK_Rao2014, Pancreas_Schmitt2016, Spleen_Schmitt2016	0.83, 0.33, 1.00, 0.25, 0.86, 0.33, 1.40, 0.67, 0.75, 1.50	7.9166	TRUE	19955	0.4	Cells_EBV-transformed_lymphocytes	56.15	Brain_Anterior_cingulate_cortex_BA24	0.04
rs9259118	6	29850908	HLA-H	ENSG00000206341.6	6	29856244	29858259	Artery_Coronary	1.39447e-08	9.30588e-06	0.805311	GM12878_Rao2014, K562_Rao2014, Spleen_Schmitt2016	0.09, 0.33, 0.50	0.9203	TRUE	5336	30.01	Whole_Blood	87.87	Brain_Frontal_Cortex_BA9	4.02
rs9260151	6	29911029	HLA-A	ENSG00000206503.7	6	29909037	29913661	Artery_Coronary	7.85556e-07	0.00036451	-0.486595	GM12878_Rao2014, HMEC_Rao2014, HUVEC_Rao2014, HeLa_Rao2014, IMR90_Rao2014, K562_Rao2014, KBM7_Rao2014, NHEK_Rao2014, Pancreas_Schmitt2016, Spleen_Schmitt2016	0.43, 0.67, 0.67, 0.62, 0.29, 1.33, 0.80, 0.67, 0.50, 1.00	6.9788	TRUE	0	917.9	Whole_Blood	3151	Pancreas	119.2
rs9268645	6	32408526	HLA-DQB2	ENSG00000232629.4	6	32723875	32731311	Artery_Coronary	2.27286e-05	0.00725495	0.42987	GM12878_Rao2014, IMR90_Rao2014, NHEK_Rao2014, Pancreas_Schmitt2016, Spleen_Schmitt2016	0.09, 0.14, 0.33, 0.25, 1.50	2.3131	TRUE	315349	4.15	Cells_EBV-transformed_lymphocytes	59.48	Brain_Cerebellum	0.11
rs9268645	6	32408526	HLA-DQA2	ENSG00000237541.3	6	32709119	32714992	Artery_Coronary	1.01826e-08	6.97573e-06	0.629851	GM12878_Rao2014, HUVEC_Rao2014, IMR90_Rao2014, K562_Rao2014, Spleen_Schmitt2016	0.17, 0.33, 0.14, 0.33, 0.50	1.4834	TRUE	300593	6.87	Cells_EBV-transformed_lymphocytes	159.1	Brain_Cerebellum	0.14
rs9271346	6	32583467	HLA-DQB1	ENSG00000179344.12	6	32627244	32636160	Artery_Coronary	1.03009e-06	0.000463051	-0.572742	GM12878_Rao2014, HeLa_Rao2014, K562_Rao2014, KBM7_Rao2014, NHEK_Rao2014, Spleen_Schmitt2016	0.35, 0.38, 0.17, 0.40, 0.33, 0.50	2.1228	TRUE	43777	49.63	Cells_EBV-transformed_lymphocytes	598.95	Cells_Transformed_fibroblasts	0.17
rs9271346	6	32583467	HLA-DRB9	ENSG00000196301.3	6	32427598	32441277	Artery_Coronary	2.13829e-06	0.000885099	0.632298	GM12878_Rao2014, HMEC_Rao2014, HeLa_Rao2014, IMR90_Rao2014, K562_Rao2014, KBM7_Rao2014, NHEK_Rao2014	0.39, 0.17, 0.38, 0.14, 0.33, 0.80, 1.00	3.2092	TRUE	142190	0.53	Cells_EBV-transformed_lymphocytes	3.7	Brain_Spinal_cord_cervical_c-1	0.27
rs9271346	6	32583467	HLA-DRB6	ENSG00000229391.3	6	32520490	32527799	Artery_Coronary	5.45074e-14	7.95216e-11	0.896569	GM12878_Rao2014, HUVEC_Rao2014, HeLa_Rao2014	0.22, 0.33, 0.38	0.9257	TRUE	55668	35.63	Cells_EBV-transformed_lymphocytes	145.35	Cells_Transformed_fibroblasts	0.1
rs9271346	6	32583467	HLA-DRB5	ENSG00000198502.5	6	32485120	32498064	Artery_Coronary	6.03674e-19	1.42946e-15	-1.1257	GM12878_Rao2014, HeLa_Rao2014, IMR90_Rao2014, KBM7_Rao2014	0.09, 0.12, 0.29, 0.20	0.6977	TRUE	85403	90.36	Cells_EBV-transformed_lymphocytes	433.05	Cells_Transformed_fibroblasts	0.28
rs9271346	6	32583467	HLA-DQB1-AS1	ENSG00000223534.1	6	32628132	32628506	Artery_Coronary	8.42031e-09	5.83386e-06	-0.516166	GM12878_Rao2014, HeLa_Rao2014, NHEK_Rao2014, Spleen_Schmitt2016	0.04, 0.12, 0.33, 0.50	1.0018	TRUE	44665	5.95	Spleen	28.16	Brain_Putamen_basal_ganglia	0.2
rs9273369	6	32626483	HLA-DQB1	ENSG00000179344.12	6	32627244	32636160	Artery_Coronary	1.33716e-05	0.00455301	-0.68075	GM12878_Rao2014, HMEC_Rao2014, HUVEC_Rao2014, HeLa_Rao2014, IMR90_Rao2014, K562_Rao2014, KBM7_Rao2014, NHEK_Rao2014, Pancreas_Schmitt2016, Spleen_Schmitt2016	1.22, 1.00, 1.33, 1.50, 0.29, 0.83, 1.80, 0.33, 0.75, 2.00	11.0531	TRUE	761	49.63	Cells_EBV-transformed_lymphocytes	598.95	Cells_Transformed_fibroblasts	0.17
rs9275490	6	32673384	HLA-DRB6	ENSG00000229391.3	6	32520490	32527799	Artery_Coronary	1.84937e-08	1.20404e-05	0.794402	GM12878_Rao2014, KBM7_Rao2014	0.13, 0.20	0.3304	TRUE	145585	35.63	Cells_EBV-transformed_lymphocytes	145.35	Cells_Transformed_fibroblasts	0.1
rs9275490	6	32673384	HLA-DQA2	ENSG00000237541.3	6	32709119	32714992	Artery_Coronary	4.38629e-13	5.68692e-10	1.14824	GM12878_Rao2014, HeLa_Rao2014, IMR90_Rao2014, K562_Rao2014, KBM7_Rao2014, NHEK_Rao2014, Pancreas_Schmitt2016	0.22, 0.25, 0.14, 0.33, 0.60, 0.33, 0.25	2.1269	TRUE	35735	6.87	Cells_EBV-transformed_lymphocytes	159.1	Brain_Cerebellum	0.14
rs9653442	2	100825366	MFSD9	ENSG00000135953.6	2	103332299	103353347	Artery_Coronary	3.49382e-06	0.00137315	0.226986	HMEC_Rao2014, Spleen_Schmitt2016	0.17, 0.50	0.6667	FALSE	2506933	3.92	Brain_Cerebellar_Hemisphere	12.6	Brain_Amygdala	0.92
rs9976767	21	43836389	INO80	ENSG00000128908.11	15	41271078	41408552	Artery_Coronary	0.000147536	0.0359444	-0.229796	GM12878_Rao2014	0.09	0.087	FALSE	NA	17.78	Brain_Cerebellar_Hemisphere	27.15	Whole_Blood	4.68
rs1015166	6	32798730	HLA-DOB	ENSG00000241106.2	6	32780540	32784825	Artery_Tibial	0.00020198	0.0465867	-0.230344	GM12878_Rao2014, HUVEC_Rao2014, HeLa_Rao2014, IMR90_Rao2014, K562_Rao2014, KBM7_Rao2014, Pancreas_Schmitt2016, Spleen_Schmitt2016	0.48, 0.67, 0.38, 0.57, 1.33, 0.20, 0.50, 0.50	4.6247	TRUE	13905	1.33	Spleen	89.56	Pancreas	0.34
rs1015166	6	32798730	HLA-DMA	ENSG00000204257.10	6	32916390	32936871	Artery_Tibial	8.60358e-05	0.0229932	0.109593	GM12878_Rao2014, HMEC_Rao2014, HUVEC_Rao2014, HeLa_Rao2014, IMR90_Rao2014, K562_Rao2014, KBM7_Rao2014, NHEK_Rao2014, Spleen_Schmitt2016	1.09, 0.17, 0.33, 0.25, 0.43, 1.67, 1.00, 1.00, 1.00	6.9322	TRUE	117660	28.17	Cells_EBV-transformed_lymphocytes	256.5	Brain_Cerebellum	5.44
rs10492166	12	9885998	CLECL1	ENSG00000184293.3	12	9868456	9885895	Artery_Tibial	3.09184e-14	4.6463e-11	-0.46609	GM12878_Rao2014, HMEC_Rao2014, HUVEC_Rao2014, HeLa_Rao2014, IMR90_Rao2014, K562_Rao2014, KBM7_Rao2014, NHEK_Rao2014, Pancreas_Schmitt2016, Spleen_Schmitt2016	1.17, 1.67, 3.33, 1.62, 2.29, 2.00, 2.20, 4.33, 0.50, 1.50	20.618	TRUE	103	0.13	Cells_EBV-transformed_lymphocytes	56.15	Brain_Anterior_cingulate_cortex_BA24	0.04
rs10492166	12	9885998	RP11-75L1.2	ENSG00000213443.2	12	9848414	9848823	Artery_Tibial	0.000213835	0.0487324	-0.166267	GM12878_Rao2014, IMR90_Rao2014, KBM7_Rao2014	0.04, 0.14, 0.20	0.3863	TRUE	37175	10.02	Cells_EBV-transformed_lymphocytes	140.45	Muscle_Skeletal	2.25
rs1052553	17	44073888	CRHR1-IT1	ENSG00000204650.9	17	43697694	43725582	Artery_Tibial	7.71382e-123	1.39916e-117	1.30447	KBM7_Rao2014	0.4	0.4	TRUE	348306	2.74	Brain_Cerebellar_Hemisphere	25.55	Liver	0.7
rs1052553	17	44073888	NSF	ENSG00000073969.14	17	44668035	44834830	Artery_Tibial	6.6397e-05	0.0184261	-0.174998	GM12878_Rao2014, HUVEC_Rao2014, K562_Rao2014, Pancreas_Schmitt2016	0.04, 0.33, 0.33, 1.00	1.7101	TRUE	594147	15.3	Brain_Frontal_Cortex_BA9	173.1	Heart_Left_Ventricle	4.57
rs1052553	17	44073888	KANSL1-AS1	ENSG00000214401.4	17	44270942	44274089	Artery_Tibial	2.17817e-91	1.16201e-86	1.15827	GM12878_Rao2014	0.09	0.087	TRUE	197054	6.62	Thyroid	7.89	Cells_EBV-transformed_lymphocytes	2.3
rs1052553	17	44073888	WNT3	ENSG00000108379.5	17	44839872	44910424	Artery_Tibial	3.66039e-09	2.68908e-06	0.367792	GM12878_Rao2014, IMR90_Rao2014, K562_Rao2014, KBM7_Rao2014	0.04, 0.14, 0.17, 0.60	0.953	TRUE	765984	0.3	Skin_Not_Sun_Exposed_Suprapubic	36.85	Whole_Blood	0.05
rs10947332	6	32677439	HLA-DQB2	ENSG00000232629.4	6	32723875	32731311	Artery_Tibial	1.7583e-12	2.12476e-09	-0.617754	GM12878_Rao2014, HMEC_Rao2014, HUVEC_Rao2014, K562_Rao2014, KBM7_Rao2014, Pancreas_Schmitt2016, Spleen_Schmitt2016	0.26, 0.17, 0.33, 0.33, 0.40, 0.25, 2.00	3.7442	TRUE	46436	2.53	Cells_EBV-transformed_lymphocytes	59.48	Brain_Cerebellum	0.11
rs10947332	6	32677439	HLA-DOB	ENSG00000241106.2	6	32780540	32784825	Artery_Tibial	2.25881e-05	0.00721859	-0.395369	GM12878_Rao2014, IMR90_Rao2014, K562_Rao2014	0.17, 0.14, 0.17	0.4834	TRUE	103101	1.33	Spleen	89.56	Pancreas	0.34
rs10947332	6	32677439	HLA-DQA2	ENSG00000237541.3	6	32709119	32714992	Artery_Tibial	1.18265e-07	6.6303e-05	-0.53399	GM12878_Rao2014, HeLa_Rao2014, K562_Rao2014, Spleen_Schmitt2016	0.17, 0.12, 0.17, 0.50	0.9656	TRUE	31680	3.88	Cells_EBV-transformed_lymphocytes	159.1	Brain_Cerebellum	0.14
rs11052552	12	9855957	CLECL1	ENSG00000184293.3	12	9868456	9885895	Artery_Tibial	7.18414e-14	1.03153e-10	0.469949	GM12878_Rao2014, HUVEC_Rao2014, HeLa_Rao2014, IMR90_Rao2014, K562_Rao2014, KBM7_Rao2014, NHEK_Rao2014, Spleen_Schmitt2016	0.52, 0.67, 0.50, 0.14, 0.33, 0.40, 1.33, 0.50	4.3979	TRUE	12499	0.13	Cells_EBV-transformed_lymphocytes	56.15	Brain_Anterior_cingulate_cortex_BA24	0.04
rs11052552	12	9855957	RP11-726G1.1	ENSG00000214776.5	12	9620148	9728864	Artery_Tibial	0.000148661	0.0361747	-0.274212	GM12878_Rao2014, K562_Rao2014, KBM7_Rao2014, Spleen_Schmitt2016	0.09, 0.17, 0.20, 0.50	0.9536	TRUE	127093	0.13	Testis	2.83	Whole_Blood	0.06
rs11170466	12	53585858	CSAD	ENSG00000139631.14	12	53551447	53575135	Artery_Tibial	1.58114e-07	8.6098e-05	-0.268842	GM12878_Rao2014, HMEC_Rao2014, HUVEC_Rao2014, HeLa_Rao2014, IMR90_Rao2014, K562_Rao2014, KBM7_Rao2014, NHEK_Rao2014, Pancreas_Schmitt2016, Spleen_Schmitt2016	1.65, 0.83, 2.00, 1.38, 2.43, 3.67, 2.40, 2.67, 0.50, 1.50	19.0224	TRUE	10723	33.92	Adipose_Subcutaneous	60.72	Muscle_Skeletal	6.03
rs11171739	12	56470624	RPS26	ENSG00000197728.5	12	56435637	56438116	Artery_Tibial	2.25849e-140	1.36551e-134	-1.05377	GM12878_Rao2014, HUVEC_Rao2014, K562_Rao2014, KBM7_Rao2014, NHEK_Rao2014, Spleen_Schmitt2016	0.13, 0.33, 0.17, 0.60, 0.33, 1.00	2.5638	TRUE	32508	440.5	Ovary	981	Brain_Hippocampus	132.3
rs11171739	12	56470624	SUOX	ENSG00000139531.8	12	56390964	56400425	Artery_Tibial	6.3485e-20	1.64033e-16	0.331983	GM12878_Rao2014, HUVEC_Rao2014, KBM7_Rao2014, Pancreas_Schmitt2016, Spleen_Schmitt2016	0.22, 0.33, 0.60, 0.25, 0.50	1.9007	TRUE	70199	16.22	Adrenal_Gland	30.88	Whole_Blood	3.89
rs11203202	21	43825356	XRRA1	ENSG00000166435.11	11	74518784	74660245	Artery_Tibial	6.63574e-05	0.0184236	-0.301931	GM12878_Rao2014, NHEK_Rao2014	0.04, 0.33	0.3768	FALSE	NA	4.27	Testis	43.69	Heart_Left_Ventricle	1.36
rs116522341	6	32367696	HLA-DRB6	ENSG00000229391.3	6	32520490	32527799	Artery_Tibial	0.000109348	0.0280678	0.493152	GM12878_Rao2014, HUVEC_Rao2014, HeLa_Rao2014, IMR90_Rao2014, KBM7_Rao2014	0.04, 0.33, 0.12, 0.14, 0.20	0.8447	TRUE	152794	17.52	Cells_EBV-transformed_lymphocytes	145.35	Cells_Transformed_fibroblasts	0.1
rs116522341	6	32367696	HLA-DOB	ENSG00000241106.2	6	32780540	32784825	Artery_Tibial	9.99223e-06	0.00350769	0.63888	GM12878_Rao2014, IMR90_Rao2014, KBM7_Rao2014, Pancreas_Schmitt2016, Spleen_Schmitt2016	0.26, 0.14, 0.40, 0.50, 0.50	1.8037	TRUE	412844	1.33	Spleen	89.56	Pancreas	0.34
rs116522341	6	32367696	HLA-DQA2	ENSG00000237541.3	6	32709119	32714992	Artery_Tibial	1.14328e-08	7.75803e-06	0.890112	GM12878_Rao2014, HUVEC_Rao2014, IMR90_Rao2014, K562_Rao2014, KBM7_Rao2014, NHEK_Rao2014, Spleen_Schmitt2016	0.17, 0.33, 0.14, 0.17, 0.20, 1.00, 1.00	3.0168	TRUE	341423	3.88	Cells_EBV-transformed_lymphocytes	159.1	Brain_Cerebellum	0.14
rs11705721	3	58400413	ABHD6	ENSG00000163686.9	3	58223233	58281420	Artery_Tibial	6.63507e-10	5.55629e-07	0.235447	GM12878_Rao2014, HUVEC_Rao2014, HeLa_Rao2014, IMR90_Rao2014, K562_Rao2014, KBM7_Rao2014, NHEK_Rao2014, Spleen_Schmitt2016	1.26, 1.67, 0.50, 1.29, 0.83, 0.40, 0.33, 0.50	6.7799	TRUE	118993	4.97	Brain_Cerebellar_Hemisphere	33.56	Pancreas	1.27
rs11705721	3	58400413	PDHB	ENSG00000168291.8	3	58413357	58419584	Artery_Tibial	6.84084e-22	2.02748e-18	0.285419	GM12878_Rao2014, HMEC_Rao2014, HUVEC_Rao2014, IMR90_Rao2014, K562_Rao2014, KBM7_Rao2014, NHEK_Rao2014, Pancreas_Schmitt2016, Spleen_Schmitt2016	0.43, 0.67, 0.33, 1.00, 0.50, 0.60, 0.67, 0.25, 0.50	4.9514	TRUE	12944	104.8	Muscle_Skeletal	120.55	Whole_Blood	23.29
rs11705721	3	58400413	PXK	ENSG00000168297.11	3	58318607	58411748	Artery_Tibial	2.52578e-05	0.00795787	-0.196945	GM12878_Rao2014, HMEC_Rao2014, HUVEC_Rao2014, HeLa_Rao2014, IMR90_Rao2014, K562_Rao2014, KBM7_Rao2014, NHEK_Rao2014, Pancreas_Schmitt2016, Spleen_Schmitt2016	6.13, 4.50, 12.00, 4.50, 10.57, 8.83, 10.00, 14.67, 3.00, 8.00	82.2019	TRUE	0	16.02	Brain_Spinal_cord_cervical_c-1	80.07	Heart_Left_Ventricle	3.45
rs11741255	5	131811181	P4HA2	ENSG00000072682.14	5	131527531	131631008	Artery_Tibial	7.88054e-15	1.26272e-11	0.211263	GM12878_Rao2014, HMEC_Rao2014, HUVEC_Rao2014, HeLa_Rao2014, IMR90_Rao2014, K562_Rao2014, KBM7_Rao2014, Pancreas_Schmitt2016, Spleen_Schmitt2016	0.43, 0.17, 1.67, 0.25, 1.00, 1.17, 1.40, 0.50, 1.00	7.5848	TRUE	180173	13.84	Cells_Transformed_fibroblasts	45.53	Whole_Blood	0.26
rs11741255	5	131811181	SLC22A5	ENSG00000197375.8	5	131705444	131731306	Artery_Tibial	1.18616e-13	1.65627e-10	-0.37262	GM12878_Rao2014, HUVEC_Rao2014, HeLa_Rao2014, IMR90_Rao2014, K562_Rao2014, KBM7_Rao2014, Pancreas_Schmitt2016, Spleen_Schmitt2016	0.48, 0.33, 0.38, 1.14, 0.67, 0.60, 0.25, 1.50	5.3461	TRUE	79875	8.93	Muscle_Skeletal	48.72	Whole_Blood	1.5
rs12153924	6	29914088	HCG4	ENSG00000176998.3	6	29758816	29760213	Artery_Tibial	8.10865e-15	1.29584e-11	0.524476	GM12878_Rao2014, K562_Rao2014	0.13, 0.17	0.2971	TRUE	153875	0.48	Pituitary	15.15	Cells_EBV-transformed_lymphocytes	0.3
rs12153924	6	29914088	HCG4B	ENSG00000227262.3	6	29893760	29894750	Artery_Tibial	1.69421e-07	9.16224e-05	0.430657	GM12878_Rao2014, HUVEC_Rao2014, IMR90_Rao2014, Spleen_Schmitt2016	0.04, 0.33, 0.29, 0.50	1.1625	TRUE	19338	0.59	Ovary	2.59	Brain_Hippocampus	0.14
rs12153924	6	29914088	HLA-K	ENSG00000230795.2	6	29894955	29897009	Artery_Tibial	2.47879e-19	6.0513e-16	0.685879	GM12878_Rao2014, IMR90_Rao2014, K562_Rao2014, Spleen_Schmitt2016	0.26, 0.29, 0.33, 0.50	1.3799	TRUE	17079	9.84	Ovary	28.52	Muscle_Skeletal	1.61
rs12153924	6	29914088	HLA-J	ENSG00000204622.6	6	29975174	29977733	Artery_Tibial	2.52552e-17	5.11258e-14	0.524179	GM12878_Rao2014, IMR90_Rao2014, KBM7_Rao2014	0.22, 0.14, 0.20	0.5602	TRUE	61086	3.09	Whole_Blood	17.38	Brain_Anterior_cingulate_cortex_BA24	0.71
rs12153924	6	29914088	IFITM4P	ENSG00000235821.1	6	29718506	29718925	Artery_Tibial	5.68763e-13	7.30107e-10	0.4848	GM12878_Rao2014, Spleen_Schmitt2016	0.04, 0.50	0.5435	TRUE	195163	1.75	Uterus	2.39	Brain_Anterior_cingulate_cortex_BA24	0.15
rs12189871	6	31251923	HLA-S	ENSG00000225851.1	6	31349851	31350065	Artery_Tibial	4.76631e-07	0.000232276	0.590164	GM12878_Rao2014, K562_Rao2014, KBM7_Rao2014, Pancreas_Schmitt2016, Spleen_Schmitt2016	0.04, 0.17, 0.20, 0.25, 0.50	1.1601	TRUE	97928	1.35	Spleen	24.54	Pituitary	0.93
rs12189871	6	31251923	HLA-B	ENSG00000234745.5	6	31321649	31324219	Artery_Tibial	1.89448e-06	0.00079378	0.2222	GM12878_Rao2014, HUVEC_Rao2014, HeLa_Rao2014, IMR90_Rao2014, K562_Rao2014, Pancreas_Schmitt2016, Spleen_Schmitt2016	0.17, 0.67, 0.12, 0.29, 0.33, 0.25, 0.50	2.3346	TRUE	69726	790.9	Whole_Blood	8644	Brain_Anterior_cingulate_cortex_BA24	157.7
rs12189871	6	31251923	PSORS1C2	ENSG00000204538.3	6	31105313	31107127	Artery_Tibial	7.18186e-06	0.00261843	0.590529	GM12878_Rao2014, HMEC_Rao2014, HUVEC_Rao2014, KBM7_Rao2014, Pancreas_Schmitt2016, Spleen_Schmitt2016	0.22, 0.17, 0.33, 0.20, 0.25, 0.50	1.6674	TRUE	144796	0.45	Skin_Sun_Exposed_Lower_leg	163.9	Brain_Putamen_basal_ganglia	0.06
rs12189871	6	31251923	POU5F1	ENSG00000204531.11	6	31132119	31148508	Artery_Tibial	6.86488e-06	0.00251652	0.460874	GM12878_Rao2014, HMEC_Rao2014, HUVEC_Rao2014, HeLa_Rao2014, IMR90_Rao2014, K562_Rao2014, KBM7_Rao2014, NHEK_Rao2014, Pancreas_Schmitt2016, Spleen_Schmitt2016	0.57, 0.17, 0.67, 0.12, 0.57, 0.67, 0.40, 0.33, 0.25, 1.00	4.745	TRUE	103415	1.1	Small_Intestine_Terminal_Ileum	8.29	Adrenal_Gland	0.08
rs12189871	6	31251923	XXbac-BPG181B23.7	ENSG00000272221.1	6	31362066	31363272	Artery_Tibial	0.000161577	0.0387305	-0.464657	GM12878_Rao2014, K562_Rao2014, Pancreas_Schmitt2016, Spleen_Schmitt2016	0.04, 0.17, 0.25, 0.50	0.9601	TRUE	110143	6.45	Ovary	11.24	Brain_Hippocampus	0.84
rs12189871	6	31251923	HLA-L	ENSG00000243753.1	6	30227361	30234728	Artery_Tibial	1.16394e-19	2.92814e-16	0.78345	GM12878_Rao2014, HeLa_Rao2014	0.04, 0.12	0.1685	FALSE	1017195	2.19	Cells_EBV-transformed_lymphocytes	10.57	Muscle_Skeletal	0.47
rs12232497	17	38040118	GSDMA	ENSG00000167914.6	17	38119226	38134019	Artery_Tibial	2.31319e-10	2.06687e-07	0.385398	GM12878_Rao2014, HMEC_Rao2014, HUVEC_Rao2014, HeLa_Rao2014, IMR90_Rao2014, K562_Rao2014, KBM7_Rao2014, NHEK_Rao2014, Pancreas_Schmitt2016, Spleen_Schmitt2016	0.57, 0.50, 0.33, 0.38, 0.71, 0.83, 0.60, 0.33, 0.25, 0.50	5.0045	TRUE	79108	0.18	Skin_Sun_Exposed_Lower_leg	93.09	Pancreas	0.04
rs12232497	17	38040118	MED24	ENSG00000008838.13	17	38175350	38217468	Artery_Tibial	3.00411e-06	0.00119968	0.211685	GM12878_Rao2014, HMEC_Rao2014, HeLa_Rao2014, IMR90_Rao2014, K562_Rao2014, KBM7_Rao2014, Pancreas_Schmitt2016, Spleen_Schmitt2016	0.35, 0.33, 0.38, 0.29, 0.50, 0.20, 0.25, 1.00	3.2919	TRUE	135232	32.65	Brain_Cerebellum	73.3	Whole_Blood	8.36
rs12232497	17	38040118	ACLY	ENSG00000131473.12	17	40023161	40086795	Artery_Tibial	0.000111442	0.028482	-0.0920512	IMR90_Rao2014, K562_Rao2014, Pancreas_Schmitt2016, Spleen_Schmitt2016	0.14, 0.17, 0.25, 0.50	1.0595	FALSE	1983043	54.96	Cells_Transformed_fibroblasts	157.3	Heart_Left_Ventricle	10.33
rs12251307	10	6123494	SEC61A2	ENSG00000065665.16	10	12171636	12211720	Artery_Tibial	5.15857e-05	0.0148215	-0.206479	GM12878_Rao2014, IMR90_Rao2014	0.09, 0.14	0.2298	FALSE	6048142	7.4	Brain_Cerebellar_Hemisphere	38.94	Pancreas	2.2
rs12453507	17	38053206	GSDMA	ENSG00000167914.6	17	38119226	38134019	Artery_Tibial	1.22735e-09	9.86358e-07	0.357499	GM12878_Rao2014, HMEC_Rao2014, HUVEC_Rao2014, HeLa_Rao2014, IMR90_Rao2014, K562_Rao2014, Pancreas_Schmitt2016, Spleen_Schmitt2016	0.52, 0.33, 0.33, 0.25, 0.14, 0.50, 0.25, 0.50	2.8313	TRUE	66020	0.18	Skin_Sun_Exposed_Lower_leg	93.09	Pancreas	0.04
rs12453507	17	38053206	RP11-387H17.4	ENSG00000264968.1	17	38083995	38095854	Artery_Tibial	6.21049e-08	3.65384e-05	0.314149	GM12878_Rao2014, HMEC_Rao2014, HeLa_Rao2014, K562_Rao2014, KBM7_Rao2014, Pancreas_Schmitt2016, Spleen_Schmitt2016	0.43, 0.33, 0.25, 1.17, 0.20, 0.25, 0.50	3.1348	TRUE	30789	0.5	Testis	9.67	Adrenal_Gland	0.07
rs12598357	16	28340944	CCDC101	ENSG00000176476.4	16	28565247	28603111	Artery_Tibial	4.03751e-05	0.0120095	-0.104515	GM12878_Rao2014, HMEC_Rao2014, HUVEC_Rao2014, K562_Rao2014	0.39, 0.17, 0.33, 0.33	1.2246	TRUE	224303	45.97	Testis	108.9	Brain_Amygdala	7.95
rs12598357	16	28340944	NUPR1	ENSG00000176046.7	16	28548606	28550495	Artery_Tibial	8.20294e-18	1.74224e-14	-0.300453	K562_Rao2014	0.33	0.3333	TRUE	207662	367.7	Thyroid	732	Cells_EBV-transformed_lymphocytes	1.28
rs12598357	16	28340944	SULT1A1	ENSG00000196502.7	16	28616903	28634946	Artery_Tibial	2.74773e-06	0.00110582	-0.200301	GM12878_Rao2014, HeLa_Rao2014, IMR90_Rao2014, K562_Rao2014, Pancreas_Schmitt2016	0.04, 0.12, 0.14, 0.17, 0.25	0.728	TRUE	275959	3.77	Liver	61.62	Cells_EBV-transformed_lymphocytes	0.41
rs12598357	16	28340944	SULT1A2	ENSG00000197165.6	16	28603264	28608430	Artery_Tibial	9.52405e-26	3.87333e-22	0.601807	GM12878_Rao2014, IMR90_Rao2014	0.13, 0.14	0.2733	TRUE	262320	0.18	Small_Intestine_Terminal_Ileum	21.35	Cells_Transformed_fibroblasts	0.06
rs1264813	6	29939899	HCG4B	ENSG00000227262.3	6	29893760	29894750	Artery_Tibial	3.51344e-09	2.59461e-06	-0.65109	GM12878_Rao2014, Spleen_Schmitt2016	0.09, 0.50	0.587	TRUE	45149	0.59	Ovary	2.59	Brain_Hippocampus	0.14
rs1264813	6	29939899	HLA-K	ENSG00000230795.2	6	29894955	29897009	Artery_Tibial	4.13295e-11	4.11443e-08	-0.697391	GM12878_Rao2014, HMEC_Rao2014, K562_Rao2014, Spleen_Schmitt2016	0.17, 0.17, 0.33, 0.50	1.1739	TRUE	42890	9.84	Ovary	28.52	Muscle_Skeletal	1.61
rs1264813	6	29939899	HLA-G	ENSG00000204632.7	6	29794744	29798902	Artery_Tibial	5.9979e-05	0.0168932	0.384827	GM12878_Rao2014, HUVEC_Rao2014, IMR90_Rao2014, K562_Rao2014, Pancreas_Schmitt2016	0.13, 0.33, 0.29, 0.17, 0.25	1.1661	TRUE	140997	2.33	Pituitary	27.78	Brain_Cerebellar_Hemisphere	0.33
rs1264813	6	29939899	HLA-F	ENSG00000204642.9	6	29690552	29706305	Artery_Tibial	6.86001e-06	0.00251596	-0.205611	GM12878_Rao2014, IMR90_Rao2014, K562_Rao2014, KBM7_Rao2014, NHEK_Rao2014, Spleen_Schmitt2016	0.30, 0.29, 0.33, 0.40, 0.33, 1.00	2.6567	TRUE	233594	32.06	Spleen	239.6	Cells_Transformed_fibroblasts	3.3
rs1264813	6	29939899	HLA-W	ENSG00000235290.1	6	29924373	29926347	Artery_Tibial	7.89969e-11	7.57332e-08	0.669784	GM12878_Rao2014, HMEC_Rao2014, HUVEC_Rao2014, HeLa_Rao2014, IMR90_Rao2014, K562_Rao2014, NHEK_Rao2014, Spleen_Schmitt2016	0.13, 0.17, 0.33, 0.12, 0.43, 0.33, 0.33, 0.50	2.3507	TRUE	13552	1.05	Whole_Blood	12	Brain_Putamen_basal_ganglia	0.11
rs1264813	6	29939899	HCG4P3	ENSG00000237669.1	6	29973898	29974893	Artery_Tibial	5.42587e-06	0.00203972	0.423815	GM12878_Rao2014, IMR90_Rao2014	0.04, 0.14	0.1863	TRUE	33999	1.15	Testis	12.66	Muscle_Skeletal	0.2
rs1264813	6	29939899	HCG4P7	ENSG00000230521.1	6	29855071	29856045	Artery_Tibial	5.78166e-25	2.19853e-21	-0.971427	GM12878_Rao2014, Spleen_Schmitt2016	0.04, 0.50	0.5435	TRUE	83854	2.46	Ovary	6.65	Muscle_Skeletal	0.25
rs1270942	6	31918859	C4A	ENSG00000244731.3	6	31949801	31970458	Artery_Tibial	1.95781e-16	3.66475e-13	-0.818694	GM12878_Rao2014, HUVEC_Rao2014, K562_Rao2014, KBM7_Rao2014, Spleen_Schmitt2016	0.09, 0.33, 0.17, 0.20, 0.50	1.287	TRUE	30942	3.71	Liver	49.85	Muscle_Skeletal	0.21
rs1270942	6	31918859	MICB	ENSG00000204516.5	6	31462658	31478901	Artery_Tibial	5.48382e-07	0.000263002	0.608541	GM12878_Rao2014, HeLa_Rao2014, IMR90_Rao2014, K562_Rao2014, KBM7_Rao2014	0.30, 0.12, 0.14, 0.50, 0.80	1.8722	TRUE	439958	2.92	Cells_EBV-transformed_lymphocytes	33.44	Muscle_Skeletal	0.43
rs1270942	6	31918859	LY6G5B	ENSG00000240053.8	6	31637944	31641553	Artery_Tibial	0.000143198	0.0351044	0.166222	GM12878_Rao2014, IMR90_Rao2014, KBM7_Rao2014, Spleen_Schmitt2016	0.13, 0.29, 0.20, 0.50	1.1161	TRUE	277306	39.1	Brain_Cerebellum	90.13	Heart_Left_Ventricle	7.42
rs1270942	6	31918859	CCHCR1	ENSG00000204536.9	6	31110216	31126015	Artery_Tibial	2.94294e-06	0.00117811	0.371639	GM12878_Rao2014, HUVEC_Rao2014, K562_Rao2014, Pancreas_Schmitt2016	0.17, 0.33, 0.17, 0.25	0.9239	TRUE	792844	11.07	Testis	191.1	Whole_Blood	4.18
rs1270942	6	31918859	CYP21A2	ENSG00000231852.2	6	32006042	32009447	Artery_Tibial	3.95653e-07	0.000196455	0.619052	HeLa_Rao2014, K562_Rao2014, KBM7_Rao2014, Spleen_Schmitt2016	0.12, 0.33, 0.20, 0.50	1.1583	TRUE	87183	0.57	Adrenal_Gland	1639.5	Muscle_Skeletal	0.1
rs1270942	6	31918859	HLA-DQB1	ENSG00000179344.12	6	32627244	32636160	Artery_Tibial	9.12591e-06	0.00323868	-0.494844	K562_Rao2014, KBM7_Rao2014	0.17, 0.20	0.3667	TRUE	708385	27.34	Cells_EBV-transformed_lymphocytes	598.95	Cells_Transformed_fibroblasts	0.17
rs1270942	6	31918859	BAG6	ENSG00000204463.8	6	31606805	31620482	Artery_Tibial	1.81851e-05	0.00596793	-0.365408	GM12878_Rao2014, HMEC_Rao2014, HUVEC_Rao2014, IMR90_Rao2014, K562_Rao2014, KBM7_Rao2014, NHEK_Rao2014, Spleen_Schmitt2016	0.48, 0.33, 0.67, 0.43, 0.67, 0.80, 1.00, 1.50	5.8735	TRUE	298377	110.1	Testis	308	Brain_Putamen_basal_ganglia	36.46
rs1270942	6	31918859	PSORS1C1	ENSG00000204540.6	6	31082527	31107869	Artery_Tibial	2.77595e-05	0.00865586	-0.579512	GM12878_Rao2014, IMR90_Rao2014, K562_Rao2014, KBM7_Rao2014	0.04, 0.14, 0.33, 0.20	0.7197	TRUE	810990	2.17	Testis	46.73	Liver	0.05
rs1270942	6	31918859	SKIV2L	ENSG00000204351.7	6	31926888	31937532	Artery_Tibial	1.68558e-06	0.000717354	-0.464759	GM12878_Rao2014, HMEC_Rao2014, HUVEC_Rao2014, HeLa_Rao2014, IMR90_Rao2014, K562_Rao2014, KBM7_Rao2014, NHEK_Rao2014, Spleen_Schmitt2016	1.30, 1.17, 2.33, 1.75, 1.86, 3.83, 2.40, 1.67, 0.50	16.8115	TRUE	8029	38.68	Pituitary	65.06	Brain_Amygdala	11.46
rs1270942	6	31918859	PPP1R18	ENSG00000146112.7	6	30644166	30655672	Artery_Tibial	1.44888e-08	9.62292e-06	-0.321843	K562_Rao2014	0.33	0.3333	FALSE	1263187	74.01	Whole_Blood	241.1	Brain_Putamen_basal_ganglia	4.8
rs1270942	6	31918859	WDR7	ENSG00000091157.9	18	54318906	54698828	Artery_Tibial	8.42479e-05	0.0225819	-0.233615	HUVEC_Rao2014, KBM7_Rao2014	0.33, 0.20	0.5333	FALSE	NA	9.07	Brain_Frontal_Cortex_BA9	17.59	Whole_Blood	1.43
rs1270942	6	31918859	HLA-DMA	ENSG00000204257.10	6	32916390	32936871	Artery_Tibial	6.64919e-09	4.68916e-06	0.323969	GM12878_Rao2014, HUVEC_Rao2014, IMR90_Rao2014, K562_Rao2014, Pancreas_Schmitt2016	0.22, 0.33, 0.57, 0.17, 0.25	1.5388	TRUE	997531	28.17	Cells_EBV-transformed_lymphocytes	256.5	Brain_Cerebellum	5.44
rs1281935	6	32583819	HLA-DRB6	ENSG00000229391.3	6	32520490	32527799	Artery_Tibial	1.71164e-05	0.00565095	0.503596	GM12878_Rao2014, HeLa_Rao2014, K562_Rao2014	0.13, 0.25, 0.33	0.7138	TRUE	56020	17.52	Cells_EBV-transformed_lymphocytes	145.35	Cells_Transformed_fibroblasts	0.1
rs1281935	6	32583819	BAG6	ENSG00000204463.8	6	31606805	31620482	Artery_Tibial	1.84386e-06	0.000775256	0.43118	GM12878_Rao2014	0.09	0.087	TRUE	963337	110.1	Testis	308	Brain_Putamen_basal_ganglia	36.46
rs1281935	6	32583819	HLA-DQA2	ENSG00000237541.3	6	32709119	32714992	Artery_Tibial	2.58513e-11	2.65365e-08	0.949479	GM12878_Rao2014, HUVEC_Rao2014, IMR90_Rao2014	0.13, 0.33, 0.14	0.6066	TRUE	125300	3.88	Cells_EBV-transformed_lymphocytes	159.1	Brain_Cerebellum	0.14
rs1281935	6	32583819	OARD1	ENSG00000124596.12	6	41001366	41043437	Artery_Tibial	9.24187e-05	0.0244167	-0.229958	GM12878_Rao2014, Pancreas_Schmitt2016	0.04, 0.25	0.2935	FALSE	8417547	11.3	Testis	41.43	Whole_Blood	3.09
rs12928404	16	28847245	LAT	ENSG00000213658.6	16	28996147	29002104	Artery_Tibial	5.939e-06	0.00221289	0.139858	GM12878_Rao2014, HUVEC_Rao2014, K562_Rao2014, KBM7_Rao2014, Spleen_Schmitt2016	0.13, 0.33, 0.50, 0.20, 0.50	1.6638	TRUE	148902	60.77	Artery_Tibial	60.77	Muscle_Skeletal	1.92
rs12928404	16	28847245	RP11-1348G14.4	ENSG00000251417.1	16	28814097	28829149	Artery_Tibial	5.75944e-32	3.47065e-28	-0.660207	GM12878_Rao2014, HMEC_Rao2014, HUVEC_Rao2014, HeLa_Rao2014, IMR90_Rao2014, K562_Rao2014, KBM7_Rao2014, NHEK_Rao2014, Pancreas_Schmitt2016, Spleen_Schmitt2016	0.43, 0.50, 0.33, 0.38, 1.00, 0.50, 0.40, 0.67, 0.75, 0.50	5.4598	TRUE	18096	1.37	Thyroid	2.32	Muscle_Skeletal	0.17
rs12928404	16	28847245	NUPR1	ENSG00000176046.7	16	28548606	28550495	Artery_Tibial	6.17371e-22	1.84787e-18	-0.3379	GM12878_Rao2014, KBM7_Rao2014	0.04, 0.20	0.2435	TRUE	296750	367.7	Thyroid	732	Cells_EBV-transformed_lymphocytes	1.28
rs12928404	16	28847245	SULT1A1	ENSG00000196502.7	16	28616903	28634946	Artery_Tibial	6.67837e-05	0.0185164	-0.174306	GM12878_Rao2014, HeLa_Rao2014, KBM7_Rao2014	0.04, 0.25, 0.20	0.4935	TRUE	212299	3.77	Liver	61.62	Cells_EBV-transformed_lymphocytes	0.41
rs12928404	16	28847245	SULT1A2	ENSG00000197165.6	16	28603264	28608430	Artery_Tibial	4.99472e-25	1.91131e-21	0.605178	HeLa_Rao2014, KBM7_Rao2014, NHEK_Rao2014	0.12, 0.40, 0.33	0.8583	TRUE	238815	0.18	Small_Intestine_Terminal_Ileum	21.35	Cells_Transformed_fibroblasts	0.06
rs12928404	16	28847245	TUFM	ENSG00000178952.4	16	28853732	28857729	Artery_Tibial	5.26727e-37	4.22741e-33	0.347865	GM12878_Rao2014, HMEC_Rao2014, HUVEC_Rao2014, HeLa_Rao2014, IMR90_Rao2014, K562_Rao2014, KBM7_Rao2014, NHEK_Rao2014, Pancreas_Schmitt2016, Spleen_Schmitt2016	0.39, 0.50, 1.67, 0.38, 1.14, 1.17, 0.60, 0.67, 0.50, 1.00	8.0092	TRUE	6487	120.1	Cells_Transformed_fibroblasts	222.7	Whole_Blood	58.89
rs12982646	19	499977	SHC2	ENSG00000129946.6	19	416583	460996	Artery_Tibial	2.54111e-10	2.26161e-07	0.279664	GM12878_Rao2014, HMEC_Rao2014, HUVEC_Rao2014, HeLa_Rao2014, IMR90_Rao2014, K562_Rao2014, KBM7_Rao2014, NHEK_Rao2014, Spleen_Schmitt2016	1.52, 0.50, 2.33, 0.75, 1.86, 2.17, 3.40, 1.33, 2.50	16.3622	TRUE	38981	6.21	Pituitary	136.9	Cells_EBV-transformed_lymphocytes	0.14
rs13415583	2	100764086	AFF3	ENSG00000144218.14	2	100162323	100759201	Artery_Tibial	2.68792e-05	0.00841754	0.152034	GM12878_Rao2014, HMEC_Rao2014, HUVEC_Rao2014, HeLa_Rao2014, IMR90_Rao2014, K562_Rao2014, KBM7_Rao2014, NHEK_Rao2014, Pancreas_Schmitt2016, Spleen_Schmitt2016	8.00, 3.00, 13.00, 3.12, 16.43, 13.33, 6.60, 15.67, 5.00, 9.50	93.6536	TRUE	4885	6.61	Brain_Cerebellar_Hemisphere	26.37	Cells_EBV-transformed_lymphocytes	0.09
rs144530872	6	29863886	HLA-A	ENSG00000206503.7	6	29909037	29913661	Artery_Tibial	4.05925e-22	1.23537e-18	-0.722164	GM12878_Rao2014, HUVEC_Rao2014, Pancreas_Schmitt2016, Spleen_Schmitt2016	0.26, 0.33, 0.25, 1.00	1.8442	TRUE	45151	717.7	Whole_Blood	3151	Pancreas	119.2
rs144530872	6	29863886	HLA-W	ENSG00000235290.1	6	29924373	29926347	Artery_Tibial	1.50821e-05	0.00505851	-0.647577	HUVEC_Rao2014, IMR90_Rao2014	0.33, 0.14	0.4762	TRUE	60487	1.05	Whole_Blood	12	Brain_Putamen_basal_ganglia	0.11
rs144530872	6	29863886	HCG18	ENSG00000231074.4	6	30255174	30294927	Artery_Tibial	4.20676e-08	2.56915e-05	0.535696	GM12878_Rao2014	0.17	0.1739	TRUE	391288	4.59	Pituitary	11.04	Whole_Blood	1.39
rs149663102	6	31344182	MICB	ENSG00000204516.5	6	31462658	31478901	Artery_Tibial	1.187e-05	0.00409865	-0.668706	GM12878_Rao2014, HMEC_Rao2014, IMR90_Rao2014, K562_Rao2014, Pancreas_Schmitt2016, Spleen_Schmitt2016	0.26, 0.17, 0.43, 0.17, 0.25, 0.50	1.7728	TRUE	118476	2.92	Cells_EBV-transformed_lymphocytes	33.44	Muscle_Skeletal	0.43
rs149663102	6	31344182	XXbac-BPG181B23.7	ENSG00000272221.1	6	31362066	31363272	Artery_Tibial	1.55083e-09	1.22515e-06	-1.06264	GM12878_Rao2014, HUVEC_Rao2014, HeLa_Rao2014, K562_Rao2014, Pancreas_Schmitt2016, Spleen_Schmitt2016	0.09, 0.33, 0.12, 0.33, 0.50, 0.50	1.8786	TRUE	17884	6.45	Ovary	11.24	Brain_Hippocampus	0.84
rs149663102	6	31344182	HLA-L	ENSG00000243753.1	6	30227361	30234728	Artery_Tibial	1.5833e-05	0.00527428	0.568615	GM12878_Rao2014, K562_Rao2014, KBM7_Rao2014	0.09, 0.17, 0.20	0.4536	FALSE	1109454	2.19	Cells_EBV-transformed_lymphocytes	10.57	Muscle_Skeletal	0.47
rs151234	16	28505659	TUFM	ENSG00000178952.4	16	28853732	28857729	Artery_Tibial	1.25827e-05	0.00431925	-0.21109	GM12878_Rao2014, HMEC_Rao2014, IMR90_Rao2014	0.04, 0.17, 0.29	0.4959	TRUE	348073	120.1	Cells_Transformed_fibroblasts	222.7	Whole_Blood	58.89
rs151234	16	28505659	KAT8	ENSG00000103510.15	16	31127075	31142714	Artery_Tibial	3.76033e-05	0.0112756	-0.225698	GM12878_Rao2014	0.09	0.087	FALSE	2621416	48.31	Brain_Cerebellar_Hemisphere	108.05	Liver	17.72
rs1538171	6	126752883	CENPW	ENSG00000203760.4	6	126661320	126670021	Artery_Tibial	0.000105589	0.02729	-0.184767	GM12878_Rao2014, HMEC_Rao2014, HUVEC_Rao2014, K562_Rao2014, KBM7_Rao2014, NHEK_Rao2014	0.22, 0.17, 0.33, 0.17, 0.20, 0.67	1.7507	TRUE	82862	5.1	Testis	58.04	Heart_Left_Ventricle	0.42
rs1678536	12	57979189	XRCC6BP1	ENSG00000166896.3	12	58335324	58351052	Artery_Tibial	8.88906e-08	5.10715e-05	-0.367193	GM12878_Rao2014	0.22	0.2174	TRUE	356135	9.48	Testis	67.92	Heart_Left_Ventricle	2.79
rs1678536	12	57979189	TSFM	ENSG00000123297.12	12	58176372	58201854	Artery_Tibial	2.3257e-09	1.77918e-06	-0.240398	GM12878_Rao2014, HMEC_Rao2014, HUVEC_Rao2014, HeLa_Rao2014, IMR90_Rao2014, K562_Rao2014, KBM7_Rao2014, NHEK_Rao2014, Spleen_Schmitt2016	0.52, 0.33, 0.67, 0.25, 0.29, 1.33, 1.00, 0.33, 0.50	5.2241	TRUE	197183	13.3	Adrenal_Gland	38.38	Whole_Blood	2.91
rs1678536	12	57979189	METTL21B	ENSG00000123427.11	12	58165389	58176324	Artery_Tibial	2.06264e-15	3.50965e-12	0.342104	GM12878_Rao2014, HMEC_Rao2014, HUVEC_Rao2014, IMR90_Rao2014, K562_Rao2014, KBM7_Rao2014, NHEK_Rao2014, Pancreas_Schmitt2016	0.52, 0.50, 0.33, 0.71, 1.00, 0.20, 0.33, 0.25	3.8527	TRUE	186200	14.96	Ovary	21.72	Whole_Blood	0.89
rs1689510	12	56396767	SUOX	ENSG00000139531.8	12	56390964	56400425	Artery_Tibial	3.86404e-13	5.03862e-10	-0.3033	GM12878_Rao2014, HMEC_Rao2014, HUVEC_Rao2014, HeLa_Rao2014, IMR90_Rao2014, K562_Rao2014, KBM7_Rao2014, NHEK_Rao2014, Pancreas_Schmitt2016, Spleen_Schmitt2016	0.17, 0.33, 0.67, 0.38, 0.57, 0.50, 0.80, 0.67, 0.75, 1.50	6.337	TRUE	0	16.22	Adrenal_Gland	30.88	Whole_Blood	3.89
rs16956936	17	7633691	CNTROB	ENSG00000170037.9	17	7835442	7852896	Artery_Tibial	1.42121e-06	0.00061553	0.256614	GM12878_Rao2014, HUVEC_Rao2014, IMR90_Rao2014, NHEK_Rao2014, Spleen_Schmitt2016	0.57, 0.67, 0.43, 0.67, 2.00	4.3271	TRUE	201751	18.25	Testis	84.58	Heart_Left_Ventricle	4.65
rs1701704	12	56412486	RPS26	ENSG00000197728.5	12	56435637	56438116	Artery_Tibial	1.9574e-64	4.27759e-60	0.960005	GM12878_Rao2014, HUVEC_Rao2014, HeLa_Rao2014, IMR90_Rao2014, K562_Rao2014, Spleen_Schmitt2016	0.13, 0.67, 0.12, 0.43, 0.17, 1.00	2.5173	TRUE	23151	440.5	Ovary	981	Brain_Hippocampus	132.3
rs1701704	12	56412486	SUOX	ENSG00000139531.8	12	56390964	56400425	Artery_Tibial	5.7356e-13	7.35224e-10	-0.294855	GM12878_Rao2014, HMEC_Rao2014, HUVEC_Rao2014, HeLa_Rao2014, IMR90_Rao2014, K562_Rao2014, KBM7_Rao2014, NHEK_Rao2014, Pancreas_Schmitt2016, Spleen_Schmitt2016	0.83, 0.33, 1.33, 0.75, 1.71, 2.17, 1.20, 2.67, 0.25, 1.50	12.7404	TRUE	12061	16.22	Adrenal_Gland	30.88	Whole_Blood	3.89
rs17211699	6	32626036	SKIV2L	ENSG00000204351.7	6	31926888	31937532	Artery_Tibial	6.73425e-07	0.000317763	0.4438	GM12878_Rao2014, HeLa_Rao2014	0.09, 0.12	0.212	TRUE	688504	38.68	Pituitary	65.06	Brain_Amygdala	11.46
rs17211699	6	32626036	HLA-DRB1	ENSG00000196126.6	6	32546546	32557625	Artery_Tibial	3.69887e-10	3.22245e-07	-0.370467	GM12878_Rao2014, HUVEC_Rao2014, HeLa_Rao2014, KBM7_Rao2014, Spleen_Schmitt2016	0.65, 1.00, 0.25, 0.20, 1.50	3.6022	TRUE	68411	200.8	Cells_EBV-transformed_lymphocytes	1999.5	Cells_Transformed_fibroblasts	1.11
rs17211699	6	32626036	HLA-DRB6	ENSG00000229391.3	6	32520490	32527799	Artery_Tibial	9.28059e-08	5.31191e-05	0.537521	GM12878_Rao2014, HUVEC_Rao2014, KBM7_Rao2014	0.26, 0.33, 0.60	1.1942	TRUE	98237	17.52	Cells_EBV-transformed_lymphocytes	145.35	Cells_Transformed_fibroblasts	0.1
rs17211699	6	32626036	HLA-DQB1	ENSG00000179344.12	6	32627244	32636160	Artery_Tibial	1.63489e-05	0.00542223	-0.443242	GM12878_Rao2014, HMEC_Rao2014, HUVEC_Rao2014, HeLa_Rao2014, IMR90_Rao2014, K562_Rao2014, KBM7_Rao2014, NHEK_Rao2014, Pancreas_Schmitt2016, Spleen_Schmitt2016	1.22, 1.00, 1.33, 1.50, 0.29, 0.83, 1.80, 0.33, 0.75, 2.00	11.0531	TRUE	1208	27.34	Cells_EBV-transformed_lymphocytes	598.95	Cells_Transformed_fibroblasts	0.17
rs17211699	6	32626036	HLA-DQB2	ENSG00000232629.4	6	32723875	32731311	Artery_Tibial	1.82788e-06	0.000770144	0.528422	GM12878_Rao2014, HUVEC_Rao2014, IMR90_Rao2014, K562_Rao2014, KBM7_Rao2014, Spleen_Schmitt2016	0.30, 0.33, 0.29, 0.83, 0.40, 0.50	2.6567	TRUE	97839	2.53	Cells_EBV-transformed_lymphocytes	59.48	Brain_Cerebellum	0.11
rs17211699	6	32626036	HLA-DQB1-AS1	ENSG00000223534.1	6	32628132	32628506	Artery_Tibial	1.60257e-05	0.00533235	-0.36221	GM12878_Rao2014, HMEC_Rao2014, HUVEC_Rao2014, HeLa_Rao2014, IMR90_Rao2014, K562_Rao2014, KBM7_Rao2014, Pancreas_Schmitt2016, Spleen_Schmitt2016	0.09, 0.17, 0.33, 0.25, 0.14, 0.33, 0.20, 0.25, 0.50	2.2631	TRUE	2096	3.33	Spleen	28.16	Brain_Putamen_basal_ganglia	0.2
rs17211699	6	32626036	HLA-DQA1	ENSG00000196735.7	6	32595956	32611429	Artery_Tibial	1.05899e-06	0.000474866	-0.37453	GM12878_Rao2014, HMEC_Rao2014, HUVEC_Rao2014, HeLa_Rao2014, IMR90_Rao2014, K562_Rao2014, KBM7_Rao2014, NHEK_Rao2014, Pancreas_Schmitt2016, Spleen_Schmitt2016	1.00, 0.50, 1.00, 0.75, 0.71, 1.00, 1.40, 0.33, 0.25, 1.00	7.9476	TRUE	14607	11.83	Cells_EBV-transformed_lymphocytes	485.15	Cells_Transformed_fibroblasts	0.06
rs17214657	6	33047172	HLA-DPB2	ENSG00000224557.3	6	33080228	33102442	Artery_Tibial	1.35138e-06	0.000588943	0.616984	GM12878_Rao2014, HMEC_Rao2014, HUVEC_Rao2014, HeLa_Rao2014, IMR90_Rao2014, K562_Rao2014, KBM7_Rao2014, NHEK_Rao2014, Pancreas_Schmitt2016, Spleen_Schmitt2016	1.52, 0.67, 1.33, 0.88, 1.14, 1.67, 0.80, 1.33, 1.25, 1.50	12.0896	TRUE	33056	0.06	Cells_EBV-transformed_lymphocytes	2.15	Skin_Not_Sun_Exposed_Suprapubic	0.06
rs1893217	18	12809339	RP11-973H7.1	ENSG00000260302.1	18	12774650	12775922	Artery_Tibial	6.34121e-28	3.00311e-24	1.01951	GM12878_Rao2014, HUVEC_Rao2014, HeLa_Rao2014, IMR90_Rao2014, K562_Rao2014, Spleen_Schmitt2016	0.09, 0.33, 0.12, 0.29, 0.17, 0.50	1.4977	TRUE	33417	0.18	Testis	4.58	Brain_Putamen_basal_ganglia	0.04
rs193778	16	11351210	RMI2	ENSG00000175643.7	16	11343506	11445619	Artery_Tibial	0.000206014	0.0473088	-0.283081	GM12878_Rao2014, HMEC_Rao2014, HUVEC_Rao2014, HeLa_Rao2014, IMR90_Rao2014, K562_Rao2014, KBM7_Rao2014, NHEK_Rao2014, Pancreas_Schmitt2016, Spleen_Schmitt2016	8.00, 4.33, 14.67, 6.88, 12.29, 13.50, 9.00, 8.33, 1.75, 4.00	82.744	TRUE	0	0.37	Cells_EBV-transformed_lymphocytes	28.63	Brain_Cerebellar_Hemisphere	0.18
rs1980493	6	32363214	MICB	ENSG00000204516.5	6	31462658	31478901	Artery_Tibial	1.6338e-05	0.00541961	0.40996	HMEC_Rao2014, KBM7_Rao2014	0.17, 0.20	0.3667	TRUE	884313	2.92	Cells_EBV-transformed_lymphocytes	33.44	Muscle_Skeletal	0.43
rs1980493	6	32363214	HLA-DQA2	ENSG00000237541.3	6	32709119	32714992	Artery_Tibial	1.18766e-05	0.00410015	-0.465544	GM12878_Rao2014, IMR90_Rao2014, K562_Rao2014, KBM7_Rao2014, NHEK_Rao2014, Pancreas_Schmitt2016, Spleen_Schmitt2016	0.17, 0.14, 0.17, 0.40, 0.67, 0.25, 0.50	2.3001	TRUE	345905	3.88	Cells_EBV-transformed_lymphocytes	159.1	Brain_Cerebellum	0.14
rs1980493	6	32363214	HLA-DMA	ENSG00000204257.10	6	32916390	32936871	Artery_Tibial	1.67637e-05	0.00554561	0.189482	GM12878_Rao2014, HUVEC_Rao2014, K562_Rao2014, KBM7_Rao2014	0.17, 0.33, 0.67, 0.20	1.3739	TRUE	553176	28.17	Cells_EBV-transformed_lymphocytes	256.5	Brain_Cerebellum	5.44
rs1980493	6	32363214	TTC9	ENSG00000133985.2	14	71108504	71142077	Artery_Tibial	0.000205226	0.0471967	-0.277211	IMR90_Rao2014, KBM7_Rao2014	0.14, 0.20	0.3429	FALSE	NA	0.74	Esophagus_Mucosa	81.2	Cells_Transformed_fibroblasts	0.12
rs2153977	1	114080070	MAGI3	ENSG00000081026.14	1	113933371	114228545	Artery_Tibial	2.94342e-05	0.00914024	-0.184305	GM12878_Rao2014, HMEC_Rao2014, HUVEC_Rao2014, HeLa_Rao2014, IMR90_Rao2014, K562_Rao2014, KBM7_Rao2014, NHEK_Rao2014, Pancreas_Schmitt2016, Spleen_Schmitt2016	10.00, 10.67, 20.33, 12.38, 19.29, 18.67, 10.40, 23.33, 2.75, 7.50	135.311	TRUE	0	5.66	Thyroid	13.02	Whole_Blood	0.3
rs2165738	2	24692808	CENPO	ENSG00000138092.6	2	25016252	25045245	Artery_Tibial	3.14773e-07	0.000160153	-0.224245	GM12878_Rao2014, HMEC_Rao2014, HUVEC_Rao2014, HeLa_Rao2014, IMR90_Rao2014, K562_Rao2014, KBM7_Rao2014, Pancreas_Schmitt2016, Spleen_Schmitt2016	1.09, 0.17, 1.33, 0.12, 0.71, 1.67, 0.80, 1.00, 0.50	7.3929	TRUE	323444	4.48	Cells_EBV-transformed_lymphocytes	20.73	Pancreas	1.25
rs2165738	2	24692808	ADCY3	ENSG00000138031.10	2	25042038	25142708	Artery_Tibial	6.53146e-07	0.000308917	-0.213784	GM12878_Rao2014, HMEC_Rao2014, HUVEC_Rao2014, HeLa_Rao2014, IMR90_Rao2014, K562_Rao2014, KBM7_Rao2014, NHEK_Rao2014, Pancreas_Schmitt2016, Spleen_Schmitt2016	2.70, 1.00, 2.67, 0.62, 1.71, 1.67, 3.40, 1.00, 1.25, 1.00	17.0183	TRUE	349230	42.32	Nerve_Tibial	107.35	Liver	1.28
rs2251396	6	31364706	MICA	ENSG00000204520.8	6	31371356	31383092	Artery_Tibial	6.59785e-16	1.17789e-12	0.476143	GM12878_Rao2014, HMEC_Rao2014, HUVEC_Rao2014, HeLa_Rao2014, IMR90_Rao2014, K562_Rao2014, KBM7_Rao2014, NHEK_Rao2014, Pancreas_Schmitt2016, Spleen_Schmitt2016	0.91, 1.00, 1.33, 0.62, 1.71, 1.83, 1.40, 1.67, 0.25, 0.50	11.2357	TRUE	6650	86.4	Ovary	101.4	Brain_Hippocampus	6.07
rs2251396	6	31364706	PSORS1C1	ENSG00000204540.6	6	31082527	31107869	Artery_Tibial	2.94082e-06	0.00117752	-0.363071	GM12878_Rao2014, HUVEC_Rao2014, HeLa_Rao2014, IMR90_Rao2014, K562_Rao2014, KBM7_Rao2014, NHEK_Rao2014, Spleen_Schmitt2016	1.22, 1.33, 0.62, 0.86, 2.17, 1.00, 0.33, 1.00	8.5329	TRUE	256837	2.17	Testis	46.73	Liver	0.05
rs2289702	15	79237292	CTSH	ENSG00000103811.11	15	79213400	79241916	Artery_Tibial	3.9468e-27	1.77639e-23	-0.515157	GM12878_Rao2014, HMEC_Rao2014, HUVEC_Rao2014, HeLa_Rao2014, IMR90_Rao2014, K562_Rao2014, KBM7_Rao2014, NHEK_Rao2014, Pancreas_Schmitt2016, Spleen_Schmitt2016	1.91, 2.83, 3.33, 1.50, 3.43, 4.50, 4.20, 4.33, 1.00, 2.50	29.5416	TRUE	0	14.79	Cells_EBV-transformed_lymphocytes	256.7	Cells_Transformed_fibroblasts	3.96
rs2289702	15	79237292	POLR2M	ENSG00000255529.3	15	57998253	58074960	Artery_Tibial	0.000205652	0.0472773	-0.19181	IMR90_Rao2014, Spleen_Schmitt2016	0.14, 0.50	0.6429	FALSE	21162332	26.65	Uterus	31.43	Whole_Blood	2.25
rs2290400	17	38066239	GSDMA	ENSG00000167914.6	17	38119226	38134019	Artery_Tibial	1.74826e-09	1.36624e-06	0.358602	GM12878_Rao2014, HMEC_Rao2014, HUVEC_Rao2014, HeLa_Rao2014, IMR90_Rao2014, K562_Rao2014, KBM7_Rao2014, NHEK_Rao2014, Spleen_Schmitt2016	0.52, 0.50, 0.33, 0.50, 0.57, 0.83, 0.20, 0.33, 0.50	4.2932	TRUE	52987	0.18	Skin_Sun_Exposed_Lower_leg	93.09	Pancreas	0.04
rs2290400	17	38066239	RP11-387H17.4	ENSG00000264968.1	17	38083995	38095854	Artery_Tibial	3.38764e-07	0.000170921	0.300357	GM12878_Rao2014, HMEC_Rao2014, HUVEC_Rao2014, HeLa_Rao2014, IMR90_Rao2014, K562_Rao2014, KBM7_Rao2014, NHEK_Rao2014, Pancreas_Schmitt2016, Spleen_Schmitt2016	0.39, 0.83, 0.33, 0.25, 0.14, 0.83, 0.20, 0.33, 0.25, 0.50	4.0675	TRUE	17756	0.5	Testis	9.67	Adrenal_Gland	0.07
rs2290400	17	38066239	NASP	ENSG00000132780.12	1	46049518	46084566	Artery_Tibial	0.000106752	0.0275553	0.114187	GM12878_Rao2014, HeLa_Rao2014	0.04, 0.12	0.1685	FALSE	NA	39.49	Testis	105.4	Pancreas	11.01
rs2292239	12	56482179	RPS26	ENSG00000197728.5	12	56435637	56438116	Artery_Tibial	3.80629e-60	7.19164e-56	-0.899429	GM12878_Rao2014, HeLa_Rao2014, Pancreas_Schmitt2016	0.09, 0.38, 0.25	0.712	TRUE	44063	440.5	Ovary	981	Brain_Hippocampus	132.3
rs2292239	12	56482179	SUOX	ENSG00000139531.8	12	56390964	56400425	Artery_Tibial	1.53075e-10	1.40158e-07	0.253056	GM12878_Rao2014, HeLa_Rao2014, IMR90_Rao2014, K562_Rao2014, Pancreas_Schmitt2016, Spleen_Schmitt2016	0.13, 0.12, 0.43, 0.17, 0.25, 0.50	1.6007	TRUE	81754	16.22	Adrenal_Gland	30.88	Whole_Blood	3.89
rs2304256	19	10475651	TYK2	ENSG00000105397.9	19	10461209	10491352	Artery_Tibial	8.33098e-06	0.0029905	0.107259	GM12878_Rao2014, HMEC_Rao2014, HUVEC_Rao2014, HeLa_Rao2014, IMR90_Rao2014, K562_Rao2014, KBM7_Rao2014, NHEK_Rao2014, Pancreas_Schmitt2016, Spleen_Schmitt2016	3.83, 5.50, 9.00, 3.88, 7.43, 9.50, 7.40, 8.33, 0.75, 2.00	57.613	TRUE	0	30.21	Spleen	104.45	Brain_Putamen_basal_ganglia	12.71
rs2395029	6	31431779	MICB	ENSG00000204516.5	6	31462658	31478901	Artery_Tibial	4.88108e-05	0.0141497	-0.59381	GM12878_Rao2014, HMEC_Rao2014, HUVEC_Rao2014, HeLa_Rao2014, IMR90_Rao2014, K562_Rao2014, KBM7_Rao2014, NHEK_Rao2014, Pancreas_Schmitt2016, Spleen_Schmitt2016	1.09, 0.17, 1.33, 0.88, 0.71, 1.67, 0.60, 0.67, 0.25, 1.00	8.3596	TRUE	30879	2.92	Cells_EBV-transformed_lymphocytes	33.44	Muscle_Skeletal	0.43
rs2395029	6	31431779	RNF5	ENSG00000204308.6	6	32146131	32151657	Artery_Tibial	9.46593e-05	0.0248871	-0.299178	GM12878_Rao2014, K562_Rao2014, KBM7_Rao2014	0.13, 0.50, 0.20	0.8304	TRUE	714352	88.98	Nerve_Tibial	105.5	Pancreas	22.8
rs2395029	6	31431779	XXbac-BPG181B23.7	ENSG00000272221.1	6	31362066	31363272	Artery_Tibial	4.63468e-08	2.80311e-05	-0.923664	GM12878_Rao2014, HUVEC_Rao2014, K562_Rao2014, KBM7_Rao2014, Pancreas_Schmitt2016, Spleen_Schmitt2016	0.04, 0.33, 0.17, 0.20, 0.25, 1.00	1.9935	TRUE	68507	6.45	Ovary	11.24	Brain_Hippocampus	0.84
rs2395029	6	31431779	HLA-L	ENSG00000243753.1	6	30227361	30234728	Artery_Tibial	2.3334e-05	0.00742395	0.532846	GM12878_Rao2014, K562_Rao2014	0.04, 0.17	0.2101	FALSE	1197051	2.19	Cells_EBV-transformed_lymphocytes	10.57	Muscle_Skeletal	0.47
rs2523989	6	30078274	HCG4	ENSG00000176998.3	6	29758816	29760213	Artery_Tibial	1.23713e-05	0.00425797	-0.397161	GM12878_Rao2014, Spleen_Schmitt2016	0.13, 0.50	0.6304	TRUE	318061	0.48	Pituitary	15.15	Cells_EBV-transformed_lymphocytes	0.3
rs2523989	6	30078274	HLA-K	ENSG00000230795.2	6	29894955	29897009	Artery_Tibial	3.04441e-05	0.00940093	-0.435287	GM12878_Rao2014, K562_Rao2014, Pancreas_Schmitt2016	0.09, 0.17, 0.25	0.5036	TRUE	181265	9.84	Ovary	28.52	Muscle_Skeletal	1.61
rs2523989	6	30078274	HLA-F-AS1	ENSG00000214922.5	6	29702805	29716770	Artery_Tibial	6.43091e-06	0.0023752	0.276285	GM12878_Rao2014, K562_Rao2014, KBM7_Rao2014, Spleen_Schmitt2016	0.17, 0.50, 0.40, 0.50	1.5739	TRUE	361504	2.51	Uterus	4.52	Muscle_Skeletal	0.31
rs2523989	6	30078274	PPP1R18	ENSG00000146112.7	6	30644166	30655672	Artery_Tibial	8.55845e-05	0.0228894	-0.160244	GM12878_Rao2014, HMEC_Rao2014, KBM7_Rao2014	0.09, 0.17, 0.20	0.4536	TRUE	565892	74.01	Whole_Blood	241.1	Brain_Putamen_basal_ganglia	4.8
rs2523989	6	30078274	ZNRD1-AS1	ENSG00000204623.4	6	29968788	30029030	Artery_Tibial	1.19767e-08	8.08476e-06	-0.21203	GM12878_Rao2014, HMEC_Rao2014, HUVEC_Rao2014, HeLa_Rao2014, IMR90_Rao2014, K562_Rao2014, KBM7_Rao2014, NHEK_Rao2014, Pancreas_Schmitt2016, Spleen_Schmitt2016	1.52, 0.50, 1.00, 0.75, 1.29, 2.33, 1.40, 1.67, 0.50, 1.00	11.9575	TRUE	49244	1.82	Testis	9.31	Whole_Blood	0.31
rs2523989	6	30078274	ZFP57	ENSG00000204644.5	6	29640169	29648887	Artery_Tibial	1.06665e-05	0.00372421	0.465936	GM12878_Rao2014, HUVEC_Rao2014, K562_Rao2014	0.09, 0.33, 0.50	0.9203	TRUE	429387	0.42	Brain_Spinal_cord_cervical_c-1	17.98	Liver	0.02
rs2523989	6	30078274	MICB	ENSG00000204516.5	6	31462658	31478901	Artery_Tibial	0.000155361	0.0374933	0.328628	GM12878_Rao2014, HUVEC_Rao2014	0.09, 0.33	0.4203	FALSE	1384384	2.92	Cells_EBV-transformed_lymphocytes	33.44	Muscle_Skeletal	0.43
rs2523989	6	30078274	HLA-DQB1	ENSG00000179344.12	6	32627244	32636160	Artery_Tibial	1.30462e-05	0.00445474	-0.344975	GM12878_Rao2014, KBM7_Rao2014	0.04, 0.20	0.2435	FALSE	2548970	27.34	Cells_EBV-transformed_lymphocytes	598.95	Cells_Transformed_fibroblasts	0.17
rs2524277	6	31407578	SKIV2L	ENSG00000204351.7	6	31926888	31937532	Artery_Tibial	2.22295e-07	0.000117075	0.521144	GM12878_Rao2014, HMEC_Rao2014, KBM7_Rao2014, NHEK_Rao2014	0.17, 0.17, 0.20, 0.33	0.8739	TRUE	519310	38.68	Pituitary	65.06	Brain_Amygdala	11.46
rs2524277	6	31407578	ATP6V1G2	ENSG00000213760.6	6	31512239	31514625	Artery_Tibial	7.58144e-06	0.00275195	0.49992	GM12878_Rao2014, IMR90_Rao2014, Pancreas_Schmitt2016	0.04, 0.14, 0.25	0.4363	TRUE	104661	2.96	Brain_Cerebellar_Hemisphere	1030.5	Pancreas	0.44
rs2524277	6	31407578	HCG18	ENSG00000231074.4	6	30255174	30294927	Artery_Tibial	8.48513e-06	0.00304223	0.436229	GM12878_Rao2014, K562_Rao2014, KBM7_Rao2014, NHEK_Rao2014, Spleen_Schmitt2016	0.17, 0.67, 0.20, 0.33, 0.50	1.8739	FALSE	1112651	4.59	Pituitary	11.04	Whole_Blood	1.39
rs2542151	18	12779946	RP11-973H7.1	ENSG00000260302.1	18	12774650	12775922	Artery_Tibial	2.95626e-33	1.90824e-29	-1.0271	GM12878_Rao2014, HMEC_Rao2014, HUVEC_Rao2014, HeLa_Rao2014, IMR90_Rao2014, K562_Rao2014, KBM7_Rao2014, NHEK_Rao2014, Pancreas_Schmitt2016, Spleen_Schmitt2016	0.13, 0.17, 0.33, 0.12, 0.14, 0.50, 0.40, 0.33, 0.25, 0.50	2.8816	TRUE	4024	0.18	Testis	4.58	Brain_Putamen_basal_ganglia	0.04
rs2664170	X	153945601	TMLHE	ENSG00000185973.6	X	154719776	154899605	Artery_Tibial	1.63109e-06	0.000696944	-0.207074	GM12878_Rao2014, HMEC_Rao2014, IMR90_Rao2014, K562_Rao2014, KBM7_Rao2014, NHEK_Rao2014, Pancreas_Schmitt2016	0.17, 0.17, 0.14, 0.17, 0.40, 0.33, 0.25	1.6334	TRUE	774175	6.73	Cells_EBV-transformed_lymphocytes	7.7	Testis	1.6
rs2738774	20	62269337	RTEL1	ENSG00000258366.3	20	62289163	62327606	Artery_Tibial	1.34764e-10	1.24523e-07	-0.247333	GM12878_Rao2014, HeLa_Rao2014, IMR90_Rao2014, K562_Rao2014, Pancreas_Schmitt2016, Spleen_Schmitt2016	0.04, 0.38, 0.14, 0.33, 1.25, 3.00	5.1447	TRUE	19826	25.92	Brain_Cerebellum	64.85	Heart_Left_Ventricle	4.47
rs2793108	10	31379104	ZNF438	ENSG00000183621.11	10	31109136	31320866	Artery_Tibial	1.33534e-05	0.00454852	0.160153	GM12878_Rao2014, HMEC_Rao2014, HUVEC_Rao2014, HeLa_Rao2014, IMR90_Rao2014, K562_Rao2014, KBM7_Rao2014, NHEK_Rao2014, Pancreas_Schmitt2016, Spleen_Schmitt2016	5.43, 0.33, 7.67, 1.12, 5.86, 4.50, 4.20, 3.00, 1.25, 5.00	38.3669	TRUE	58238	14.74	Whole_Blood	18.8	Pancreas	1.54
rs2793108	10	31379104	RP11-192P3.4	ENSG00000272381.1	10	31476812	31550839	Artery_Tibial	4.66107e-06	0.00178175	-0.299129	GM12878_Rao2014, HMEC_Rao2014, HUVEC_Rao2014, HeLa_Rao2014, IMR90_Rao2014, K562_Rao2014, KBM7_Rao2014, NHEK_Rao2014, Pancreas_Schmitt2016, Spleen_Schmitt2016	2.43, 0.33, 2.33, 0.62, 4.00, 2.83, 2.80, 1.67, 0.25, 2.00	19.2764	TRUE	97708	0.2	Nerve_Tibial	1.23	Stomach	0.03
rs2857595	6	31568468	PPP1R18	ENSG00000146112.7	6	30644166	30655672	Artery_Tibial	0.000152107	0.0368649	-0.142081	HeLa_Rao2014, KBM7_Rao2014, Spleen_Schmitt2016	0.12, 0.20, 0.50	0.825	TRUE	912796	74.01	Whole_Blood	241.1	Brain_Putamen_basal_ganglia	4.8
rs2857595	6	31568468	AGER	ENSG00000204305.9	6	32148745	32152101	Artery_Tibial	0.000178296	0.0420108	0.1643	GM12878_Rao2014, K562_Rao2014, Pancreas_Schmitt2016	0.04, 0.17, 0.25	0.4601	TRUE	580277	9.91	Lung	1093	Muscle_Skeletal	2.04
rs2872507	17	38040762	GSDMA	ENSG00000167914.6	17	38119226	38134019	Artery_Tibial	4.39576e-11	4.3465e-08	0.393109	GM12878_Rao2014, HMEC_Rao2014, HUVEC_Rao2014, HeLa_Rao2014, IMR90_Rao2014, K562_Rao2014, KBM7_Rao2014, Pancreas_Schmitt2016, Spleen_Schmitt2016	0.87, 0.17, 1.00, 0.50, 0.86, 0.83, 0.20, 0.25, 0.50	5.1767	TRUE	78464	0.18	Skin_Sun_Exposed_Lower_leg	93.09	Pancreas	0.04
rs2872507	17	38040762	MED24	ENSG00000008838.13	17	38175350	38217468	Artery_Tibial	7.38805e-06	0.00268605	0.200078	GM12878_Rao2014, HMEC_Rao2014, HUVEC_Rao2014, HeLa_Rao2014, IMR90_Rao2014, K562_Rao2014, KBM7_Rao2014, NHEK_Rao2014, Pancreas_Schmitt2016, Spleen_Schmitt2016	0.57, 0.17, 0.67, 0.12, 0.14, 0.67, 1.00, 0.33, 0.25, 1.00	4.9164	TRUE	134588	32.65	Brain_Cerebellum	73.3	Whole_Blood	8.36
rs2872507	17	38040762	RP11-387H17.4	ENSG00000264968.1	17	38083995	38095854	Artery_Tibial	0.000135172	0.0334533	0.228314	GM12878_Rao2014, HMEC_Rao2014, HUVEC_Rao2014, HeLa_Rao2014, IMR90_Rao2014, K562_Rao2014, KBM7_Rao2014, NHEK_Rao2014, Spleen_Schmitt2016	0.61, 0.50, 0.67, 0.12, 0.29, 1.00, 0.40, 0.67, 0.50	4.7527	TRUE	43233	0.5	Testis	9.67	Adrenal_Gland	0.07
rs2872507	17	38040762	ACLY	ENSG00000131473.12	17	40023161	40086795	Artery_Tibial	0.000109384	0.0280709	-0.0906432	GM12878_Rao2014, HMEC_Rao2014, K562_Rao2014, Pancreas_Schmitt2016, Spleen_Schmitt2016	0.09, 0.17, 0.33, 0.25, 0.50	1.337	FALSE	1982399	54.96	Cells_Transformed_fibroblasts	157.3	Heart_Left_Ventricle	10.33
rs3129889	6	32413544	HLA-DRB1	ENSG00000196126.6	6	32546546	32557625	Artery_Tibial	2.52986e-09	1.924e-06	-0.28216	GM12878_Rao2014, K562_Rao2014, Pancreas_Schmitt2016, Spleen_Schmitt2016	0.35, 0.17, 0.25, 1.00	1.7645	TRUE	133002	200.8	Cells_EBV-transformed_lymphocytes	1999.5	Cells_Transformed_fibroblasts	1.11
rs3129889	6	32413544	HLA-DRB6	ENSG00000229391.3	6	32520490	32527799	Artery_Tibial	9.88236e-28	4.60796e-24	0.819578	GM12878_Rao2014, HUVEC_Rao2014, HeLa_Rao2014, IMR90_Rao2014, K562_Rao2014, KBM7_Rao2014, Spleen_Schmitt2016	0.35, 0.67, 0.25, 0.14, 0.17, 0.20, 0.50	2.274	TRUE	106946	17.52	Cells_EBV-transformed_lymphocytes	145.35	Cells_Transformed_fibroblasts	0.1
rs3129889	6	32413544	HLA-DRB5	ENSG00000198502.5	6	32485120	32498064	Artery_Tibial	4.12644e-43	4.22863e-39	-1.09318	GM12878_Rao2014, K562_Rao2014, Pancreas_Schmitt2016	0.09, 0.17, 0.25	0.5036	TRUE	71576	42.46	Cells_EBV-transformed_lymphocytes	433.05	Cells_Transformed_fibroblasts	0.28
rs3129889	6	32413544	HLA-DQB1	ENSG00000179344.12	6	32627244	32636160	Artery_Tibial	2.03008e-14	3.10999e-11	-0.609285	GM12878_Rao2014, HeLa_Rao2014, K562_Rao2014, KBM7_Rao2014, Pancreas_Schmitt2016, Spleen_Schmitt2016	0.48, 0.12, 0.33, 0.40, 0.25, 0.50	2.0866	TRUE	213700	27.34	Cells_EBV-transformed_lymphocytes	598.95	Cells_Transformed_fibroblasts	0.17
rs3129889	6	32413544	HLA-DQA2	ENSG00000237541.3	6	32709119	32714992	Artery_Tibial	1.29437e-05	0.00442225	0.437882	GM12878_Rao2014, HUVEC_Rao2014, HeLa_Rao2014, IMR90_Rao2014, K562_Rao2014, KBM7_Rao2014	0.26, 0.33, 0.12, 0.14, 0.33, 0.40	1.5954	TRUE	295575	3.88	Cells_EBV-transformed_lymphocytes	159.1	Brain_Cerebellum	0.14
rs3135002	6	32668438	HLA-DRB6	ENSG00000229391.3	6	32520490	32527799	Artery_Tibial	1.488e-21	4.3392e-18	0.603476	GM12878_Rao2014	0.3	0.3043	TRUE	140639	17.52	Cells_EBV-transformed_lymphocytes	145.35	Cells_Transformed_fibroblasts	0.1
rs3135002	6	32668438	HLA-DQB1	ENSG00000179344.12	6	32627244	32636160	Artery_Tibial	7.01534e-36	5.23649e-32	-0.765016	GM12878_Rao2014, HeLa_Rao2014, K562_Rao2014, KBM7_Rao2014, NHEK_Rao2014, Pancreas_Schmitt2016	0.30, 0.25, 0.17, 0.20, 0.33, 0.25	1.5043	TRUE	32278	27.34	Cells_EBV-transformed_lymphocytes	598.95	Cells_Transformed_fibroblasts	0.17
rs3135002	6	32668438	HLA-DQB2	ENSG00000232629.4	6	32723875	32731311	Artery_Tibial	2.51015e-15	4.23929e-12	0.56031	GM12878_Rao2014, HUVEC_Rao2014, IMR90_Rao2014, K562_Rao2014, KBM7_Rao2014, NHEK_Rao2014, Pancreas_Schmitt2016	0.30, 0.67, 0.43, 0.33, 0.60, 1.00, 0.25	3.5829	TRUE	55437	2.53	Cells_EBV-transformed_lymphocytes	59.48	Brain_Cerebellum	0.11
rs3135002	6	32668438	HLA-DRB1	ENSG00000196126.6	6	32546546	32557625	Artery_Tibial	1.5227e-07	8.33663e-05	-0.206418	GM12878_Rao2014, HUVEC_Rao2014, K562_Rao2014, Spleen_Schmitt2016	0.26, 0.33, 0.33, 0.50	1.4275	TRUE	110813	200.8	Cells_EBV-transformed_lymphocytes	1999.5	Cells_Transformed_fibroblasts	1.11
rs3135002	6	32668438	HLA-DQB1-AS1	ENSG00000223534.1	6	32628132	32628506	Artery_Tibial	7.98287e-25	2.99165e-21	-0.533046	GM12878_Rao2014, NHEK_Rao2014	0.04, 0.33	0.3768	TRUE	39932	3.33	Spleen	28.16	Brain_Putamen_basal_ganglia	0.2
rs3135002	6	32668438	HLA-DQA1	ENSG00000196735.7	6	32595956	32611429	Artery_Tibial	1.94098e-09	1.50348e-06	-0.300795	GM12878_Rao2014, HMEC_Rao2014, HeLa_Rao2014, IMR90_Rao2014, KBM7_Rao2014, NHEK_Rao2014, Spleen_Schmitt2016	0.39, 0.17, 0.25, 0.14, 0.80, 0.33, 1.00	3.0842	TRUE	57009	11.83	Cells_EBV-transformed_lymphocytes	485.15	Cells_Transformed_fibroblasts	0.06
rs3135002	6	32668438	HLA-DQA2	ENSG00000237541.3	6	32709119	32714992	Artery_Tibial	1.27129e-08	8.5404e-06	0.466737	GM12878_Rao2014, HUVEC_Rao2014, IMR90_Rao2014, K562_Rao2014, Pancreas_Schmitt2016	0.09, 0.33, 0.14, 0.33, 0.25	1.1465	TRUE	40681	3.88	Cells_EBV-transformed_lymphocytes	159.1	Brain_Cerebellum	0.14
rs34593439	15	79234956	CTSH	ENSG00000103811.11	15	79213400	79241916	Artery_Tibial	1.2084e-24	4.43692e-21	-0.474413	GM12878_Rao2014, HMEC_Rao2014, HUVEC_Rao2014, HeLa_Rao2014, IMR90_Rao2014, K562_Rao2014, KBM7_Rao2014, NHEK_Rao2014, Pancreas_Schmitt2016, Spleen_Schmitt2016	2.17, 3.83, 6.67, 3.75, 4.71, 6.17, 4.40, 7.33, 1.00, 2.50	42.5382	TRUE	0	14.79	Cells_EBV-transformed_lymphocytes	256.7	Cells_Transformed_fibroblasts	3.96
rs3761980	6	35993905	SLC26A8	ENSG00000112053.9	6	35911291	35992645	Artery_Tibial	3.76558e-13	4.92085e-10	0.694122	GM12878_Rao2014, HMEC_Rao2014, HUVEC_Rao2014, HeLa_Rao2014, IMR90_Rao2014, K562_Rao2014, KBM7_Rao2014, NHEK_Rao2014, Pancreas_Schmitt2016, Spleen_Schmitt2016	4.30, 3.50, 5.67, 2.88, 5.14, 8.50, 3.60, 8.67, 0.75, 2.00	45.0055	TRUE	1260	0.08	Testis	63.01	Heart_Atrial_Appendage	0.07
rs3761980	6	35993905	MAPK13	ENSG00000156711.12	6	36095586	36107842	Artery_Tibial	2.87118e-06	0.00115116	0.314209	GM12878_Rao2014, HMEC_Rao2014, HUVEC_Rao2014, HeLa_Rao2014, IMR90_Rao2014, K562_Rao2014, Pancreas_Schmitt2016	0.61, 0.17, 0.33, 0.38, 0.86, 0.67, 0.25	3.2575	TRUE	101681	2.62	Esophagus_Mucosa	108.3	Muscle_Skeletal	0.55
rs3764021	12	9833627	CLECL1	ENSG00000184293.3	12	9868456	9885895	Artery_Tibial	3.29e-11	3.32823e-08	-0.406392	GM12878_Rao2014, HMEC_Rao2014, HUVEC_Rao2014, HeLa_Rao2014, IMR90_Rao2014, K562_Rao2014, KBM7_Rao2014, NHEK_Rao2014, Spleen_Schmitt2016	0.78, 0.67, 0.33, 0.12, 0.71, 0.67, 1.20, 1.00, 0.50	5.9886	TRUE	34829	0.13	Cells_EBV-transformed_lymphocytes	56.15	Brain_Anterior_cingulate_cortex_BA24	0.04
rs3764021	12	9833627	RP11-705C15.2	ENSG00000256594.3	12	9787188	9811008	Artery_Tibial	6.68288e-05	0.0185261	0.18581	GM12878_Rao2014, HMEC_Rao2014, HUVEC_Rao2014, HeLa_Rao2014, IMR90_Rao2014, K562_Rao2014, KBM7_Rao2014, NHEK_Rao2014, Pancreas_Schmitt2016, Spleen_Schmitt2016	1.48, 0.67, 2.00, 1.12, 1.29, 2.00, 1.20, 3.33, 1.25, 0.50	14.839	TRUE	22619	3.74	Cells_EBV-transformed_lymphocytes	14.85	Brain_Cerebellar_Hemisphere	0.37
rs3764021	12	9833627	RP11-75L1.2	ENSG00000213443.2	12	9848414	9848823	Artery_Tibial	0.00017699	0.0417465	-0.16634	GM12878_Rao2014, HMEC_Rao2014, IMR90_Rao2014, K562_Rao2014, KBM7_Rao2014, Spleen_Schmitt2016	0.04, 0.17, 0.14, 0.17, 0.20, 0.50	1.2197	TRUE	14787	10.02	Cells_EBV-transformed_lymphocytes	140.45	Muscle_Skeletal	2.25
rs3825932	15	79235445	ADAMTS7	ENSG00000136378.10	15	79051545	79103773	Artery_Tibial	2.07289e-06	0.000860384	0.183664	GM12878_Rao2014, HUVEC_Rao2014, HeLa_Rao2014, IMR90_Rao2014, K562_Rao2014, KBM7_Rao2014, Spleen_Schmitt2016	0.22, 0.33, 0.25, 0.43, 0.50, 0.40, 1.00	3.1293	TRUE	131672	11.76	Heart_Atrial_Appendage	31.43	Whole_Blood	0.09
rs402072	19	47219121	PRKD2	ENSG00000105287.8	19	47177532	47220384	Artery_Tibial	1.4747e-18	3.34358e-15	0.308429	GM12878_Rao2014, HMEC_Rao2014, HUVEC_Rao2014, HeLa_Rao2014, IMR90_Rao2014, K562_Rao2014, KBM7_Rao2014, NHEK_Rao2014, Pancreas_Schmitt2016, Spleen_Schmitt2016	4.57, 3.50, 7.67, 2.25, 5.43, 8.00, 5.20, 4.33, 1.25, 4.50	46.6938	TRUE	0	21.34	Spleen	83.45	Brain_Cerebellar_Hemisphere	2.44
rs402072	19	47219121	FKRP	ENSG00000181027.6	19	47249303	47280231	Artery_Tibial	1.52344e-14	2.36581e-11	0.446441	GM12878_Rao2014, HMEC_Rao2014, HUVEC_Rao2014, HeLa_Rao2014, IMR90_Rao2014, K562_Rao2014, KBM7_Rao2014, NHEK_Rao2014, Pancreas_Schmitt2016, Spleen_Schmitt2016	1.43, 0.17, 0.67, 0.50, 1.43, 2.50, 0.80, 0.33, 0.75, 3.00	11.58	TRUE	30182	14.95	Pituitary	19.84	Whole_Blood	3.12
rs416603	16	11364078	RMI2	ENSG00000175643.7	16	11343506	11445619	Artery_Tibial	4.73757e-24	1.65253e-20	0.577333	GM12878_Rao2014, HMEC_Rao2014, HUVEC_Rao2014, HeLa_Rao2014, IMR90_Rao2014, K562_Rao2014, KBM7_Rao2014, NHEK_Rao2014, Pancreas_Schmitt2016, Spleen_Schmitt2016	6.57, 4.67, 8.67, 5.12, 11.00, 11.00, 6.20, 7.00, 2.75, 7.00	69.9736	TRUE	0	0.37	Cells_EBV-transformed_lymphocytes	28.63	Brain_Cerebellar_Hemisphere	0.18
rs425105	19	47208480	PRKD2	ENSG00000105287.8	19	47177532	47220384	Artery_Tibial	5.86641e-17	1.15035e-13	0.288447	GM12878_Rao2014, HMEC_Rao2014, HUVEC_Rao2014, HeLa_Rao2014, IMR90_Rao2014, K562_Rao2014, KBM7_Rao2014, NHEK_Rao2014, Pancreas_Schmitt2016, Spleen_Schmitt2016	3.61, 3.50, 8.33, 2.25, 6.14, 8.33, 5.20, 7.67, 1.00, 4.00	50.0349	TRUE	0	21.34	Spleen	83.45	Brain_Cerebellar_Hemisphere	2.44
rs425105	19	47208480	FKRP	ENSG00000181027.6	19	47249303	47280231	Artery_Tibial	2.56976e-14	3.89075e-11	0.432793	GM12878_Rao2014, HeLa_Rao2014, IMR90_Rao2014, K562_Rao2014, KBM7_Rao2014, NHEK_Rao2014, Pancreas_Schmitt2016, Spleen_Schmitt2016	0.83, 0.25, 0.71, 1.17, 1.00, 1.00, 0.50, 2.00	7.457	TRUE	40823	14.95	Pituitary	19.84	Whole_Blood	3.12
rs45450798	18	12792939	RP11-973H7.1	ENSG00000260302.1	18	12774650	12775922	Artery_Tibial	1.21151e-26	5.33052e-23	0.999232	GM12878_Rao2014, HMEC_Rao2014, IMR90_Rao2014, KBM7_Rao2014, NHEK_Rao2014, Pancreas_Schmitt2016, Spleen_Schmitt2016	0.13, 0.33, 0.14, 0.20, 0.33, 0.25, 0.50	1.89	TRUE	17017	0.18	Testis	4.58	Brain_Putamen_basal_ganglia	0.04
rs4625	3	49572139	IP6K2	ENSG00000068745.10	3	48725436	48777786	Artery_Tibial	2.92801e-07	0.000150426	-0.162273	GM12878_Rao2014, HUVEC_Rao2014, KBM7_Rao2014, Spleen_Schmitt2016	0.43, 0.67, 0.20, 0.50	1.8014	TRUE	794353	26.93	Brain_Cerebellum	92.76	Muscle_Skeletal	8.46
rs4625	3	49572139	MST1	ENSG00000173531.11	3	49721397	49726931	Artery_Tibial	8.84298e-05	0.0235255	0.167545	GM12878_Rao2014, IMR90_Rao2014, K562_Rao2014, KBM7_Rao2014, Spleen_Schmitt2016	0.09, 0.14, 0.33, 0.20, 0.50	1.2631	TRUE	149258	5.68	Liver	395.8	Heart_Left_Ventricle	1.47
rs4625	3	49572139	AMT	ENSG00000145020.10	3	49454211	49460186	Artery_Tibial	8.23754e-13	1.03116e-09	0.210935	GM12878_Rao2014, HMEC_Rao2014, HeLa_Rao2014, K562_Rao2014, KBM7_Rao2014, Spleen_Schmitt2016	0.26, 0.17, 0.25, 0.33, 0.40, 0.50	1.9109	TRUE	111953	31.08	Brain_Cerebellum	78.71	Whole_Blood	5.41
rs4625	3	49572139	UBA7	ENSG00000182179.6	3	49842640	49851379	Artery_Tibial	0.000116031	0.029431	0.0830478	GM12878_Rao2014, HMEC_Rao2014, HUVEC_Rao2014, IMR90_Rao2014, KBM7_Rao2014, Spleen_Schmitt2016	0.13, 0.17, 0.67, 0.14, 0.40, 0.50	2.0066	TRUE	270501	47.86	Spleen	147.75	Muscle_Skeletal	5.39
rs4625	3	49572139	CDHR4	ENSG00000187492.4	3	49828165	49837268	Artery_Tibial	0.000195478	0.0453581	-0.160615	GM12878_Rao2014, HMEC_Rao2014, HeLa_Rao2014, K562_Rao2014, KBM7_Rao2014, Spleen_Schmitt2016	0.26, 0.17, 0.12, 0.17, 0.80, 1.00	2.5192	TRUE	256026	0.74	Testis	12.36	Brain_Amygdala	0.04
rs4625	3	49572139	RNF123	ENSG00000164068.11	3	49726935	49753910	Artery_Tibial	8.92354e-10	7.2778e-07	-0.190065	GM12878_Rao2014, HMEC_Rao2014, HeLa_Rao2014, IMR90_Rao2014, K562_Rao2014, KBM7_Rao2014, NHEK_Rao2014, Spleen_Schmitt2016	0.91, 0.33, 0.12, 0.71, 1.17, 2.20, 0.67, 0.50	6.619	TRUE	154796	21.76	Muscle_Skeletal	74.31	Brain_Substantia_nigra	5.7
rs4625	3	49572139	RBM6	ENSG00000004534.10	3	49977440	50114683	Artery_Tibial	3.59898e-09	2.64718e-06	0.216376	GM12878_Rao2014, HUVEC_Rao2014, HeLa_Rao2014, IMR90_Rao2014, K562_Rao2014, KBM7_Rao2014, Pancreas_Schmitt2016, Spleen_Schmitt2016	1.43, 1.33, 0.25, 0.43, 0.67, 1.80, 0.50, 2.50	8.9134	TRUE	405301	89.65	Uterus	172.9	Muscle_Skeletal	26.32
rs4625	3	49572139	NICN1	ENSG00000145029.7	3	49460959	49466759	Artery_Tibial	1.97484e-10	1.7848e-07	0.194972	GM12878_Rao2014, HMEC_Rao2014, K562_Rao2014	0.17, 0.33, 0.33	0.8406	TRUE	105380	25.87	Brain_Cerebellum	55.21	Whole_Blood	4.98
rs4625	3	49572139	ZNF589	ENSG00000164048.9	3	48282590	48340743	Artery_Tibial	1.30431e-05	0.00445452	0.212968	GM12878_Rao2014, Pancreas_Schmitt2016, Spleen_Schmitt2016	0.35, 0.25, 1.00	1.5978	FALSE	1231396	9.79	Spleen	38.84	Liver	2.26
rs4759229	12	56474479	RPS26	ENSG00000197728.5	12	56435637	56438116	Artery_Tibial	5.95654e-59	1.10247e-54	-0.919096	GM12878_Rao2014, HUVEC_Rao2014, HeLa_Rao2014, IMR90_Rao2014, K562_Rao2014, KBM7_Rao2014, Spleen_Schmitt2016	0.22, 0.67, 0.38, 0.43, 0.50, 0.40, 1.00	3.5876	TRUE	36363	440.5	Ovary	981	Brain_Hippocampus	132.3
rs4759229	12	56474479	SUOX	ENSG00000139531.8	12	56390964	56400425	Artery_Tibial	6.27837e-11	6.10612e-08	0.265439	GM12878_Rao2014, HMEC_Rao2014, HUVEC_Rao2014, HeLa_Rao2014, IMR90_Rao2014, K562_Rao2014, KBM7_Rao2014, Pancreas_Schmitt2016, Spleen_Schmitt2016	0.52, 0.83, 0.67, 0.25, 0.86, 0.83, 1.00, 0.25, 0.50	5.7122	TRUE	74054	16.22	Adrenal_Gland	30.88	Whole_Blood	3.89
rs4763879	12	9910163	CLECL1	ENSG00000184293.3	12	9868456	9885895	Artery_Tibial	5.39732e-07	0.000259265	0.335561	GM12878_Rao2014, HMEC_Rao2014, HUVEC_Rao2014, HeLa_Rao2014, IMR90_Rao2014, K562_Rao2014, KBM7_Rao2014, Pancreas_Schmitt2016, Spleen_Schmitt2016	0.74, 0.17, 0.67, 0.25, 0.57, 0.67, 1.20, 0.75, 1.50	6.5106	TRUE	24268	0.13	Cells_EBV-transformed_lymphocytes	56.15	Brain_Anterior_cingulate_cortex_BA24	0.04
rs478222	2	25301754	CENPO	ENSG00000138092.6	2	25016252	25045245	Artery_Tibial	1.13532e-05	0.00393518	-0.185927	GM12878_Rao2014, HMEC_Rao2014, HeLa_Rao2014, K562_Rao2014, KBM7_Rao2014, Spleen_Schmitt2016	0.17, 0.50, 0.12, 0.17, 0.20, 0.50	1.6656	TRUE	256509	4.48	Cells_EBV-transformed_lymphocytes	20.73	Pancreas	1.25
rs478222	2	25301754	ADCY3	ENSG00000138031.10	2	25042038	25142708	Artery_Tibial	7.66156e-05	0.0208442	-0.164455	GM12878_Rao2014, HMEC_Rao2014, HUVEC_Rao2014, HeLa_Rao2014, IMR90_Rao2014, K562_Rao2014, KBM7_Rao2014, NHEK_Rao2014, Pancreas_Schmitt2016, Spleen_Schmitt2016	1.87, 1.33, 4.33, 0.75, 2.00, 1.33, 3.00, 1.33, 0.25, 2.00	18.2029	TRUE	159046	42.32	Nerve_Tibial	107.35	Liver	1.28
rs4788084	16	28539847	RP11-1348G14.4	ENSG00000251417.1	16	28814097	28829149	Artery_Tibial	2.12835e-27	9.67537e-24	-0.644609	IMR90_Rao2014, K562_Rao2014, Spleen_Schmitt2016	0.14, 0.17, 0.50	0.8095	TRUE	274250	1.37	Thyroid	2.32	Muscle_Skeletal	0.17
rs4788084	16	28539847	NUPR1	ENSG00000176046.7	16	28548606	28550495	Artery_Tibial	1.39054e-24	5.05453e-21	-0.371529	GM12878_Rao2014, HMEC_Rao2014, HUVEC_Rao2014, HeLa_Rao2014, IMR90_Rao2014, K562_Rao2014, Pancreas_Schmitt2016, Spleen_Schmitt2016	0.22, 0.17, 0.33, 0.12, 0.57, 0.50, 0.25, 0.50	2.6638	TRUE	8759	367.7	Thyroid	732	Cells_EBV-transformed_lymphocytes	1.28
rs4788084	16	28539847	CCDC101	ENSG00000176476.4	16	28565247	28603111	Artery_Tibial	5.65125e-07	0.000270175	-0.13451	GM12878_Rao2014, HMEC_Rao2014, HUVEC_Rao2014, HeLa_Rao2014, IMR90_Rao2014, K562_Rao2014, KBM7_Rao2014, NHEK_Rao2014, Pancreas_Schmitt2016, Spleen_Schmitt2016	1.52, 0.50, 0.67, 0.75, 1.00, 1.33, 1.40, 0.33, 0.50, 2.00	10.0051	TRUE	25400	45.97	Testis	108.9	Brain_Amygdala	7.95
rs4788084	16	28539847	SULT1A1	ENSG00000196502.7	16	28616903	28634946	Artery_Tibial	8.16046e-06	0.0029386	-0.202859	GM12878_Rao2014, HMEC_Rao2014, IMR90_Rao2014, K562_Rao2014, KBM7_Rao2014, NHEK_Rao2014	0.57, 0.17, 0.57, 0.17, 0.20, 0.33	2.0033	TRUE	77056	3.77	Liver	61.62	Cells_EBV-transformed_lymphocytes	0.41
rs4788084	16	28539847	SULT1A2	ENSG00000197165.6	16	28603264	28608430	Artery_Tibial	7.52728e-37	5.98826e-33	0.745191	GM12878_Rao2014, HeLa_Rao2014, IMR90_Rao2014, K562_Rao2014, Pancreas_Schmitt2016, Spleen_Schmitt2016	0.22, 0.12, 0.29, 0.17, 0.25, 0.50	1.5448	TRUE	63417	0.18	Small_Intestine_Terminal_Ileum	21.35	Cells_Transformed_fibroblasts	0.06
rs4788084	16	28539847	NPIPB7	ENSG00000233232.2	16	28467693	28481868	Artery_Tibial	1.86014e-15	3.183e-12	-0.536197	Pancreas_Schmitt2016, Spleen_Schmitt2016	0.25, 0.50	0.75	TRUE	57979	0.25	Testis	6.42	Cells_Transformed_fibroblasts	0.08
rs4788084	16	28539847	TUFM	ENSG00000178952.4	16	28853732	28857729	Artery_Tibial	5.77365e-26	2.38552e-22	0.312207	HeLa_Rao2014, K562_Rao2014, KBM7_Rao2014	0.12, 0.17, 0.40	0.6917	TRUE	313885	120.1	Cells_Transformed_fibroblasts	222.7	Whole_Blood	58.89
rs4820830	22	30531090	THOC5	ENSG00000100296.9	22	29901868	29950243	Artery_Tibial	9.14639e-06	0.00324468	0.281163	GM12878_Rao2014, HMEC_Rao2014, HeLa_Rao2014, IMR90_Rao2014, K562_Rao2014, NHEK_Rao2014, Spleen_Schmitt2016	0.65, 0.17, 0.25, 0.14, 0.50, 0.33, 0.50	2.545	TRUE	580847	24.91	Uterus	29.74	Brain_Amygdala	2.57
rs4820830	22	30531090	MTMR3	ENSG00000100330.11	22	30279144	30426855	Artery_Tibial	3.18638e-08	1.98747e-05	0.174984	GM12878_Rao2014, HMEC_Rao2014, HUVEC_Rao2014, HeLa_Rao2014, IMR90_Rao2014, K562_Rao2014, KBM7_Rao2014, NHEK_Rao2014, Pancreas_Schmitt2016, Spleen_Schmitt2016	2.22, 0.67, 3.33, 0.62, 1.86, 2.17, 1.00, 1.67, 0.75, 1.00	15.2829	TRUE	104235	26.25	Whole_Blood	62.64	Liver	7.09
rs4820830	22	30531090	NIPSNAP1	ENSG00000184117.7	22	29950797	29977326	Artery_Tibial	1.71781e-05	0.00566925	-0.147057	GM12878_Rao2014, HUVEC_Rao2014, HeLa_Rao2014, IMR90_Rao2014, Spleen_Schmitt2016	0.43, 0.33, 0.12, 0.14, 0.50	1.536	TRUE	553764	13.58	Cells_EBV-transformed_lymphocytes	97.28	Muscle_Skeletal	1.8
rs4851256	2	100775044	AFF3	ENSG00000144218.14	2	100162323	100759201	Artery_Tibial	2.48848e-05	0.0078499	0.150844	GM12878_Rao2014, HMEC_Rao2014, HUVEC_Rao2014, HeLa_Rao2014, IMR90_Rao2014, K562_Rao2014, KBM7_Rao2014, NHEK_Rao2014, Pancreas_Schmitt2016, Spleen_Schmitt2016	7.43, 2.67, 11.33, 3.25, 11.57, 9.67, 10.20, 13.67, 1.00, 3.00	73.7895	TRUE	15843	6.61	Brain_Cerebellar_Hemisphere	26.37	Cells_EBV-transformed_lymphocytes	0.09
rs4869313	5	96223879	ERAP2	ENSG00000164308.12	5	96211643	96255420	Artery_Tibial	4.59059e-109	4.16328e-104	-1.12883	GM12878_Rao2014, HMEC_Rao2014, HUVEC_Rao2014, HeLa_Rao2014, IMR90_Rao2014, K562_Rao2014, KBM7_Rao2014, NHEK_Rao2014, Pancreas_Schmitt2016, Spleen_Schmitt2016	2.87, 1.67, 4.00, 2.12, 4.29, 3.50, 2.40, 5.67, 2.75, 5.50	34.7636	TRUE	0	6.26	Cells_EBV-transformed_lymphocytes	36.1	Brain_Cerebellar_Hemisphere	0.75
rs4869313	5	96223879	LNPEP	ENSG00000113441.11	5	96271514	96373219	Artery_Tibial	2.29011e-09	1.75491e-06	-0.132939	GM12878_Rao2014, HMEC_Rao2014, HUVEC_Rao2014, HeLa_Rao2014, IMR90_Rao2014, K562_Rao2014, KBM7_Rao2014, NHEK_Rao2014, Pancreas_Schmitt2016, Spleen_Schmitt2016	2.09, 0.33, 0.67, 0.62, 1.57, 1.33, 1.00, 2.00, 1.25, 4.50	15.3667	TRUE	47635	11.79	Cells_EBV-transformed_lymphocytes	33.14	Liver	1.36
rs5753037	22	30581721	MTMR3	ENSG00000100330.11	22	30279144	30426855	Artery_Tibial	2.97926e-08	1.8731e-05	-0.175201	GM12878_Rao2014, HMEC_Rao2014, HUVEC_Rao2014, HeLa_Rao2014, IMR90_Rao2014, K562_Rao2014, KBM7_Rao2014, NHEK_Rao2014, Pancreas_Schmitt2016, Spleen_Schmitt2016	2.74, 0.33, 3.67, 0.62, 3.00, 2.17, 3.40, 2.67, 0.50, 2.50	21.5975	TRUE	154866	26.25	Whole_Blood	62.64	Liver	7.09
rs5753037	22	30581721	NIPSNAP1	ENSG00000184117.7	22	29950797	29977326	Artery_Tibial	1.66037e-05	0.0054997	0.147192	GM12878_Rao2014, IMR90_Rao2014, K562_Rao2014, KBM7_Rao2014, Pancreas_Schmitt2016	0.30, 0.43, 0.17, 0.40, 0.25	1.5496	TRUE	604395	13.58	Cells_EBV-transformed_lymphocytes	97.28	Muscle_Skeletal	1.8
rs5753037	22	30581721	THOC5	ENSG00000100296.9	22	29901868	29950243	Artery_Tibial	9.03329e-06	0.00321209	-0.281106	GM12878_Rao2014, HUVEC_Rao2014, HeLa_Rao2014, K562_Rao2014, KBM7_Rao2014, NHEK_Rao2014, Pancreas_Schmitt2016	0.78, 0.67, 0.12, 0.50, 0.40, 0.33, 0.25	3.0576	TRUE	631478	24.91	Uterus	29.74	Brain_Amygdala	2.57
rs5763779	22	30504651	MTMR3	ENSG00000100330.11	22	30279144	30426855	Artery_Tibial	3.40789e-08	2.11617e-05	0.178318	GM12878_Rao2014, HMEC_Rao2014, HUVEC_Rao2014, IMR90_Rao2014, K562_Rao2014, KBM7_Rao2014, NHEK_Rao2014, Pancreas_Schmitt2016, Spleen_Schmitt2016	2.48, 0.67, 3.67, 1.71, 1.83, 1.40, 2.00, 1.25, 6.00	21.0092	TRUE	77796	26.25	Whole_Blood	62.64	Liver	7.09
rs5763779	22	30504651	THOC5	ENSG00000100296.9	22	29901868	29950243	Artery_Tibial	1.09461e-06	0.000488152	0.314421	GM12878_Rao2014, HMEC_Rao2014, HeLa_Rao2014, IMR90_Rao2014, K562_Rao2014, KBM7_Rao2014, NHEK_Rao2014, Spleen_Schmitt2016	0.39, 0.17, 0.25, 0.43, 0.33, 0.20, 0.33, 2.00	4.1032	TRUE	554408	24.91	Uterus	29.74	Brain_Amygdala	2.57
rs5763779	22	30504651	NIPSNAP1	ENSG00000184117.7	22	29950797	29977326	Artery_Tibial	8.76294e-05	0.0233651	-0.137351	GM12878_Rao2014, HUVEC_Rao2014, IMR90_Rao2014, K562_Rao2014, Spleen_Schmitt2016	0.26, 0.33, 0.29, 0.33, 1.00	2.2133	TRUE	527325	13.58	Cells_EBV-transformed_lymphocytes	97.28	Muscle_Skeletal	1.8
rs579459	9	136154167	SURF1	ENSG00000148290.5	9	136218610	136223552	Artery_Tibial	2.56278e-05	0.00806324	-0.181664	GM12878_Rao2014, IMR90_Rao2014, K562_Rao2014, KBM7_Rao2014, Spleen_Schmitt2016	0.09, 0.14, 0.33, 0.40, 0.50	1.4631	TRUE	64443	64.45	Thyroid	66.29	Brain_Cerebellum	25.92
rs579459	9	136154167	ABO	ENSG00000175164.9	9	136130951	136150617	Artery_Tibial	2.25701e-05	0.00721509	0.225635	GM12878_Rao2014, HMEC_Rao2014, HUVEC_Rao2014, HeLa_Rao2014, IMR90_Rao2014, K562_Rao2014, KBM7_Rao2014, NHEK_Rao2014, Pancreas_Schmitt2016, Spleen_Schmitt2016	1.04, 1.33, 2.33, 1.25, 1.43, 2.50, 3.00, 3.00, 0.50, 2.50	18.8887	TRUE	3550	0.42	Ovary	39.23	Liver	0.07
rs614226	12	120974509	DYNLL1-AS1	ENSG00000248008.2	12	120928131	120933743	Artery_Tibial	9.46197e-06	0.00334444	0.233068	GM12878_Rao2014, HMEC_Rao2014, HUVEC_Rao2014, HeLa_Rao2014, K562_Rao2014, KBM7_Rao2014, NHEK_Rao2014, Spleen_Schmitt2016	0.48, 0.17, 0.33, 0.12, 1.00, 0.20, 0.33, 2.00	4.6366	TRUE	40766	5.06	Testis	112.8	Whole_Blood	0.52
[truncated: 6,804 more rows]

## Sheet: Supplementary Data 4
Supplementary Data 4. Significant enrichments for T1D eGenes (significance threshold <0.05)
significant	p_value	term_size	query_size	intersection_size	precision	recall	term_id	source	term_name	effective_domain_size	source_order	parents	intersection
[truncated: 209 more rows]

## Sheet: Supplementary Data 5
Supplementary Data 5. Loss of function analysis for spatially regulated genes
[truncated: 865 more rows]

[truncated: 9 more sheets: Supplementary Data 6, Supplementary Data 7, Supplementary Data 8, Supplementary Data 9, Supplementary Data 10, Supplementary Data 11, Supplementary Data 12, Supplementary Data 13, Supplementary Data 14]
